# Supplementary material for: Synthesis and topology analysis of chlorido­triphen­yl(triphenyl phosphate-κO)tin(IV)
Source: Acta Crystallogr E Crystallogr Commun. 2023 Jan 17;79(Pt 2):99–102. doi: 10.1107/S2056989023000270 (PMC9912461; doi:10.1107/S2056989023000270)
Supplement: Supplementary file 1 [file e-79-00099-sup1.cif]

##############################################################################
#                                                                            #
# This CIF contains the data in a paper accepted for publication in          #
# Acta Crystallographica Section E. It conforms to the requirements of       #
# Notes for Authors for Acta Crystallographica Section E, and has been       #
# peer reviewed under the auspices of the IUCr Commission on Journals.       #
#                                                                            #
# Full details of the Crystallographic Information File format               #
# are given in the paper "The Crystallographic Information File (CIF):       #
# a New Standard Archive File for Crystallography" by S. R. Hall, F. H.      #
# Allen and I. D. Brown [Acta Cryst. (1991), A47, 655-685].                  #
#                                                                            #
# The current version of the core CIF dictionary is obtainable from          #
# ftp://ftp.iucr.org/pub/cif_core.dic.                                       #
#                                                                            #
# Software is freely available for graphical display of the structure(s)     #
# in this CIF. For information consult the CIF software page                 #
# http://www.iucr.org/resources/cif/software.                                #
#                                                                            #
# This file may be used for bona fide research purposes within the           #
# scientific community so long as proper attribution is given to the journal # 
# article from which it was obtained.                                        #
#                                                                            #
##############################################################################
data_I
_audit_creation_method     SHELXL-2018/3
_database_code_CSD     ?
_chemical_name_systematic
;
Chloridotriphenyl(triphenyl phosphate-\k<i>O</i>)tin(IV)
;
_chemical_name_common     ?
_chemical_formula_moiety     'C36 H30 Cl O4 P Sn'
_chemical_formula_sum     'C36 H30 Cl O4 P Sn'
_chemical_formula_iupac     '[Sn (C6 H5)3 Cl (C18 H15 O4 P)]'
_chemical_formula_weight     711.71
_chemical_melting_point     ?
_chemical_absolute_configuration     .
_space_group_crystal_system     triclinic
_space_group_name_H-M_alt     'P -1'
_space_group_name_Hall     '-P 1'
loop_
    _space_group_symop_operation_xyz
    'x, y, z'
    '-x, -y, -z'
_cell_length_a     10.0455(4)
_cell_length_b     12.0370(5)
_cell_length_c     13.8304(6)
_cell_angle_alpha     93.552(4)
_cell_angle_beta     93.469(3)
_cell_angle_gamma     93.128(3)
_cell_volume     1663.21(12)
_cell_formula_units_Z     2
_cell_measurement_reflns_used     46721
_cell_measurement_theta_min     2.33
_cell_measurement_theta_max     25.28
_cell_measurement_temperature     295.0(10)
_exptl_crystal_description     Prism
_exptl_crystal_colour     Colourless
_exptl_crystal_size_max     0.398
_exptl_crystal_size_mid     0.244
_exptl_crystal_size_min     0.161
_exptl_crystal_density_diffrn     1.421
_exptl_crystal_density_meas     ?
_exptl_crystal_density_method     ?
_exptl_crystal_F_000     720
loop_
    _exptl_crystal_face_index_h
    _exptl_crystal_face_index_k
    _exptl_crystal_face_index_l
    _exptl_crystal_face_perp_dist
    -2 3 -5 0.0780
    2 -3 6 0.0830
    5 6 1 0.1680
    -5 -6 -1 0.2300
    -3 3 4 0.1260
    3 -3 -4 0.1180
_exptl_absorpt_coefficient_mu     0.497
_exptl_absorpt_correction_type     multi-scan
_exptl_absorpt_process_details
;
(X-AREA; Stoe & Cie, 2018)
;
_exptl_absorpt_correction_T_min     0.6736
_exptl_absorpt_correction_T_max     1.0000
_diffrn_ambient_temperature     295.0(10)
_diffrn_source     'Sealed X-ray tube'
_diffrn_source_power     0.03575
_diffrn_source_voltage     65
_diffrn_source_current     0.55
_diffrn_radiation_type     AgK\a
_diffrn_radiation_wavelength     0.56083
_diffrn_radiation_monochromator     'Graded multilayer mirror'
_diffrn_measurement_device_type     'Stoe Stadivari'
_diffrn_measurement_device     'Eulerian four-circle diffractometer'
_diffrn_measurement_method     '\w scans'
_diffrn_detector     'Reverse-biased silicon diode array'
_diffrn_measurement_specimen_support     'Mitegen'
_diffrn_detector_area_resol_mean     5.81
_diffrn_reflns_number     49761
_diffrn_reflns_av_R_equivalents     0.0321
_diffrn_reflns_av_unetI/netI     0.0256
_diffrn_reflns_theta_min     2.334
_diffrn_reflns_theta_max     23.000
_diffrn_reflns_theta_full     19.664
_diffrn_measured_fraction_theta_max     0.999
_diffrn_measured_fraction_theta_full     0.998
_diffrn_reflns_limit_h_min     -12
_diffrn_reflns_limit_h_max     13
_diffrn_reflns_limit_k_min     -16
_diffrn_reflns_limit_k_max     16
_diffrn_reflns_limit_l_min     -19
_diffrn_reflns_limit_l_max     19
_diffrn_radiation_probe     x-ray
_refine_special_details     ?
_reflns_number_total     9400
_reflns_number_gt     6297
_reflns_threshold_expression     'I > 2\s(I)'
_refine_ls_structure_factor_coef     Fsqd
_refine_ls_matrix_type     full
_refine_ls_R_factor_all     0.0645
_refine_ls_R_factor_gt     0.0348
_refine_ls_wR_factor_gt     0.0781
_refine_ls_wR_factor_ref     0.0967
_refine_ls_goodness_of_fit_ref     1.000
_refine_ls_restrained_S_all     1.000
_refine_ls_number_reflns     9400
_refine_ls_number_parameters     388
_refine_ls_number_restraints     0
_refine_ls_number_constraints     0
_refine_ls_hydrogen_treatment     constr
_refine_ls_weighting_scheme     calc
_refine_ls_weighting_details
              'w=1/[\s^2^(Fo^2^)+(0.0346P)^2^+0.9327P] where P=(Fo^2^+2Fc^2^)/3'
_atom_sites_solution_hydrogens     geom
_atom_sites_solution_primary     dual
_atom_sites_solution_secondary     difmap
_refine_ls_shift/su_max     0.001
_refine_ls_shift/su_mean     0.000
_refine_diff_density_max     0.760
_refine_diff_density_min     -0.713
_refine_ls_extinction_method     none
_refine_ls_extinction_coef     .
loop_
    _atom_type_symbol
    _atom_type_description
    _atom_type_scat_dispersion_real
    _atom_type_scat_dispersion_imag
    _atom_type_scat_source
    'C' 'C' 0.0015 0.0009
                         'International Tables Vol C Tables 4.2.6.8 and 6.1.1.4'
    'H' 'H' 0.0000 0.0000
                         'International Tables Vol C Tables 4.2.6.8 and 6.1.1.4'
    'O' 'O' 0.0056 0.0036
                         'International Tables Vol C Tables 4.2.6.8 and 6.1.1.4'
    'P' 'P' 0.0667 0.0580
                         'International Tables Vol C Tables 4.2.6.8 and 6.1.1.4'
    'Sn' 'Sn' -1.1587 0.9299
                         'International Tables Vol C Tables 4.2.6.8 and 6.1.1.4'
    'Cl' 'Cl' 0.0998 0.0984
                         'International Tables Vol C Tables 4.2.6.8 and 6.1.1.4'
_computing_data_collection
;
X-AREA 1.86 (Stoe & Cie, 2018)
;
_computing_cell_refinement
;
X-AREA 1.86 (Stoe & Cie, 2018)
;
_computing_data_reduction
;
X-AREA 1.86 (Stoe & Cie, 2018)
;
_computing_structure_solution
;
<i>SHELXT2018/2</i> (Sheldrick, 2015a)
;
_computing_structure_refinement
;
<i>SHELXL2018/3</i> (Sheldrick, 2015b)
;
_computing_molecular_graphics
;
XP in SHELXTL-Plus (Sheldrick, 2008)
;
_computing_publication_material
;
PublCif (Westrip, 2010)
;
loop_
    _atom_site_type_symbol
    _atom_site_label
    _atom_site_fract_x
    _atom_site_fract_y
    _atom_site_fract_z
    _atom_site_U_iso_or_equiv
    _atom_site_adp_type
    _atom_site_calc_flag
    _atom_site_occupancy
    _atom_site_disorder_assembly
    _atom_site_disorder_group
    Sn Sn1 0.73207(2) 0.23155(2) 0.60158(2) 0.06119(8) Uani d 1 . .
    Cl Cl1 0.79804(12) 0.18751(10) 0.43845(7) 0.1046(3) Uani d 1 . .
    C C1 0.8729(3) 0.3660(2) 0.6418(2) 0.0604(7) Uani d 1 . .
    C C2 0.8753(4) 0.4636(3) 0.5943(3) 0.0792(9) Uani d 1 . .
    H H2A 0.814217 0.470870 0.542093 0.095 Uiso calc 1 . .
    C C3 0.9677(4) 0.5510(3) 0.6234(3) 0.0980(12) Uani d 1 . .
    H H3A 0.967353 0.616668 0.591253 0.118 Uiso calc 1 . .
    C C4 1.0582(4) 0.5410(4) 0.6982(4) 0.1008(13) Uani d 1 . .
    H H4A 1.120050 0.599718 0.717309 0.121 Uiso calc 1 . .
    C C5 1.0591(4) 0.4452(4) 0.7457(3) 0.1002(12) Uani d 1 . .
    H H5A 1.122164 0.438458 0.796706 0.120 Uiso calc 1 . .
    C C6 0.9660(3) 0.3576(3) 0.7182(2) 0.0774(9) Uani d 1 . .
    H H6A 0.966543 0.292768 0.751420 0.093 Uiso calc 1 . .
    C C7 0.7760(3) 0.0812(2) 0.6660(2) 0.0610(7) Uani d 1 . .
    C C8 0.8984(3) 0.0358(3) 0.6565(3) 0.0816(9) Uani d 1 . .
    H H8A 0.961034 0.069823 0.619299 0.098 Uiso calc 1 . .
    C C9 0.9288(4) -0.0604(4) 0.7022(4) 0.1027(14) Uani d 1 . .
    H H9A 1.011318 -0.090327 0.695210 0.123 Uiso calc 1 . .
    C C10 0.8386(5) -0.1106(3) 0.7568(4) 0.1053(14) Uani d 1 . .
    H H10A 0.860158 -0.173904 0.788342 0.126 Uiso calc 1 . .
    C C11 0.7168(5) -0.0686(3) 0.7656(3) 0.0940(11) Uani d 1 . .
    H H11A 0.654337 -0.104370 0.801756 0.113 Uiso calc 1 . .
    C C12 0.6851(3) 0.0271(3) 0.7210(2) 0.0733(8) Uani d 1 . .
    H H12A 0.601730 0.055436 0.728065 0.088 Uiso calc 1 . .
    C C13 0.5272(3) 0.2577(2) 0.56897(19) 0.0601(6) Uani d 1 . .
    C C14 0.4720(3) 0.3564(3) 0.5952(2) 0.0714(8) Uani d 1 . .
    H H14A 0.526938 0.416259 0.622712 0.086 Uiso calc 1 . .
    C C15 0.3369(4) 0.3680(4) 0.5813(3) 0.0947(12) Uani d 1 . .
    H H15A 0.301226 0.435244 0.599491 0.114 Uiso calc 1 . .
    C C16 0.2548(4) 0.2808(5) 0.5407(3) 0.1001(13) Uani d 1 . .
    H H16A 0.163297 0.288594 0.532147 0.120 Uiso calc 1 . .
    C C17 0.3069(4) 0.1832(4) 0.5131(3) 0.0960(12) Uani d 1 . .
    H H17A 0.250940 0.124019 0.485647 0.115 Uiso calc 1 . .
    C C18 0.4433(3) 0.1712(3) 0.5257(2) 0.0771(9) Uani d 1 . .
    H H18A 0.478618 0.104607 0.504898 0.093 Uiso calc 1 . .
    P P1 0.61706(6) 0.31982(6) 0.87530(5) 0.04891(15) Uani d 1 . .
    O O1 0.65797(17) 0.28553(15) 0.77937(12) 0.0551(4) Uani d 1 . .
    O O2 0.69211(17) 0.26752(17) 0.96296(13) 0.0599(4) Uani d 1 . .
    O O3 0.63487(19) 0.44813(15) 0.90462(13) 0.0581(4) Uani d 1 . .
    O O4 0.46665(17) 0.29271(16) 0.89412(14) 0.0599(5) Uani d 1 . .
    C C19 0.8332(3) 0.2685(2) 0.97307(19) 0.0580(6) Uani d 1 . .
    C C20 0.8990(3) 0.1840(3) 0.9319(2) 0.0817(10) Uani d 1 . .
    H H20A 0.852379 0.127052 0.893273 0.098 Uiso calc 1 . .
    C C21 1.0357(4) 0.1836(4) 0.9480(3) 0.1044(14) Uani d 1 . .
    H H21A 1.081703 0.124937 0.922090 0.125 Uiso calc 1 . .
    C C22 1.1033(4) 0.2699(5) 1.0023(3) 0.1053(14) Uani d 1 . .
    H H22A 1.195691 0.270597 1.012357 0.126 Uiso calc 1 . .
    C C23 1.0363(4) 0.3540(4) 1.0413(3) 0.1084(14) Uani d 1 . .
    H H23A 1.083077 0.412464 1.078131 0.130 Uiso calc 1 . .
    C C24 0.8999(3) 0.3543(3) 1.0273(3) 0.0854(10) Uani d 1 . .
    H H24A 0.853900 0.412281 1.054415 0.102 Uiso calc 1 . .
    C C25 0.5859(3) 0.5270(2) 0.84188(18) 0.0531(6) Uani d 1 . .
    C C26 0.6648(3) 0.5650(2) 0.7723(2) 0.0670(7) Uani d 1 . .
    H H26A 0.749342 0.538655 0.765506 0.080 Uiso calc 1 . .
    C C27 0.6166(4) 0.6431(3) 0.7122(3) 0.0854(10) Uani d 1 . .
    H H27A 0.668221 0.668757 0.663711 0.103 Uiso calc 1 . .
    C C28 0.4931(5) 0.6831(3) 0.7239(3) 0.0926(12) Uani d 1 . .
    H H28A 0.460557 0.735260 0.683014 0.111 Uiso calc 1 . .
    C C29 0.4173(4) 0.6455(3) 0.7964(3) 0.0966(12) Uani d 1 . .
    H H29A 0.334446 0.674085 0.805287 0.116 Uiso calc 1 . .
    C C30 0.4631(3) 0.5663(3) 0.8557(2) 0.0732(8) Uani d 1 . .
    H H30A 0.411566 0.540112 0.904119 0.088 Uiso calc 1 . .
    C C31 0.4067(2) 0.1843(2) 0.8716(2) 0.0599(7) Uani d 1 . .
    C C32 0.3518(3) 0.1565(3) 0.7802(3) 0.0808(9) Uani d 1 . .
    H H32A 0.355169 0.207309 0.732295 0.097 Uiso calc 1 . .
    C C33 0.2910(4) 0.0513(4) 0.7604(4) 0.1065(14) Uani d 1 . .
    H H33A 0.254556 0.030130 0.698124 0.128 Uiso calc 1 . .
    C C34 0.2843(4) -0.0213(4) 0.8311(5) 0.126(2) Uani d 1 . .
    H H34A 0.243098 -0.091981 0.817172 0.151 Uiso calc 1 . .
    C C35 0.3373(4) 0.0085(4) 0.9224(5) 0.133(2) Uani d 1 . .
    H H35A 0.331360 -0.041837 0.970579 0.159 Uiso calc 1 . .
    C C36 0.4003(3) 0.1133(3) 0.9443(3) 0.0913(12) Uani d 1 . .
    H H36A 0.436863 0.134381 1.006540 0.110 Uiso calc 1 . .
loop_
    _atom_site_aniso_label
    _atom_site_aniso_U_11
    _atom_site_aniso_U_22
    _atom_site_aniso_U_33
    _atom_site_aniso_U_12
    _atom_site_aniso_U_13
    _atom_site_aniso_U_23
    Sn1 0.06419(12) 0.06082(13) 0.05806(12) 0.00085(9) 0.00682(8) -0.00058(8)
    Cl1 0.1275(8) 0.1191(8) 0.0673(5) 0.0055(7) 0.0309(5) -0.0156(5)
    C1 0.0594(15) 0.0638(17) 0.0582(16) -0.0030(13) 0.0183(12) -0.0024(13)
    C2 0.084(2) 0.083(2) 0.072(2) -0.0097(18) 0.0163(17) 0.0134(17)
    C3 0.107(3) 0.084(3) 0.105(3) -0.025(2) 0.030(2) 0.017(2)
    C4 0.091(3) 0.095(3) 0.112(3) -0.033(2) 0.024(2) -0.016(3)
    C5 0.086(2) 0.116(3) 0.092(3) -0.014(2) -0.009(2) -0.014(2)
    C6 0.0771(19) 0.078(2) 0.075(2) -0.0028(17) 0.0031(16) -0.0006(17)
    C7 0.0608(15) 0.0557(16) 0.0642(17) 0.0002(12) 0.0015(13) -0.0097(13)
    C8 0.0617(17) 0.077(2) 0.105(3) 0.0056(16) -0.0001(17) -0.0011(19)
    C9 0.076(2) 0.085(3) 0.144(4) 0.019(2) -0.029(2) 0.000(3)
    C10 0.124(4) 0.067(2) 0.121(4) 0.008(2) -0.030(3) 0.011(2)
    C11 0.129(3) 0.065(2) 0.087(3) -0.014(2) 0.016(2) 0.0034(18)
    C12 0.082(2) 0.0543(17) 0.083(2) 0.0007(15) 0.0145(17) -0.0064(15)
    C13 0.0697(16) 0.0635(17) 0.0458(14) 0.0025(13) -0.0029(12) 0.0015(12)
    C14 0.084(2) 0.0667(19) 0.0622(18) 0.0093(16) -0.0065(15) -0.0029(14)
    C15 0.099(3) 0.108(3) 0.080(2) 0.043(2) -0.003(2) 0.005(2)
    C16 0.070(2) 0.153(4) 0.078(2) 0.017(3) -0.0119(18) 0.016(3)
    C17 0.082(2) 0.120(3) 0.080(2) -0.022(2) -0.0217(19) 0.008(2)
    C18 0.089(2) 0.071(2) 0.0669(19) -0.0022(17) -0.0087(16) -0.0092(16)
    P1 0.0494(3) 0.0549(4) 0.0420(3) 0.0027(3) 0.0035(3) -0.0006(3)
    O1 0.0571(9) 0.0637(11) 0.0437(9) 0.0015(8) 0.0061(7) -0.0044(8)
    O2 0.0549(10) 0.0743(13) 0.0510(10) 0.0046(9) 0.0009(8) 0.0111(9)
    O3 0.0720(11) 0.0541(10) 0.0464(9) 0.0041(9) -0.0033(8) -0.0042(8)
    O4 0.0513(9) 0.0674(12) 0.0615(11) 0.0064(9) 0.0094(8) 0.0008(9)
    C19 0.0562(14) 0.0694(18) 0.0484(14) 0.0061(13) -0.0022(11) 0.0069(12)
    C20 0.080(2) 0.093(2) 0.070(2) 0.0265(18) -0.0112(16) -0.0145(18)
    C21 0.088(3) 0.128(4) 0.100(3) 0.053(3) 0.000(2) -0.005(3)
    C22 0.063(2) 0.155(4) 0.097(3) 0.016(2) -0.011(2) 0.005(3)
    C23 0.073(2) 0.128(4) 0.117(3) -0.002(2) -0.020(2) -0.019(3)
    C24 0.074(2) 0.091(2) 0.087(2) 0.0094(18) -0.0114(18) -0.0196(19)
    C25 0.0626(14) 0.0483(14) 0.0464(13) -0.0016(11) 0.0005(11) -0.0056(11)
    C26 0.0746(18) 0.0590(17) 0.0669(18) -0.0069(14) 0.0164(14) -0.0012(14)
    C27 0.126(3) 0.0600(19) 0.070(2) -0.012(2) 0.015(2) 0.0070(16)
    C28 0.126(3) 0.066(2) 0.083(3) 0.004(2) -0.022(2) 0.0166(18)
    C29 0.085(2) 0.096(3) 0.112(3) 0.028(2) -0.001(2) 0.018(2)
    C30 0.0692(18) 0.081(2) 0.071(2) 0.0089(16) 0.0116(15) 0.0089(16)
    C31 0.0414(12) 0.0672(17) 0.0730(18) 0.0040(12) 0.0091(12) 0.0137(14)
    C32 0.0707(19) 0.091(2) 0.078(2) -0.0193(17) 0.0099(16) 0.0018(18)
    C33 0.078(2) 0.108(3) 0.127(4) -0.028(2) 0.010(2) -0.022(3)
    C34 0.069(2) 0.075(3) 0.232(7) -0.010(2) -0.009(3) 0.016(4)
    C35 0.071(2) 0.109(4) 0.224(6) -0.005(2) -0.017(3) 0.096(4)
    C36 0.0629(18) 0.107(3) 0.107(3) 0.0014(18) -0.0116(18) 0.050(2)
_geom_special_details     ?
loop_
    _geom_bond_atom_site_label_1
    _geom_bond_atom_site_label_2
    _geom_bond_site_symmetry_2
    _geom_bond_distance
    _geom_bond_publ_flag
    Sn1 C1 . 2.116(3) ?
    Sn1 C7 . 2.122(3) ?
    Sn1 C13 . 2.124(3) ?
    Sn1 Cl1 . 2.4252(9) ?
    Sn1 O1 . 2.6644(17) ?
    C1 C6 . 1.380(4) ?
    C1 C2 . 1.381(4) ?
    C2 C3 . 1.388(5) ?
    C2 H2A . 0.9300 ?
    C3 C4 . 1.351(6) ?
    C3 H3A . 0.9300 ?
    C4 C5 . 1.362(6) ?
    C4 H4A . 0.9300 ?
    C5 C6 . 1.389(5) ?
    C5 H5A . 0.9300 ?
    C6 H6A . 0.9300 ?
    C7 C8 . 1.382(4) ?
    C7 C12 . 1.385(4) ?
    C8 C9 . 1.393(5) ?
    C8 H8A . 0.9300 ?
    C9 C10 . 1.355(6) ?
    C9 H9A . 0.9300 ?
    C10 C11 . 1.359(6) ?
    C10 H10A . 0.9300 ?
    C11 C12 . 1.382(5) ?
    C11 H11A . 0.9300 ?
    C12 H12A . 0.9300 ?
    C13 C14 . 1.376(4) ?
    C13 C18 . 1.386(4) ?
    C14 C15 . 1.375(5) ?
    C14 H14A . 0.9300 ?
    C15 C16 . 1.368(6) ?
    C15 H15A . 0.9300 ?
    C16 C17 . 1.355(6) ?
    C16 H16A . 0.9300 ?
    C17 C18 . 1.387(5) ?
    C17 H17A . 0.9300 ?
    C18 H18A . 0.9300 ?
    P1 O1 . 1.4547(18) ?
    P1 O4 . 1.5690(18) ?
    P1 O3 . 1.5701(19) ?
    P1 O2 . 1.5718(19) ?
    O2 C19 . 1.415(3) ?
    O3 C25 . 1.414(3) ?
    O4 C31 . 1.416(3) ?
    C19 C20 . 1.357(4) ?
    C19 C24 . 1.359(4) ?
    C20 C21 . 1.378(5) ?
    C20 H20A . 0.9300 ?
    C21 C22 . 1.367(6) ?
    C21 H21A . 0.9300 ?
    C22 C23 . 1.349(6) ?
    C22 H22A . 0.9300 ?
    C23 C24 . 1.373(5) ?
    C23 H23A . 0.9300 ?
    C24 H24A . 0.9300 ?
    C25 C30 . 1.365(4) ?
    C25 C26 . 1.368(4) ?
    C26 C27 . 1.381(5) ?
    C26 H26A . 0.9300 ?
    C27 C28 . 1.369(6) ?
    C27 H27A . 0.9300 ?
    C28 C29 . 1.379(6) ?
    C28 H28A . 0.9300 ?
    C29 C30 . 1.377(5) ?
    C29 H29A . 0.9300 ?
    C30 H30A . 0.9300 ?
    C31 C36 . 1.362(4) ?
    C31 C32 . 1.362(4) ?
    C32 C33 . 1.380(5) ?
    C32 H32A . 0.9300 ?
    C33 C34 . 1.354(7) ?
    C33 H33A . 0.9300 ?
    C34 C35 . 1.359(7) ?
    C34 H34A . 0.9300 ?
    C35 C36 . 1.388(6) ?
    C35 H35A . 0.9300 ?
    C36 H36A . 0.9300 ?
loop_
    _geom_angle_atom_site_label_1
    _geom_angle_atom_site_label_2
    _geom_angle_atom_site_label_3
    _geom_angle_site_symmetry_1
    _geom_angle_site_symmetry_3
    _geom_angle
    _geom_angle_publ_flag
    C1 Sn1 C7 . . 114.01(11) ?
    C1 Sn1 C13 . . 121.56(11) ?
    C7 Sn1 C13 . . 116.86(11) ?
    C1 Sn1 Cl1 . . 98.73(8) ?
    C7 Sn1 Cl1 . . 99.82(8) ?
    C13 Sn1 Cl1 . . 99.13(8) ?
    C6 C1 C2 . . 118.1(3) ?
    C6 C1 Sn1 . . 119.7(2) ?
    C2 C1 Sn1 . . 122.2(2) ?
    C1 C2 C3 . . 120.8(4) ?
    C1 C2 H2A . . 119.6 ?
    C3 C2 H2A . . 119.6 ?
    C4 C3 C2 . . 120.2(4) ?
    C4 C3 H3A . . 119.9 ?
    C2 C3 H3A . . 119.9 ?
    C3 C4 C5 . . 120.2(4) ?
    C3 C4 H4A . . 119.9 ?
    C5 C4 H4A . . 119.9 ?
    C4 C5 C6 . . 120.2(4) ?
    C4 C5 H5A . . 119.9 ?
    C6 C5 H5A . . 119.9 ?
    C1 C6 C5 . . 120.5(4) ?
    C1 C6 H6A . . 119.8 ?
    C5 C6 H6A . . 119.8 ?
    C8 C7 C12 . . 117.8(3) ?
    C8 C7 Sn1 . . 120.8(2) ?
    C12 C7 Sn1 . . 121.4(2) ?
    C7 C8 C9 . . 120.6(4) ?
    C7 C8 H8A . . 119.7 ?
    C9 C8 H8A . . 119.7 ?
    C10 C9 C8 . . 120.3(4) ?
    C10 C9 H9A . . 119.8 ?
    C8 C9 H9A . . 119.8 ?
    C9 C10 C11 . . 120.0(4) ?
    C9 C10 H10A . . 120.0 ?
    C11 C10 H10A . . 120.0 ?
    C10 C11 C12 . . 120.4(4) ?
    C10 C11 H11A . . 119.8 ?
    C12 C11 H11A . . 119.8 ?
    C11 C12 C7 . . 120.8(3) ?
    C11 C12 H12A . . 119.6 ?
    C7 C12 H12A . . 119.6 ?
    C14 C13 C18 . . 118.1(3) ?
    C14 C13 Sn1 . . 122.1(2) ?
    C18 C13 Sn1 . . 119.7(2) ?
    C15 C14 C13 . . 121.0(3) ?
    C15 C14 H14A . . 119.5 ?
    C13 C14 H14A . . 119.5 ?
    C16 C15 C14 . . 120.2(4) ?
    C16 C15 H15A . . 119.9 ?
    C14 C15 H15A . . 119.9 ?
    C17 C16 C15 . . 119.9(4) ?
    C17 C16 H16A . . 120.0 ?
    C15 C16 H16A . . 120.0 ?
    C16 C17 C18 . . 120.3(4) ?
    C16 C17 H17A . . 119.8 ?
    C18 C17 H17A . . 119.8 ?
    C13 C18 C17 . . 120.4(4) ?
    C13 C18 H18A . . 119.8 ?
    C17 C18 H18A . . 119.8 ?
    O1 P1 O4 . . 116.16(11) ?
    O1 P1 O3 . . 115.72(11) ?
    O4 P1 O3 . . 102.20(11) ?
    O1 P1 O2 . . 115.88(11) ?
    O4 P1 O2 . . 102.24(10) ?
    O3 P1 O2 . . 102.52(10) ?
    P1 O1 Sn1 . . 177.58(12) ?
    C19 O2 P1 . . 121.84(16) ?
    C25 O3 P1 . . 120.89(15) ?
    C31 O4 P1 . . 120.63(16) ?
    C20 C19 C24 . . 121.3(3) ?
    C20 C19 O2 . . 120.6(3) ?
    C24 C19 O2 . . 118.1(3) ?
    C19 C20 C21 . . 119.3(4) ?
    C19 C20 H20A . . 120.3 ?
    C21 C20 H20A . . 120.3 ?
    C22 C21 C20 . . 119.6(4) ?
    C22 C21 H21A . . 120.2 ?
    C20 C21 H21A . . 120.2 ?
    C23 C22 C21 . . 120.2(4) ?
    C23 C22 H22A . . 119.9 ?
    C21 C22 H22A . . 119.9 ?
    C22 C23 C24 . . 120.7(4) ?
    C22 C23 H23A . . 119.7 ?
    C24 C23 H23A . . 119.7 ?
    C19 C24 C23 . . 118.9(4) ?
    C19 C24 H24A . . 120.6 ?
    C23 C24 H24A . . 120.6 ?
    C30 C25 C26 . . 122.2(3) ?
    C30 C25 O3 . . 118.5(2) ?
    C26 C25 O3 . . 119.2(3) ?
    C25 C26 C27 . . 118.7(3) ?
    C25 C26 H26A . . 120.7 ?
    C27 C26 H26A . . 120.7 ?
    C28 C27 C26 . . 120.3(3) ?
    C28 C27 H27A . . 119.8 ?
    C26 C27 H27A . . 119.8 ?
    C27 C28 C29 . . 119.7(3) ?
    C27 C28 H28A . . 120.2 ?
    C29 C28 H28A . . 120.2 ?
    C30 C29 C28 . . 120.7(4) ?
    C30 C29 H29A . . 119.7 ?
    C28 C29 H29A . . 119.7 ?
    C25 C30 C29 . . 118.4(3) ?
    C25 C30 H30A . . 120.8 ?
    C29 C30 H30A . . 120.8 ?
    C36 C31 C32 . . 122.4(3) ?
    C36 C31 O4 . . 118.1(3) ?
    C32 C31 O4 . . 119.4(3) ?
    C31 C32 C33 . . 118.5(4) ?
    C31 C32 H32A . . 120.8 ?
    C33 C32 H32A . . 120.8 ?
    C34 C33 C32 . . 120.3(4) ?
    C34 C33 H33A . . 119.9 ?
    C32 C33 H33A . . 119.9 ?
    C33 C34 C35 . . 120.5(4) ?
    C33 C34 H34A . . 119.7 ?
    C35 C34 H34A . . 119.7 ?
    C34 C35 C36 . . 120.5(4) ?
    C34 C35 H35A . . 119.7 ?
    C36 C35 H35A . . 119.7 ?
    C31 C36 C35 . . 117.7(4) ?
    C31 C36 H36A . . 121.1 ?
    C35 C36 H36A . . 121.1 ?
loop_
    _geom_torsion_atom_site_label_1
    _geom_torsion_atom_site_label_2
    _geom_torsion_atom_site_label_3
    _geom_torsion_atom_site_label_4
    _geom_torsion_site_symmetry_1
    _geom_torsion_site_symmetry_2
    _geom_torsion_site_symmetry_3
    _geom_torsion_site_symmetry_4
    _geom_torsion
    _geom_torsion_publ_flag
    C6 C1 C2 C3 . . . . -0.8(5) ?
    Sn1 C1 C2 C3 . . . . 179.0(3) ?
    C1 C2 C3 C4 . . . . 0.9(6) ?
    C2 C3 C4 C5 . . . . -0.2(7) ?
    C3 C4 C5 C6 . . . . -0.7(7) ?
    C2 C1 C6 C5 . . . . 0.0(5) ?
    Sn1 C1 C6 C5 . . . . -179.9(3) ?
    C4 C5 C6 C1 . . . . 0.8(6) ?
    C12 C7 C8 C9 . . . . -0.8(5) ?
    Sn1 C7 C8 C9 . . . . 177.4(3) ?
    C7 C8 C9 C10 . . . . -0.2(6) ?
    C8 C9 C10 C11 . . . . 1.4(7) ?
    C9 C10 C11 C12 . . . . -1.6(7) ?
    C10 C11 C12 C7 . . . . 0.6(6) ?
    C8 C7 C12 C11 . . . . 0.6(5) ?
    Sn1 C7 C12 C11 . . . . -177.6(3) ?
    C18 C13 C14 C15 . . . . 1.7(5) ?
    Sn1 C13 C14 C15 . . . . -174.0(3) ?
    C13 C14 C15 C16 . . . . -0.1(6) ?
    C14 C15 C16 C17 . . . . -0.8(6) ?
    C15 C16 C17 C18 . . . . -0.1(6) ?
    C14 C13 C18 C17 . . . . -2.6(5) ?
    Sn1 C13 C18 C17 . . . . 173.3(3) ?
    C16 C17 C18 C13 . . . . 1.8(6) ?
    O1 P1 O2 C19 . . . . 49.9(2) ?
    O4 P1 O2 C19 . . . . 177.3(2) ?
    O3 P1 O2 C19 . . . . -77.1(2) ?
    O1 P1 O3 C25 . . . . 50.1(2) ?
    O4 P1 O3 C25 . . . . -77.1(2) ?
    O2 P1 O3 C25 . . . . 177.17(18) ?
    O1 P1 O4 C31 . . . . 49.7(2) ?
    O3 P1 O4 C31 . . . . 176.67(19) ?
    O2 P1 O4 C31 . . . . -77.4(2) ?
    P1 O2 C19 C20 . . . . -89.0(3) ?
    P1 O2 C19 C24 . . . . 92.9(3) ?
    C24 C19 C20 C21 . . . . 2.1(5) ?
    O2 C19 C20 C21 . . . . -176.0(3) ?
    C19 C20 C21 C22 . . . . -2.2(6) ?
    C20 C21 C22 C23 . . . . 1.2(7) ?
    C21 C22 C23 C24 . . . . 0.0(8) ?
    C20 C19 C24 C23 . . . . -0.9(6) ?
    O2 C19 C24 C23 . . . . 177.2(3) ?
    C22 C23 C24 C19 . . . . -0.2(7) ?
    P1 O3 C25 C30 . . . . 95.6(3) ?
    P1 O3 C25 C26 . . . . -87.1(3) ?
    C30 C25 C26 C27 . . . . -2.0(4) ?
    O3 C25 C26 C27 . . . . -179.2(3) ?
    C25 C26 C27 C28 . . . . 1.3(5) ?
    C26 C27 C28 C29 . . . . 0.5(6) ?
    C27 C28 C29 C30 . . . . -1.6(6) ?
    C26 C25 C30 C29 . . . . 0.9(5) ?
    O3 C25 C30 C29 . . . . 178.1(3) ?
    C28 C29 C30 C25 . . . . 0.9(6) ?
    P1 O4 C31 C36 . . . . 96.4(3) ?
    P1 O4 C31 C32 . . . . -86.9(3) ?
    C36 C31 C32 C33 . . . . -2.0(5) ?
    O4 C31 C32 C33 . . . . -178.5(3) ?
    C31 C32 C33 C34 . . . . 1.3(6) ?
    C32 C33 C34 C35 . . . . -0.1(7) ?
    C33 C34 C35 C36 . . . . -0.6(8) ?
    C32 C31 C36 C35 . . . . 1.3(5) ?
    O4 C31 C36 C35 . . . . 177.8(3) ?
    C34 C35 C36 C31 . . . . 0.0(7) ?
loop_
    _geom_hbond_atom_site_label_D
    _geom_hbond_atom_site_label_H
    _geom_hbond_atom_site_label_A
    _geom_hbond_site_symmetry_A
    _geom_hbond_distance_DH
    _geom_hbond_distance_HA
    _geom_hbond_distance_DA
    _geom_hbond_angle_DHA
    _geom_hbond_publ_flag
    C30 H30A O3 2_667 0.93 2.71 3.526(4) 146.8 yes
    C30 H30A O2 2_667 0.93 3.13 3.593(4) 112.8 yes
_shelx_space_group_comment     ?
_shelx_estimated_absorpt_T_min     0.827
_shelx_estimated_absorpt_T_max     0.924
_shelx_hkl_file
;
 -10   0 -10   -1.41    2.91
  -9   0 -13   -1.09    3.85
  -8   0 -15    5.81    5.57
  -7  -1 -11   70.42    6.59
  -6  -1 -13   27.38    6.26
  -5  -1 -14    1.92    5.43
  -4  -1 -14   27.91    6.85
  -4   0 -18   -1.07    6.32
  -3   0 -18   11.62    7.99
  -2  -1 -14   27.40    6.79
  -2   0 -18   -2.76    7.83
  -1  -1 -14   13.19    7.20
  -1   0 -18   18.17    9.34
   0  -1 -13  135.43   10.72
   0  -1  -4   45.35    3.57
   0   0 -17    8.03    7.31
   1  -1 -12   -4.63    5.87
   1  -1 -11   30.01    6.62
   1  -1  -6 1554.03   20.55
   1   1 -19   16.03    8.12
   2   0 -15    0.78    5.47
   3   0 -14   -2.12    6.69
   3   0 -13  125.83   10.49
   3   0  -4  141.25    6.03
   3   1 -17   16.99    8.82
   4   0 -10  156.98   10.97
   4   0  -9  669.79   18.25
   4   0  -8    4.54    4.88
   4   1 -16   66.69   11.02
   5   1 -14   -1.84    6.07
   5   1 -13   64.70    8.59
   5   2 -17   -0.88    7.97
   6   2 -15    3.37    7.10
   7   2 -10  114.84    9.71
   7   3 -16    8.31    9.14
   8   3 -12    9.64    6.03
   8   3 -11   39.86    7.37
   8   3 -10   59.22    7.99
   8   3  -8   -1.95    4.10
   8   4  -3   57.67    4.16
   9   4 -10   22.81    6.08
   9   4  -9   30.11    5.98
   9   4  -8    0.61    4.63
  10   6  -5    1.67    3.33
  11   7  -7    5.30    3.69
  11   8  -4    3.79    2.46
 -10   0 -11    5.94    3.14
  -8  -1  -9   27.78    5.21
  -8  -1  -8   80.94    5.59
  -7  -1 -12   11.86    4.60
  -6  -1 -14   19.20    6.52
  -4  -1 -15    3.24    5.73
  -3  -1 -15   10.40    5.97
  -2  -1 -15   15.82    6.47
  -1  -1 -15   57.45    8.73
   0   0 -18   12.57    9.31
   1  -1 -13   -2.78    6.66
   1  -1  -5 3728.42   29.10
   1   0 -17   45.97    9.79
   2  -1 -10  191.40   11.74
   2  -1  -9  117.79    9.07
   2  -1  -8  757.43   17.46
   2   0 -16   18.91    7.12
   2   0  -2  593.44    8.02
   2   1 -19    1.91    7.34
   3   0 -15    9.92    7.27
   3   1 -18   21.63    9.28
   4   0 -12    2.41    6.83
   4   0 -11   -6.57    4.61
   4   0  -7    5.31    3.67
   4   1 -17   51.81   12.32
   5   1 -15   11.02    7.52
   5   1  -4  705.57   12.83
   5   2 -18   -2.37    6.97
   6   1 -10   97.08    9.24
   6   1  -9  123.07    9.53
   6   2 -16    8.00    7.67
   7   2 -13   -2.71    5.84
   7   2 -12   48.37    8.23
   7   2 -11   51.07    7.56
   7   2  -8    0.49    3.79
   7   2  -7   81.42    6.87
   8   3 -13   -1.64    5.68
   8   3  -7   38.22    5.30
   9   4 -13   -5.64    5.97
   9   4 -12    4.84    5.88
  10   5 -12   -3.46    5.54
  10   5 -11    3.78    4.79
  10   5 -10    4.82    5.03
  10   5  -9   51.23    7.21
  10   7  -2    1.06    2.17
 -10   0 -12    1.05    3.23
  -8  -1 -10   61.37    5.94
  -8  -1  -7    8.57    3.02
  -7  -1 -13    3.87    4.28
  -5  -1 -15    3.15    5.57
  -4  -1 -16   -1.87    5.86
  -3  -1 -16   21.57    7.22
  -2  -1 -16   16.73    7.18
  -1  -1 -16   12.76    7.07
  -1   0 -19    0.24    7.10
   0  -1 -15   -3.63    5.02
   0   0 -19   10.26    8.80
   1  -1 -14   59.76    8.49
   1   0 -18   15.60    8.55
   2  -1 -12  114.19    9.99
   2  -1 -11  375.93   15.05
   2  -1  -7  152.94    8.00
   2   0 -17   13.43    8.19
   3   0 -16   48.47   10.00
   3   1 -19    2.91    7.48
   4   0 -14   55.44    9.00
   4   0 -13   28.07    7.30
   4   0  -6  173.17    7.99
   4   1 -18   -4.67    9.33
   5   1 -16   -3.95    8.58
   6   1 -13    0.92    6.13
   6   1 -12  107.20   10.61
   6   1 -11   68.26    8.08
   6   1  -8   60.54    7.20
   6   1  -7   15.42    4.96
   6   2 -17   12.05    7.72
   7   2 -14   12.95    7.07
   7   2  -6   86.89    6.54
   8   3 -15   16.68    8.84
   8   3 -14   10.46    6.56
   9   4 -14    9.80    6.11
   9   5  -3   25.88    3.72
  10   5 -13    4.56    6.25
  10   6  -4   18.33    3.62
  11   7  -6    5.63    3.05
  -8  -1 -12   -0.72    3.98
  -8  -1 -11    4.48    3.93
  -7  -1 -14   -1.59    4.93
  -6  -1 -15    1.87    5.17
  -5  -1 -16    3.13    5.56
  -4  -2 -11   35.20    6.04
  -4  -2 -10   81.47    7.12
  -4  -2  -9  106.29    7.43
  -4  -2  -8  158.35    8.38
  -4  -1 -17   12.28    6.93
  -3  -2 -11    0.82    5.07
  -3  -2 -10    3.42    4.70
  -3  -2  -9  144.76    8.45
  -3  -2  -8  684.16   15.14
  -3  -1 -17    5.43    7.58
  -2  -2 -11  350.75   14.00
  -2  -2 -10   -0.36    5.07
  -2  -2  -9    1.39    4.36
  -2  -2  -8   -6.69    3.94
  -2  -1 -17   23.50    8.43
  -2  -1  -2 1551.76    9.62
  -1  -2 -10  250.23   11.85
  -1  -2  -9   91.59    7.61
  -1  -1 -17   -2.59    8.05
   0  -1 -16   10.99    6.89
   1  -1 -15    4.41    5.53
   1   0 -19    2.60    8.25
   2  -1 -14    9.03    7.14
   2  -1 -13  127.96   10.41
   2  -1  -6 1370.55   19.96
   2   0 -18   13.31    8.46
   3  -1 -10  536.40   17.82
   3   0 -17   40.74   11.14
   3   0  -3  356.04    7.84
   4   0 -15   15.17    7.78
   4   0  -5 1317.31   18.80
   5   0 -11   61.36    8.59
   5   0 -10  232.26   12.54
   5   1 -17   27.09   10.34
   6   1 -14   -0.85    5.24
   7   2 -16   30.15    9.78
   7   2 -15   13.94    7.66
   8   3 -16   21.74    9.14
  11   6 -10   -1.19    4.52
  -8  -1 -13    1.57    4.35
  -8  -1  -6   28.36    2.74
  -7  -1 -15   11.48    5.88
  -6  -1 -16    4.43    5.45
  -5  -2 -11   10.85    4.97
  -5  -2 -10    1.31    4.11
  -5  -1 -17    4.85    6.37
  -4  -2 -12  103.18    8.76
  -4  -2  -7  455.24   11.41
  -3  -2 -13   84.11    9.32
  -3  -2 -12  197.66   11.07
  -3  -2  -7  333.17   10.09
  -3  -1 -18   -2.95    6.68
  -2  -2 -13    5.02    6.26
  -2  -2 -12    4.36    5.10
  -2  -2  -7  435.15   11.67
  -2  -1 -18   13.64    8.82
  -1  -2 -12  134.63   10.50
  -1  -2 -11  162.32   10.21
  -1  -2  -8  534.41   13.91
  -1  -1 -18   -3.93    7.89
   0  -2 -11  295.39   13.88
   0  -2 -10  640.51   18.09
   0  -1 -17   25.41    8.46
   0  -1  -3 8274.85   32.55
   1  -1 -16    9.58    6.55
   1  -1  -4 3299.23   24.71
   2  -1 -15    7.36    5.90
   2   0 -19    8.61    8.48
   3  -1 -13    7.95    7.22
   3  -1 -12    9.20    5.71
   3  -1 -11   72.54    8.45
   3  -1  -9  739.43   18.72
   3  -1  -8  104.18    7.61
   3   0 -18   -4.73    8.56
   4   0 -16    2.60    7.06
   5   0 -14    0.59    6.29
   5   0 -13    5.50    6.00
   5   0 -12  198.19   12.51
   5   0  -9    1.31    5.21
   5   0  -8  182.07   10.07
   5   1 -18   -0.31    8.08
   6   1 -16   49.67   11.53
   6   1 -15   29.09    7.85
   6   1  -6  155.01    8.26
   7   2 -17    2.68    8.81
   7   3  -2  410.00    7.68
   8   2 -12   10.69    6.12
   8   2 -11    2.06    5.70
   8   2 -10    6.57    5.42
   9   3 -12    8.03    6.00
   9   3 -11   -0.68    5.26
   9   3 -10    7.70    4.99
   9   4  -5   80.59    6.06
  10   5  -6   -1.10    3.49
  11   7  -5   -0.93    2.44
  11   8  -3    4.10    1.97
  -8  -1 -14   15.09    5.45
  -5  -2 -13   46.79    7.34
  -5  -2 -12    4.43    4.90
  -5  -2  -8  316.31   10.09
  -4  -2 -14   -0.06    5.46
  -4  -2 -13   -0.49    5.07
  -3  -2 -14   39.83    7.43
  -3  -2  -6  231.33    7.72
  -2  -2 -14    0.16    6.16
  -2  -2  -6  526.78   11.67
  -1  -2 -14   81.91    9.73
  -1  -2 -13   56.38    8.15
  -1  -2  -7  238.88    9.02
   0  -2 -13   21.08    7.62
   0  -2 -12    9.89    5.59
   0  -2  -9   57.87    6.29
   0  -2  -8   -4.74    4.07
   0  -1 -18   34.03    9.47
   1  -1 -17   -2.47    7.29
   2  -1 -16   22.94    8.10
   2  -1  -5  199.03    7.56
   3  -1 -15   15.01    7.63
   3  -1  -7   87.28    6.57
   3   0 -19   -7.98    8.19
   4   0 -17   24.74    9.48
   5   0 -15   12.08    7.98
   5   0  -7   33.27    5.10
   6   1 -17   -1.56    8.25
   6   1  -5  871.31   16.18
   7   1 -13   21.43    7.06
   7   1 -12    5.92    6.22
   7   1 -11    0.67    5.58
   7   1 -10   19.60    6.46
   8   2 -14    2.92    6.55
   8   2 -13   23.09    6.87
   8   2  -9   44.50    6.95
   8   2  -8  163.29    9.66
   8   4  -2   28.75    2.78
   9   3 -15   -2.96    7.03
   9   3 -14    8.21    6.87
   9   3 -13   15.18    6.29
   9   3  -9   19.94    5.89
  10   4 -13   -0.80    5.86
  10   4 -12    9.25    5.30
  10   4 -11    2.63    5.00
  10   4 -10   -2.87    4.37
  11   6  -7    6.39    3.87
  -9  -1 -11    8.30    3.96
  -9  -1 -10   -0.45    3.22
  -9  -1  -9    0.04    3.18
  -6  -2 -12   17.47    5.47
  -6  -2 -11    6.55    4.43
  -6  -2 -10   13.52    4.81
  -6  -2  -9   -0.08    3.99
  -5  -2 -14   29.42    6.80
  -5  -2  -7  299.34    9.07
  -4  -2 -15    2.54    5.92
  -4  -2  -6  743.43   12.61
  -3  -2 -15   28.61    6.74
  -2  -2 -16    3.46    6.30
  -2  -2 -15   58.13    8.19
  -1  -2 -15   -2.24    4.89
  -1  -2  -6  779.55   14.48
   0  -2 -14   25.35    6.37
   0  -2  -7   -0.23    4.44
   0  -1 -19   -0.03    8.10
   1  -2 -13  163.21   11.97
   1  -2 -12   35.60    7.32
   1  -2 -11  398.57   15.36
   1  -2 -10   90.57    8.46
   1  -2  -9  124.18    8.42
   1  -1 -18    3.11    7.78
   2  -1 -17   57.35   10.57
   3  -1 -16    8.04    8.19
   3  -1  -6  414.11   12.11
   4  -1 -13   63.11    9.47
   4  -1 -12   64.68    8.19
   4  -1 -11   82.79    8.53
   4  -1 -10  298.06   13.39
   4  -1  -9    1.75    6.54
   4   0 -18   12.57    7.92
   5   0 -16   74.66   11.19
   5   0  -6  762.77   16.21
   6   0 -12    2.62    6.64
   6   0 -11   74.99    9.30
   6   2  -2   61.73    3.54
   7   1 -15   10.89    8.93
   7   1 -14    2.73    6.21
   7   1  -9   74.03    7.40
   7   1  -8  208.70   10.75
   8   2 -16   12.86    9.08
   8   2 -15   -1.04    6.80
   8   3  -4   88.38    5.49
   9   3  -8  107.51    8.15
  10   4  -9    2.83    4.28
  10   4  -8   24.96    5.29
  10   5  -5   74.21    5.82
  10   6  -3   16.65    3.26
  11   5 -11    4.43    5.36
 -11   0 -10    4.56    2.24
 -11   0  -9    1.32    2.00
  -9  -1 -13    3.75    3.99
  -9  -1 -12    4.91    3.60
  -9  -1  -8   22.31    3.47
  -6  -2 -13    0.59    4.47
  -6  -2  -8   62.62    5.28
  -5  -2 -15    1.62    5.50
  -4  -2 -16   41.66    8.09
  -3  -2 -16    7.76    6.05
  -2  -2 -17    7.45    7.48
  -1  -2 -16   19.11    7.04
  -1  -1  -2 1486.23   10.63
   0  -2 -16    7.69    7.18
   1  -2 -15   -4.92    5.95
   1  -2 -14   17.72    6.52
   1  -2  -8  172.74    8.84
   1  -1 -19   11.14    7.84
   2  -2 -13    2.48    6.49
   2  -2 -12   21.10    7.31
   2  -2 -11  133.07   10.88
   2  -1 -19    3.85    8.45
   2  -1 -18   11.15    8.56
   3  -1 -17    4.45    8.21
   4  -1 -15   20.53    8.09
   4  -1 -14    6.10    5.81
   4  -1  -8  434.90   14.37
   5   0 -18    4.08    8.87
   6   0 -15   38.92    9.43
   6   0 -14   12.50    6.22
   6   0 -13   22.78    6.42
   6   0 -10   42.14    6.89
   6   0  -9  330.75   13.99
   7   1 -17    2.16    8.05
   7   1 -16   -6.06    7.28
   7   1  -7   20.08    5.26
   8   2  -7    7.11    4.29
   9   3  -7   17.30    4.59
   9   4  -4   34.98    4.55
   9   5  -2   77.79    3.83
  11   5 -10   -2.07    4.48
  11   6  -6    0.61    3.21
  11   7  -4   10.77    2.88
  -7  -2 -11   -0.48    3.91
  -7  -2 -10   21.84    5.29
  -6  -2 -15   -2.51    5.47
  -6  -2 -14    9.58    5.39
  -6  -2  -7   22.68    3.93
  -5  -2 -16    0.98    5.07
  -5  -2  -6   14.13    3.28
  -4  -2 -17    6.48    6.86
  -3  -2 -17    6.51    6.44
  -3  -2  -5    8.05    2.66
  -2  -2 -18    8.97    7.92
  -2  -2  -5 1940.14   19.62
  -1  -2 -18   39.59    9.97
  -1  -2 -17    0.36    6.69
   0  -2 -17    0.35    8.07
   0  -2  -6 2329.61   25.24
   1  -2 -16    6.86    6.41
   1  -2  -7  163.57    8.15
   1  -1  -3 9999.00   38.20
   2  -2 -15   -7.44    6.11
   2  -2  -9  668.67   17.82
   2  -1  -4  461.30   10.04
   3  -1 -18   12.48    8.48
   4  -1 -17   35.47   11.43
   4  -1 -16   53.45   10.21
   4  -1  -7   33.64    5.65
   5  -1 -13   44.83    8.52
   5  -1 -12    5.41    6.59
   5  -1 -11   71.51    8.91
   5   0  -5  605.86   13.55
   6   0 -17    3.70    8.36
   6   0 -16    1.46    7.77
   6   0  -8  307.31   12.91
   8   1 -13    3.89    6.11
   8   1 -12   15.87    6.28
   8   2  -6    4.15    4.30
   9   2 -14    8.31    7.79
   9   2 -13    0.22    5.74
   9   2 -12    1.37    5.42
   9   2 -11   27.62    6.66
  10   3 -13    1.31    5.68
  10   3 -12    4.20    5.76
  -7  -2 -14   16.08    5.83
  -7  -2 -13   11.25    5.29
  -7  -2 -12    3.59    3.59
  -6  -2 -16    5.43    5.48
  -5  -2 -17    6.48    6.59
  -4  -2  -5  356.81    7.91
  -3  -2 -18    3.79    6.37
  -1  -2  -5   -3.52    2.60
   1  -2 -18   20.16    9.66
   1  -2 -17   38.72    9.53
   2  -2 -16   39.28    8.61
   2  -2  -8   26.76    5.33
   3  -2 -14   -0.43    6.16
   3  -2 -13   77.65    9.36
   3  -2 -12  189.31   12.37
   3  -2 -11  278.10   13.65
   3  -2 -10   70.26    9.22
   3  -1  -5 3461.58   30.15
   4  -1 -18   -6.06    8.07
   4   1  -1   63.23    2.61
   5  -1 -16   -3.75    8.79
   5  -1 -15   36.24    8.27
   5  -1 -14    1.48    5.64
   5  -1 -10   51.24    7.35
   5  -1  -9  689.93   19.36
   6   0  -7   18.63    5.42
   7   0 -14   -1.61    6.49
   7   0 -13   -7.19    5.50
   7   0 -12   29.06    7.56
   7   1  -6   36.41    5.37
   8   1 -16   28.46    9.42
   8   1 -15   17.65    8.85
   8   1 -14    1.26    6.33
   8   1 -11   39.00    6.55
   8   1 -10   52.12    7.78
   9   2 -15   17.56    7.43
   9   2  -9   54.93    7.85
  10   3 -11   13.35    5.76
  10   3 -10    3.38    4.85
  -9  -1  -7   77.00    3.86
  -7  -2 -15    1.46    4.99
  -7  -2  -8    7.50    3.88
  -3  -3 -14    4.87    5.93
  -3  -3 -13    3.98    5.95
  -3  -3 -12   58.80    8.08
  -3  -3 -10   35.54    6.30
  -2  -3 -14   56.99    8.56
  -2  -3 -13   25.10    7.39
  -2  -3 -12  206.27   11.73
  -2  -3 -11   56.97    8.02
  -2  -3 -10  116.21    8.86
  -1  -3 -14   22.92    7.28
  -1  -3 -13   38.40    8.30
  -1  -3 -12    8.80    5.65
  -1  -3 -11  316.42   14.14
  -1  -3 -10  299.05   13.10
   0  -3 -13  182.37   12.64
   0  -3 -12   52.59    8.55
   0  -2  -5 1873.17   21.03
   1  -2  -6  716.24   14.71
   2  -2 -18    9.25    9.77
   2  -2 -17    5.60    8.12
   2  -2  -7  675.40   15.77
   3  -2 -16   41.63   10.03
   3  -2 -15    2.15    5.98
   3  -2  -9    0.41    5.07
   4  -1  -6  126.06    7.55
   4   0  -3 1222.28   14.89
   5  -1 -17    6.01    8.12
   5  -1  -8  244.52   11.85
   7   0 -16   21.60   10.13
   7   0 -15   35.00    9.00
   7   0 -11   52.49    7.69
   7   0 -10   22.16    6.77
   8   1  -9   45.26    7.18
   8   3  -3    3.46    2.98
  10   3  -9    8.92    4.71
  10   4  -6    9.71    3.84
  10   5  -4   23.68    4.08
  11   4 -11    4.08    4.84
  11   4 -10   -3.08    4.85
  11   5  -7    8.59    4.34
  11   6  -5   17.67    3.73
  -6  -2  -6  453.19    8.94
  -5  -2  -5  266.44    6.50
  -4  -3 -14   22.73    6.81
  -4  -3 -13   30.18    6.54
  -4  -3 -12   70.89    7.63
  -4  -3 -11   13.59    5.03
  -4  -3 -10   -0.33    4.14
  -3  -3 -16    1.17    5.96
  -3  -3 -15   36.14    7.63
  -3  -3  -9   83.82    7.13
  -2  -3 -16    0.66    6.11
  -2  -3 -15   -0.72    4.96
  -2  -3  -9   -8.14    4.36
  -1  -3 -16    0.16    6.40
  -1  -3 -15   14.50    5.99
  -1  -3  -9    9.71    5.24
   0  -3 -15    5.18    6.53
   0  -3 -14   14.32    6.40
   0  -3 -11  188.85   11.30
   0  -3 -10   29.40    7.38
   0  -1  -2  466.05    6.75
   1  -3 -14   52.68    8.78
   1  -3 -13    6.17    7.02
   1  -3 -12   78.32    9.84
   3  -2 -18   -2.11    8.84
   3  -2 -17   64.24   11.09
   3  -2  -8  294.14   11.82
   4  -2 -16   14.13    9.39
   4  -2 -15   33.06    8.88
   4  -2 -14   15.76    6.42
   4  -2 -13   30.05    7.34
   4  -2 -12   17.98    6.18
   4  -2 -11   56.83    7.80
   5  -1 -18    2.88    7.18
   6  -1 -16   47.05   11.03
   6  -1 -15   26.03    9.10
   6  -1 -14    0.58    5.59
   6  -1 -13   -0.88    4.42
   6  -1 -12   71.49    8.92
   6  -1 -11   74.78    9.28
   6   0  -6  205.71    9.42
   7   0 -17    5.63    7.29
   7   0  -9   77.30    8.32
   7   2  -3   54.55    4.10
   8   1  -8    0.61    4.84
   9   2  -8    1.60    4.72
  10   3  -8    3.26    4.42
  11   4  -9   18.70    5.59
 -10  -1 -12    1.02    2.87
 -10  -1 -11    0.94    2.77
 -10  -1 -10    9.69    3.16
  -8  -2 -14   -3.86    4.28
  -8  -2 -13   12.12    4.56
  -8  -2 -12    2.70    3.90
  -8  -2 -11   20.85    4.49
  -8  -2 -10    0.12    3.64
  -5  -3 -14    4.11    5.29
  -5  -3 -13   -1.09    4.71
  -5  -3 -12  105.27    8.63
  -5  -3 -11   24.82    5.41
  -4  -3 -16    2.28    5.83
  -4  -3 -15   19.79    5.87
  -4  -3  -9  102.55    7.40
  -3  -3 -17    6.21    7.44
  -3  -3  -8   -3.40    4.28
  -3  -2  -4  734.66   10.26
  -2  -3 -17    4.50    6.65
  -2  -3  -8  409.54   12.66
  -2  -2  -4  606.01    9.96
  -1  -3 -17   22.72    8.02
  -1  -3  -8  -10.46    4.14
   0  -3 -17   30.55    9.80
   0  -3 -16    1.67    5.92
   0  -3  -9   98.81    7.69
   1  -3 -16   62.60   10.55
   1  -3 -15    2.74    6.43
   1  -3 -11  291.69   13.73
   1  -3 -10  493.25   16.56
   1  -2  -5  246.11    8.70
   2  -3 -14   -5.18    6.21
   2  -3 -13  111.89   11.19
   2  -3 -12   63.25    9.04
   2  -2  -6  111.44    6.87
   3  -1  -4 1500.65   18.48
   4  -2 -17    4.71    8.00
   4  -2 -10  197.40   11.68
   4  -2  -9  834.99   21.25
   5  -1  -7   57.49    6.03
   5   0  -4  208.97    7.78
   6  -1 -10   24.65    6.26
   7   0  -8    1.77    5.57
   7   1  -5  249.60    9.35
   8   0 -15   15.58    8.99
   8   0 -14   11.17    7.85
   8   1  -7   80.79    7.64
   9   1 -15    4.02    7.26
   9   1 -14    3.70    7.13
   9   1 -13    3.94    6.03
   9   1 -12   13.05    6.15
   9   1 -11    7.32    5.58
   9   2  -7   20.80    5.05
   9   4  -3   -1.43    2.67
  10   2 -14    4.75    6.75
  10   2 -13    2.75    6.34
  10   2 -12   10.80    6.12
  11   5  -6   -2.76    3.21
  -8  -2  -9   14.97    4.48
  -7  -2  -7   99.22    5.05
  -5  -3 -16   11.58    6.18
  -5  -3 -15   -0.42    5.91
  -5  -3 -10   -0.29    3.72
  -4  -3 -17    0.66    6.11
  -4  -3  -8  481.04   13.09
  -2  -3 -18   35.14    8.81
  -1  -3 -18    3.82    7.04
  -1  -2  -4  496.13    9.52
   0  -3 -18   19.34    8.14
   0  -3  -8  270.02   10.83
   1  -3 -18    3.53    8.95
   1  -3 -17    1.37    7.71
   1  -3  -9   44.41    6.31
   2  -3 -17   68.64   12.23
   2  -3 -16   20.90    7.97
   2  -3 -15   -0.50    5.67
   2  -3 -11   98.38    9.05
   2  -3 -10    4.68    6.97
   2  -1  -3 1085.61   13.51
   3  -2  -7  136.75    8.13
   4  -2 -18   -3.35    6.73
   4  -1  -5   22.48    3.98
   5  -2 -16   63.18   11.62
   5  -2 -15    2.05    6.62
   5  -2 -14   -2.21    5.35
   5  -2 -13   -1.16    5.14
   5  -2 -12  113.42   10.14
   5  -2 -11   24.44    7.55
   6  -1  -9  178.90   10.76
   7  -1 -15   18.04    9.52
   7  -1 -14   52.40    9.62
   7  -1 -13   15.98    7.11
   8   0 -16    2.21    6.99
   8   0 -12    4.93    5.03
   8   0 -11    2.91    5.91
   9   1 -10   28.30    6.29
  10   2 -11    0.08    5.15
  10   2 -10    7.15    5.63
  10   4  -5    0.70    3.56
  11   3 -12    4.75    5.58
  11   3 -11   -5.90    4.90
 -10  -1  -9   11.99    2.92
  -6  -3 -15   -0.58    4.45
  -6  -3 -14    8.04    5.19
  -6  -3 -13   29.15    5.82
  -6  -3 -12   -3.27    3.69
  -6  -3 -11    6.22    4.38
  -5  -3  -9   13.11    4.28
  -4  -2  -4   28.75    2.58
  -3  -3  -7  534.57   12.95
  -2  -3  -7  317.01   10.64
  -1  -3  -7  778.34   16.53
   0  -2  -4 1550.58   17.46
   1  -3  -8   -4.26    4.50
   2  -3 -18    2.90    8.41
   2  -3  -9  118.44    9.62
   3  -3 -17    3.78    9.11
   3  -3 -16   30.31   10.17
   3  -3 -15   22.75    7.92
   3  -3 -14   22.52    6.85
   3  -3 -13   30.94    7.41
   3  -3 -12   24.92    6.99
   3  -3 -11  149.87   11.48
   4  -2  -8  103.91    8.16
   5  -2 -17    3.11    7.58
   5  -2 -10   40.44    6.96
   5  -1  -6  -11.21    4.01
   6  -1  -8  139.40    9.42
   6   0  -5  425.89   11.97
   7  -1 -17    1.36    6.86
   7  -1 -16    4.38    7.78
   7  -1 -12    7.69    5.39
   7  -1 -11   15.15    7.10
   7   0  -7  241.47   11.13
   8   0 -10   35.58    6.27
   9   1  -9    2.51    4.95
  11   3 -10   -3.66    4.62
  11   7  -3    1.38    1.83
  12   6  -7   12.82    3.66
  -9  -2 -13    0.70    3.76
  -6  -3 -16   10.02    6.05
  -6  -3 -10   -4.10    4.14
  -5  -3  -8   59.91    5.79
  -2  -4 -14   -1.98    5.72
  -2  -4 -13    4.81    6.15
  -1  -4 -15    3.73    6.23
  -1  -4 -14   29.38    7.65
  -1  -4 -13   96.25   10.23
   0  -3  -7  568.10   14.33
   2  -2  -5 3675.56   31.45
   3  -3 -18   -0.41    6.94
   3  -3 -10  473.97   16.88
   3  -2  -6  976.00   18.21
   4  -3 -15    8.47    7.89
   4  -3 -14    2.30    6.61
   4  -3 -13   -0.15    6.44
   4  -2  -7   42.93    6.28
   5  -2  -9    9.94    5.66
   6  -2 -17   -6.24    8.39
   6  -2 -16   -3.46    7.53
   6  -2 -14   16.71    6.91
   6  -2 -12   23.42    7.74
   7  -1 -10   96.69    9.97
   7   3  -1    6.75    1.52
   8   0  -9   14.21    6.31
   8   1  -6   11.84    4.55
   9   0 -15   17.28    8.71
   9   0 -14    2.73    7.66
   9   0 -13    0.13    5.98
   9   3  -4   40.31    4.70
  10   1 -14    9.64    7.69
  10   1 -13    5.68    6.48
  10   2  -9    6.20    4.81
  11   4  -7    7.66    4.32
  11   6  -4   14.58    2.94
  -9  -2 -12    2.96    3.37
  -9  -2 -11    7.68    3.70
  -8  -2  -8   20.16    3.99
  -7  -3 -15    1.31    5.36
  -7  -3 -14   -1.22    4.79
  -7  -3 -13   16.96    5.77
  -7  -3 -12   18.72    5.17
  -4  -3  -7  215.12    8.40
  -3  -4 -16   -1.99    6.03
  -3  -4 -15    0.91    5.71
  -3  -4 -14   68.46    8.77
  -3  -4 -13    6.76    5.72
  -3  -4 -12   85.02    8.70
  -2  -4 -17   12.69    8.52
  -2  -4 -16    3.03    6.52
  -2  -4 -15   22.58    6.43
  -2  -4 -12    7.09    5.43
  -2  -4 -11  355.73   14.79
  -1  -4 -17   23.53    9.62
  -1  -4 -16    1.19    6.36
  -1  -4 -12   35.70    6.98
  -1  -4 -11  129.53   10.43
   0  -4 -16   21.10    7.42
   0  -4 -15    5.36    6.28
   0  -4 -14   21.04    6.42
   0  -4 -13   14.71    6.91
   0  -4 -12  117.80   10.09
   1  -4 -16   19.05    9.46
   1  -4 -15    6.91    7.34
   1  -4 -14    3.55    6.80
   1  -4 -13  209.31   14.04
   1  -3  -7   39.53    5.26
   1  -1  -2 4459.75   22.27
   2  -3  -8  360.01   13.00
   3  -3  -9  541.81   17.14
   4  -3 -17   -5.94    7.37
   4  -3 -12  111.65   10.33
   4  -1  -4   66.16    5.17
   5  -2  -8  447.46   15.58
   6  -2 -11   89.56    9.26
   6  -1  -7  345.70   12.54
   7  -1  -9   58.87    8.37
   7   0  -6   -2.94    4.39
   8  -1 -16   14.14    8.61
   8  -1 -15   18.02    8.38
   8  -1 -14   11.69    8.30
   8  -1 -13    6.94    6.75
   8   0  -8  334.89   13.71
   9   0 -12   -1.83    5.33
   9   1  -8  158.01    9.73
  10   1 -12    0.66    5.71
  10   2  -8   61.55    6.77
  10   5  -3    2.22    2.59
  11   2 -12   -2.17    5.01
  11   3  -9   -1.21    4.38
  11   5  -5   13.08    3.39
  12   5  -8    4.88    3.86
  12   7  -5    1.40    2.19
  -7  -3 -11    0.13    3.78
  -7  -2  -6   -0.99    2.16
  -6  -2  -5   88.68    3.66
  -4  -4 -16    0.00    5.78
  -4  -4 -15    7.73    5.93
  -4  -4 -14    8.21    5.93
  -4  -4 -13    0.41    5.55
  -4  -4 -12   33.94    6.42
  -3  -4 -17    1.85    6.67
  -3  -4 -11   -3.08    5.00
  -3  -3  -6  841.60   14.62
  -2  -4 -10  191.53   11.08
  -2  -3  -6   17.32    3.90
  -1  -4 -18   17.07    7.84
  -1  -4 -10  139.22   10.29
  -1  -3  -6 4196.42   34.35
   0  -4 -18    2.33    6.90
   0  -4 -11  162.60   11.28
   0  -4 -10  767.59   20.72
   0  -3  -6   95.98    7.00
   1  -4 -17   31.68    9.50
   1  -4 -12    3.87    6.38
   1  -4 -11  114.39   10.41
   1  -2  -4  436.25    9.95
   2  -4 -15   33.93    8.26
   2  -4 -14   61.01    8.79
   2  -4 -13   -1.44    6.85
   3  -1  -3   66.50    4.42
   4  -3 -10   17.43    6.26
   5  -3 -17   -4.87    7.87
   5  -3 -16    3.34    7.92
   5  -3 -15   63.41   10.48
   5  -3 -13   33.56    8.03
   5  -1  -5 1092.10   18.56
   6   2  -1   70.44    2.83
   7  -2 -16    3.56    8.80
   7  -2 -15   38.28   10.64
   7  -2 -14   -1.35    7.34
   7  -2 -13   13.21    7.16
   8  -1 -12    7.28    5.35
   8  -1 -11   26.98    7.20
   9   0 -11   33.43    6.45
  10   1 -11   22.39    6.16
  11   2 -11    8.39    4.98
  12   6  -6   -0.65    2.38
 -10  -1  -8    3.88    1.99
  -9  -2 -10   32.74    4.18
  -7  -3 -10   43.79    5.38
  -6  -3  -8    3.77    4.24
  -5  -4 -16   -3.73    5.09
  -5  -4 -15   12.05    5.75
  -5  -4 -14    9.35    5.50
  -5  -4 -13   20.48    5.78
  -5  -3  -7  252.45    8.58
  -4  -4 -17    1.12    5.79
  -3  -4 -10   -2.26    4.56
  -2  -4  -9    7.05    5.30
  -1  -4  -9  171.10   10.18
   1  -4 -10   -0.34    6.64
   2  -4 -18    4.85    7.48
   2  -4 -12   69.56    8.56
   2  -4 -11  169.06   12.32
   2  -3  -7   76.89    6.59
   3  -4 -17    9.05   10.04
   3  -4 -15    1.78    6.32
   3  -4 -14    1.35    5.67
   3  -4 -13   14.87    7.33
   3  -3  -8  189.99   10.23
   3  -2  -5  183.09    8.01
   4  -2  -6  484.29   13.51
   5  -3 -11  118.41   11.03
   5  -2  -7  451.10   14.57
   6  -2  -9  158.60   10.54
   6  -1  -6   -4.96    4.32
   6   0  -4 1008.21   16.33
   7  -2 -12   12.56    5.95
   7   2  -2  241.39    6.19
   8   0  -7   67.34    7.31
   8   3  -2   19.49    2.61
   9  -1 -15   -0.41    7.34
   9   0 -10   24.15    5.60
   9   1  -7   13.99    5.12
  10   0 -14   12.49    7.63
  10   1 -10   17.20    5.93
  10   4  -4   22.87    3.99
  11   2 -10   10.22    5.05
  11   4  -6   -2.12    3.08
  12   5  -7   -2.23    3.23
  -8  -3 -14   19.07    5.40
  -8  -3 -13    2.09    3.94
  -5  -4 -12   51.22    7.07
  -5  -4 -11   54.68    7.01
  -5  -2  -4  731.32    8.51
  -4  -4 -10   -2.75    4.02
  -4  -3  -6   25.02    4.17
  -3  -4  -9   36.03    6.13
   1  -4  -9  341.75   14.11
   1  -3  -6 1550.21   22.43
   2  -4 -10  348.31   15.38
   2  -2  -4 1685.36   20.03
   3  -4 -18    5.06    7.47
   3  -4 -12   57.47    8.16
   3  -4 -11    1.35    6.52
   4  -4 -16    3.23    9.16
   4  -4 -15   59.95   10.73
   4  -4 -14   22.13    8.11
   5  -3 -10  282.28   14.60
   6  -3 -17   -0.35    6.95
   6  -3 -16   12.81    8.57
   6  -3 -15   27.24    9.26
   6  -3 -14    1.21    7.01
   6  -3 -13   -5.60    6.41
   6  -2  -8  335.12   14.14
   7  -1  -7   85.53    8.25
   7   0  -5  621.02   14.48
   8  -2 -15   -1.72    8.81
   9  -1 -14   13.79    7.37
   9  -1 -13   10.08    7.42
   9   0  -9   14.48    5.61
  10   0 -13   20.54    7.41
  10   0 -12   -1.70    5.73
  10   1  -9    5.82    4.79
  10   3  -5   54.37    5.47
  -9  -2  -9    7.54    3.12
  -8  -3 -12    5.33    4.03
  -8  -2  -7  124.97    5.03
  -7  -3  -9   -3.71    3.91
  -6  -4 -15    5.65    5.08
  -6  -4 -14    3.36    4.67
  -6  -4 -13   -1.13    5.09
  -4  -4  -9   18.07    5.34
  -2  -5 -16    4.27    7.01
  -2  -5 -15    2.27    5.97
  -2  -4  -8   -6.21    4.77
  -2  -2  -3  677.20    9.15
  -1  -5 -17    9.00    8.27
  -1  -5 -16   25.68    9.27
  -1  -5 -15    5.13    6.47
  -1  -5 -14   21.71    7.07
  -1  -4  -8  334.99   12.43
  -1  -3  -5 2916.26   26.71
  -1  -2  -3 7371.50   31.88
   0  -5 -17   24.13    9.47
   0  -5 -16    1.99    8.52
   0  -5 -15    1.44    6.59
   0  -5 -14   -4.03    6.07
   0  -4  -8    9.75    5.38
   2  -4  -9  572.82   18.16
   2  -3  -6  378.52   12.11
   3  -4 -10   32.09    7.75
   3  -3  -7   -3.31    3.59
   4  -4 -13   18.33    6.39
   4  -4 -12   11.77    7.59
   4  -3  -8  175.46   10.21
   5  -3  -9  610.22   19.32
   6  -3 -12   47.99    8.08
   6  -3 -11  105.38   11.11
   7  -3 -16    4.38    8.42
   7  -2 -10   48.47    7.98
   8  -2 -14   24.96    8.51
   8  -2 -13   42.40    9.00
   8  -1  -9   -1.03    4.58
   8   2  -3   86.30    4.98
   9  -1 -12    2.67    4.89
  10   0 -11    4.97    5.76
  11   1 -12    0.77    5.68
  11   2  -9    1.72    4.33
  12   3 -10    8.34    4.83
  12   4  -8    0.05    3.70
  -8  -3 -11   -0.69    3.36
  -6  -4 -12   60.74    6.64
  -5  -4 -10   23.73    5.23
  -3  -5 -17    7.32    7.53
  -3  -5 -16    9.14    7.12
  -3  -5 -15   18.56    7.07
  -3  -5 -14    3.23    5.80
  -3  -4  -8  797.68   17.37
  -2  -5 -17   12.91    7.08
  -2  -5 -14   24.14    6.43
  -2  -5 -13   16.68    6.81
  -2  -3  -5 1508.66   18.52
  -1  -5 -13   22.62    6.18
  -1  -5 -12   12.81    6.99
   0  -5 -13  114.58   10.27
   0  -5 -12   -1.79    7.21
   0  -3  -5  457.42   11.33
   1  -5 -18    2.97    8.17
   1  -5 -17    4.37    8.04
   1  -5 -16   82.17   11.56
   1  -5 -15   20.27    7.55
   1  -5 -14    8.18    6.85
   1  -5 -13   11.36    7.69
   1  -4  -8  169.63    9.50
   2  -5 -17    8.32   10.12
   2  -5 -15   -2.74    7.52
   2  -5 -14    6.98    7.20
   2  -1  -2 6780.23   29.71
   4  -4 -11  118.74   10.55
   4  -2  -5 1793.91   23.73
   5  -4 -17    7.59    7.53
   5  -4 -16   10.60    8.46
   5  -4 -14    1.42    6.35
   5  -4 -13   14.83    7.45
   5  -2  -6   -2.56    3.62
   5  -1  -4 1220.98   18.16
   6  -3 -10   -4.50    6.68
   6  -1  -5  474.54   12.97
   7  -3 -15   15.99    8.72
   7  -3 -14   58.31    9.89
   7  -3 -13   32.33    8.73
   7  -2  -9   14.13    6.81
   8  -2 -12    0.30    4.99
   8  -2 -11    6.94    6.13
   8  -1  -8   43.04    7.12
   8   0  -6    3.84    4.49
   9  -1 -11    3.83    4.70
   9   0  -8    3.32    4.85
   9   4  -2   21.54    2.71
  10   1  -8   16.66    5.24
  11   1 -11    7.29    5.06
  12   6  -5    3.18    2.39
 -10  -2 -12    3.53    2.89
  -7  -4 -14    1.52    4.81
  -6  -4 -11   14.01    4.46
  -6  -3  -7   -3.81    2.93
  -5  -4  -9   64.39    6.71
  -5  -3  -6  528.52   10.68
  -4  -5 -16    1.62    6.11
  -4  -5 -15    4.15    5.74
  -4  -5 -14   36.85    7.33
  -3  -5 -13   13.09    5.15
  -3  -5 -12   28.79    6.74
  -3  -3  -5 1122.53   15.22
  -3  -2  -3  656.24    8.18
  -2  -5 -12   38.74    6.74
  -2  -5 -11   77.55    8.87
  -1  -5 -11  158.51   11.93
  -1  -4  -7  179.59    9.25
   0  -5 -11   11.77    7.11
   1  -5 -12  186.15   12.44
   1  -3  -5 2532.62   26.86
   2  -5 -13   63.11    8.73
   2  -5 -12   49.08    9.32
   2  -4  -8  -11.10    5.23
   3  -5 -17    7.59    8.84
   3  -5 -16   26.64    9.50
   3  -5 -15   63.33   11.02
   3  -5 -14   25.05    8.32
   3  -4  -9   29.05    7.07
   3  -3  -6   -5.43    4.34
   3  -2  -4  617.25   12.96
   4  -4 -10  186.24   12.37
   4  -3  -7  117.34    8.13
   4  -1  -3  101.47    5.42
   5  -4 -12   84.51    9.64
   5   1  -1  135.54    3.90
   6  -4 -17    6.39    8.48
   6  -4 -15   55.54   12.26
   6  -2  -7   -1.96    4.43
   7  -3 -12    3.39    5.60
   7  -1  -6  234.86   10.57
   9  -2 -15    3.33    6.77
   9  -2 -14    4.41    8.12
   9  -1 -10   23.67    6.58
   9   3  -3  117.26    5.42
  10  -1 -14    8.15    6.78
  10  -1 -13   -2.80    6.96
  10   0 -10   18.27    6.01
  11   1 -10   -0.20    4.89
  11   4  -5   11.29    3.51
  11   5  -4    6.04    2.91
  12   4  -7   22.98    4.55
  12   5  -6    5.58    2.94
 -10  -2 -11    5.37    2.72
  -9  -3 -13   10.13    4.08
  -8  -3 -10   26.26    4.39
  -7  -4 -13   25.99    5.84
  -7  -3  -8  103.45    6.09
  -6  -4 -10    0.59    4.18
  -5  -5 -16    2.98    6.11
  -5  -5 -15   10.13    6.31
  -4  -5 -13    3.06    5.55
  -4  -5 -12   39.37    7.39
  -4  -4  -8   51.53    5.75
  -3  -5 -11  182.70   11.13
  -2  -4  -7 1108.83   19.66
  -1  -5 -10  721.63   20.33
   0  -5 -10   25.63    7.70
   0  -4  -7  368.67   12.29
   1  -5 -11  163.80   11.83
   1  -4  -7    7.91    5.00
   1  -2  -3   50.42    3.70
   2  -5 -11   -5.21    6.98
   3  -5 -13   -0.27    6.01
   3  -5 -12   57.62    9.72
   4  -5 -17   -2.58    6.82
   4  -5 -16   17.52    8.97
   4  -5 -15    2.88    9.09
   4  -5 -14   15.56    8.07
   5  -4 -11   -5.00    5.16
   6  -4 -14   67.18   10.19
   6  -4 -13   30.51    8.64
   6  -3  -9   57.05    7.88
   7  -3 -11    7.94    6.35
   7  -2  -8    5.62    5.05
   8  -3 -15    7.18    7.24
   8  -3 -14   12.74    9.39
   8  -2 -10   64.57    7.86
   9  -2 -13   -0.97    6.00
   9  -2 -12    4.75    6.12
   9  -1  -9   20.03    6.50
   9   0  -7  123.08    8.56
   9   2  -4   43.59    4.81
  10  -1 -12    6.24    6.42
  10   0  -9   21.96    6.04
  10   1  -7   29.82    5.73
  11   0 -12    2.84    6.30
  11   3  -6    4.91    3.60
  12   2 -10   -2.76    4.55
  -7  -4 -12   -0.61    4.59
  -5  -5 -14    5.36    5.37
  -5  -5 -13    2.45    5.85
  -4  -3  -5  269.79    7.50
  -3  -4  -7  345.26   11.23
  -2  -5 -10  161.80   10.60
   1  -5 -10  503.75   17.62
   3  -5 -11  153.31   12.04
   3  -4  -8  451.29   15.38
   4  -5 -13    5.41    5.79
   4  -4  -9  421.32   15.96
   5  -5 -17    5.29    8.50
   5  -5 -16    2.75    9.74
   5  -5 -15   58.72   11.88
   5  -4 -10    1.45    5.43
   5  -3  -7   35.37    6.77
   5  -2  -5   15.65    4.97
   6  -4 -12   -5.91    5.21
   6  -2  -6   80.86    7.26
   7  -4 -16   -2.21    6.92
   7  -4 -15    3.75    9.76
   7  -3 -10  205.13   13.58
   8  -3 -13    3.91    6.94
   8  -3 -12    6.47    6.53
   8  -2  -9   60.56    8.63
   8  -1  -7  256.85   11.83
  10  -1 -11   21.50    6.76
  11   0 -11   -0.76    5.28
  11   1  -9    7.20    4.94
  11   6  -3   -1.19    1.75
  -9  -3 -12    0.16    3.04
  -9  -2  -8   14.95    2.78
  -8  -3  -9   40.20    4.86
  -7  -4 -11   10.45    4.44
  -6  -5 -15   21.80    6.66
  -5  -5 -12   15.88    6.00
  -5  -4  -8   88.59    6.65
  -4  -5 -11   14.87    5.37
  -3  -5 -10   39.60    6.47
  -2  -6 -17   11.56    8.51
  -2  -6 -16    4.60    7.60
  -2  -6 -15    4.11    6.39
  -2  -5  -9   89.19    8.28
  -1  -6 -17   11.85    7.54
  -1  -6 -16   -4.15    6.34
  -1  -6 -15    0.31    6.27
  -1  -6 -14    9.10    6.42
  -1  -5  -9    7.96    6.38
   0  -6 -17    7.88    7.45
   0  -6 -16   29.83    9.05
   0  -6 -15    5.03    6.79
   0  -6 -14    6.38    6.58
   0  -5  -9  541.13   17.42
   1  -6 -16    5.90    8.08
   1  -6 -15   19.19    8.50
   1  -6 -14    7.82    7.31
   1  -5  -9  442.67   16.52
   2  -6 -17    1.59    8.40
   2  -6 -16   42.20   11.89
   2  -5 -10   -5.16    5.15
   2  -4  -7  132.31    8.35
   2  -2  -3 5498.25   32.90
   4  -5 -12   56.91    8.63
   4  -3  -6  413.75   13.08
   4  -2  -4 1770.48   22.20
   5  -5 -14   37.00    8.73
   5  -5 -13    7.11    7.18
   6  -4 -11   94.50   10.29
   6  -3  -8  316.96   13.74
   7  -4 -14   -0.49    7.59
   7  -4 -13   25.87    8.72
   7  -2  -7  388.62   14.45
   8   0  -5   28.89    4.98
   9  -3 -15   -0.77    8.19
   9  -2 -11   10.85    5.32
   9  -1  -8  128.19    9.54
  10  -2 -14    9.34    8.10
  10   0  -8   32.24    6.70
  10   2  -5    2.95    3.87
  10   3  -4    9.09    3.86
  10   4  -3   39.77    3.68
 -10  -2 -10    2.69    2.39
  -6  -5 -14    8.18    5.41
  -6  -4  -9    3.72    4.60
  -4  -5 -10  109.71    8.27
  -4  -4  -7  316.44   10.23
  -3  -6 -16   -3.40    6.51
  -3  -6 -15    2.96    6.30
  -3  -6 -14   44.63    8.27
  -2  -6 -14    3.79    5.29
  -2  -6 -13   49.90    8.31
  -2  -4  -6  864.99   16.39
  -1  -6 -13   47.44    7.62
  -1  -4  -6    8.10    4.03
  -1  -3  -4   73.05    4.95
   0  -6 -13   -5.33    5.23
   0  -6 -12  235.79   14.49
   0  -4  -6 1287.60   20.92
   0  -3  -4 1210.37   16.77
   1  -6 -13  106.82   10.53
   2  -6 -14   22.50    7.94
   2  -6 -13   -0.60    6.47
   2  -5  -9  163.01   11.65
   3  -6 -17    7.68    7.77
   3  -6 -16   12.41    8.84
   3  -6 -15    6.94    9.37
   3  -5 -10   95.50    9.30
   3  -4  -7   53.41    6.35
   3  -3  -5 1612.05   22.96
   3  -1  -2  352.86    7.50
   4  -5 -11   11.36    6.10
   5  -5 -12   -1.90    6.34
   5  -4  -9   -6.16    5.10
   6  -5 -16    3.29    7.20
   6  -5 -15    9.96    8.53
   6  -4 -10  128.32   11.71
   6  -1  -4   38.26    4.93
   7  -1  -5   10.51    4.63
   8  -4 -15   -5.31    8.20
   8  -3 -11   14.95    5.78
   8  -2  -8   88.23    8.72
   9  -3 -14   11.98    7.37
   9  -3 -13   17.28    8.73
   9  -2 -10    9.40    5.48
   9   0  -6   57.89    6.10
  10  -2 -13   22.71    7.98
  10  -1 -10   11.34    5.79
  11   0 -10   18.76    6.15
  11   1  -8   16.52    5.62
  -9  -3 -11   17.83    3.65
  -8  -4 -13    9.09    4.19
  -7  -4 -10    2.12    4.11
  -6  -5 -13   16.54    5.34
  -5  -5 -11   80.25    7.65
  -4  -6 -16   -1.30    6.04
  -4  -6 -15    2.91    5.31
  -4  -2  -3  216.65    4.28
  -3  -6 -13    9.42    6.31
  -3  -5  -9    4.96    4.72
  -2  -6 -12   54.58    8.63
  -2  -3  -4  787.57   12.31
  -1  -6 -12   -4.48    4.55
  -1  -5  -8   52.10    6.95
   0  -5  -8  108.82    8.86
   1  -6 -12   47.76    8.55
   1  -5  -8   49.87    7.72
   1  -3  -4  192.69    7.78
   2  -6 -12   17.04    7.88
   3  -6 -14   13.69    7.00
   3  -6 -13    2.82    6.66
   3  -5  -9  511.22   18.10
   4  -6 -17    9.71    7.85
   4  -6 -16   10.30    8.59
   4  -6 -15   70.76   12.26
   4  -5 -10   18.77    6.30
   5  -5 -11  160.28   12.93
   5  -4  -8  420.82   16.22
   5  -3  -6  223.76   10.71
   5  -1  -3  505.50   11.00
   6  -5 -13   10.52    7.84
   7  -5 -16    6.04    8.32
   7  -4 -11   62.77    9.28
   8  -4 -14   29.31    9.26
   8  -4 -13   32.46    9.66
   8  -3 -10    9.24    6.39
   8  -1  -6   92.64    7.59
   9  -3 -12    2.99    6.31
  10  -2 -12    5.46    5.89
  10  -1  -9    2.36    5.22
  11  -1 -12   -2.80    5.68
  12   1 -10   14.73    5.59
  12   3  -7   -0.06    3.44
  12   4  -6    3.19    2.85
  12   5  -5    0.93    2.21
  -8  -4 -12    3.73    3.71
  -7  -3  -7   -3.56    2.92
  -7  -2  -5    8.24    1.55
  -6  -5 -12    8.60    4.48
  -6  -3  -6  109.05    4.83
  -5  -5 -10    0.36    4.88
  -4  -6 -14    2.35    5.70
  -4  -6 -13   11.44    5.53
  -4  -5  -9   71.32    6.80
  -3  -6 -12   18.98    6.53
  -3  -4  -6   18.17    4.30
  -2  -6 -11  107.87    9.83
  -2  -5  -8  159.25    9.38
  -1  -6 -11   20.77    6.15
   0  -6 -11   42.62    8.09
   1  -6 -11    0.58    5.77
   2  -6 -11  234.61   14.61
   2  -5  -8  713.31   19.72
   2  -4  -6  339.42   11.92
   3  -6 -12   57.06    8.52
   3  -2  -3 1478.57   18.16
   4  -6 -14    9.88    7.14
   4  -6 -13   -2.14    6.53
   4  -4  -7   -1.70    4.39
   4  -3  -5   20.94    5.47
   5  -6 -16    1.11    7.45
   6  -5 -12    7.27    6.15
   6  -4  -9  118.49   10.10
   6  -2  -5   99.43    7.37
   7  -5 -15    0.69    7.53
   7  -5 -14   65.90   12.44
   7  -4 -10   -3.80    6.50
   7  -3  -8  122.74    9.48
   7  -2  -6   23.66    5.86
   8  -4 -12   -3.17    6.32
   9  -2  -9    1.65    4.32
  10  -2 -11    7.46    5.96
  10   0  -7   62.60    6.85
  11  -1 -11   -1.13    4.91
  11   0  -9   -1.57    4.58
  11   2  -6   24.29    4.47
  11   3  -5   -0.12    3.02
  -7  -5 -14   -0.79    4.21
  -6  -5 -11   28.24    5.57
  -6  -4  -8  347.30   10.65
  -5  -6 -15    0.58    5.21
  -5  -6 -14   12.60    6.39
  -5  -4  -7   12.12    3.97
  -5  -3  -5  319.31    7.33
  -3  -6 -11    5.89    5.70
  -3  -5  -8   64.84    6.76
  -3  -3  -4  132.41    5.19
  -1  -7 -16   27.42    8.94
  -1  -7 -15   -0.19    7.13
  -1  -6 -10   23.93    7.09
   0  -7 -16    0.75    6.86
   0  -6 -10  295.05   14.55
   1  -7 -16   34.18    9.39
   1  -7 -15   34.75   10.39
   1  -6 -10   48.00    8.62
   2  -7 -16   20.28    9.70
   2  -7 -15    3.71    9.02
   2  -3  -4 1123.67   17.50
   3  -6 -11   -0.86    7.46
   3  -4  -6   -3.87    3.63
   4  -6 -12   -4.08    6.18
   4  -5  -9    6.90    5.67
   5  -6 -14   47.70   10.11
   5  -6 -13    8.46    7.52
   5  -5 -10   63.50    8.48
   5  -2  -4  474.98   12.42
   6  -6 -16    3.38    8.53
   6  -5 -11   37.88    8.34
   7  -5 -13   21.08    7.79
   8  -4 -11   -2.53    5.74
   8  -3  -9    9.52    5.48
   8  -2  -7   33.88    6.30
   8   1  -3   88.57    5.24
   9  -4 -14    1.96    7.64
  10  -3 -13    7.61    7.72
  10  -2 -10    5.25    5.95
  11   4  -4   38.56    3.74
  12   1  -9    3.04    4.49
  -9  -3 -10    3.11    2.96
  -8  -4 -11    1.83    3.40
  -8  -3  -8   23.42    3.84
  -7  -5 -13    4.30    4.24
  -7  -4  -9  156.46    7.96
  -5  -6 -13   11.44    6.09
  -4  -6 -12   31.31    6.43
  -4  -4  -6  751.24   14.04
  -3  -7 -16   11.09    7.17
  -2  -7 -16   -8.23    5.28
  -2  -7 -15   -0.30    6.62
  -2  -6 -10   91.60    8.74
  -1  -7 -14    5.52    6.53
  -1  -5  -7  311.85   11.96
  -1  -4  -5  484.65   12.15
   0  -7 -14   -0.97    5.37
   0  -7 -13   14.62    7.02
   0  -5  -7   87.64    7.23
   0  -4  -5  421.14   11.85
   1  -7 -14    0.05    6.45
   1  -7 -13   -2.88    6.37
   1  -5  -7  226.84   11.16
   1  -4  -5  528.72   13.67
   2  -6 -10  111.77   10.09
   3  -7 -16    2.41    7.74
   3  -7 -15   59.47   11.86
   4  -6 -11  160.65   12.89
   4  -1  -2 3151.43   23.16
   5  -5  -9   71.23    9.31
   5  -4  -7  308.09   13.07
   6  -6 -15    8.65    8.74
   6  -6 -14   60.57   11.83
   6  -3  -6   -1.41    5.00
   7  -5 -12   -3.18    5.39
   7  -4  -9   37.74    8.41
   7  -3  -7   34.57    6.94
   7   1  -2  297.15    7.20
   8  -5 -15   -8.59    6.38
   8  -5 -14    1.97    9.14
   9  -4 -13    2.94    7.01
   9  -3 -10   23.57    6.78
   9  -2  -8    7.95    5.38
   9   2  -3    1.29    3.11
  10  -3 -12   14.52    7.94
  11  -2 -12    7.32    6.91
  11  -1 -10   -2.51    4.97
  11   0  -8    7.70    4.63
  12   0 -10   -0.20    5.10
  -7  -5 -12   53.36    6.84
  -6  -5 -10    5.52    4.24
  -5  -5  -9    1.20    4.37
  -4  -6 -11  239.48   12.55
  -4  -5  -8   59.49    6.17
  -3  -7 -15    1.55    6.21
  -3  -7 -14   -5.00    5.86
  -3  -6 -10  157.97   10.27
  -2  -7 -14   22.95    6.70
  -2  -7 -13   44.06    8.27
  -2  -5  -7    2.21    4.77
  -2  -4  -5 1390.54   19.05
  -1  -7 -13   11.99    6.54
  -1  -6  -9  267.60   12.95
   0  -7 -12    2.14    6.69
   0  -6  -9   30.21    6.57
   1  -7 -12   65.45    9.86
   1  -6  -9  166.13   11.72
   2  -7 -13   11.10    6.83
   2  -6  -9  353.90   15.77
   2  -5  -7    4.57    4.69
   2  -4  -5 3086.21   32.51
   3  -7 -14   13.27    8.04
   3  -7 -13   -1.62    6.69
   3  -6 -10   73.50    8.80
   3  -3  -4 1831.56   23.04
   4  -7 -15    3.07    8.25
   4  -7 -14   36.74   10.47
   4  -5  -8  490.09   16.93
   4  -4  -6  122.94    8.15
   5  -7 -16   11.69    9.11
   5  -3  -5  918.87   18.82
   6  -6 -13    3.82    6.80
   7  -6 -15   -4.91    7.69
   7  -5 -11   -3.81    6.19
   7  -1  -4  583.24   13.64
   8  -5 -13   24.16    9.51
   8  -4 -10   44.79    8.03
   8  -3  -8    5.45    4.76
   8  -1  -5   34.62    5.33
   9  -4 -12   22.29    6.98
   9  -1  -6   -5.26    3.79
  10  -3 -11    5.27    5.98
  10  -2  -9   36.75    7.17
  10   2  -4   82.02    5.89
  11  -2 -11   -5.09    5.38
  12   2  -7   31.76    5.26
  12   3  -6   11.84    3.62
 -10  -2  -9   -0.52    1.92
  -8  -4 -10   19.61    4.23
  -6  -6 -14   -0.96    4.81
  -5  -6 -12    8.46    5.14
  -4  -7 -15    0.04    6.07
  -3  -7 -13   37.74    7.96
  -3  -5  -7  534.05   14.34
  -2  -7 -12   -3.32    6.06
  -2  -6  -9   24.90    6.05
  -1  -7 -12   62.62    8.55
  -1  -2  -2   22.21    2.31
   0  -2  -2 4475.52   23.71
   1  -1  -1  221.56    4.44
   2  -7 -12   31.44    7.30
   3  -7 -12   -4.84    6.29
   3  -6  -9   86.99    9.83
   3  -5  -7  176.23   10.06
   4  -7 -13   30.85    8.75
   4  -6 -10   95.89   10.11
   4  -2  -3  223.24    7.77
   5  -7 -15    6.59    8.57
   5  -6 -11   34.92    7.49
   5  -5  -8  258.93   13.66
   6  -6 -12   -5.70    5.17
   6  -5  -9   13.33    7.26
   6  -4  -7   21.87    7.18
   6  -1  -3  266.20    8.59
   7  -6 -14   -1.78    7.60
   7  -4  -8   -3.69    6.25
   7  -2  -5   33.88    5.51
   8  -5 -12   18.24    7.78
   8  -2  -6    6.22    4.64
   9  -5 -14    9.73    8.46
   9  -3  -9   27.92    7.16
  10  -4 -13   19.42    8.47
  10  -1  -7   24.83    5.93
  11  -1  -9   29.92    6.47
  12   0  -9   14.45    5.69
  -9  -4 -12    0.26    2.97
  -7  -5 -11    5.68    4.33
  -6  -6 -13    4.18    4.98
  -5  -6 -11   11.73    5.71
  -4  -7 -14   24.06    6.82
  -4  -6 -10   -4.82    4.38
  -4  -3  -4  480.30    8.39
  -3  -6  -9   41.52    6.36
  -3  -4  -5  416.46   10.36
  -1  -8 -16   -6.05    7.73
  -1  -7 -11    8.21    6.85
   0  -8 -16   32.49    9.05
   0  -8 -15   15.84    8.83
   0  -7 -11   28.85    7.01
   0  -6  -8  111.45    9.41
   0  -5  -6   25.95    5.93
   1  -8 -16   -4.45    6.83
   1  -8 -15   13.17    9.61
   1  -7 -11  236.77   14.32
   1  -6  -8  705.54   19.95
   1  -5  -6  584.60   15.91
   1  -2  -2   13.20    2.35
   2  -8 -16    1.61    8.36
   2  -7 -11   -0.04    7.50
   3  -8 -16    1.01    8.07
   3  -4  -5   74.23    6.43
   4  -7 -12   -2.05    6.46
   4  -6  -9   36.53    8.17
   4  -5  -7   93.87    9.00
   4  -3  -4  812.72   16.38
   5  -7 -13    5.43    8.45
   5  -6 -10   40.39    9.17
   5  -4  -6   66.38    7.51
   6  -7 -15   -4.95    7.96
   6  -6 -11   -4.57    6.18
   6  -2  -4 1249.73   20.06
   7  -6 -13   32.42    9.12
   7  -3  -6   73.57    7.69
   8  -5 -11   11.20    6.82
   8  -4  -9    9.34    5.63
   8  -3  -7  131.74    9.56
   9  -5 -13   27.45    9.96
   9  -2  -7   60.84    7.20
   9   3  -2  196.17    5.15
  10  -3 -10   20.66    6.78
  10   3  -3   11.70    3.27
  11  -3 -12   10.62    7.47
  11  -2 -10   29.48    7.03
  11   0  -7   -1.88    4.62
  11   2  -5   16.50    3.82
  11   5  -3   18.48    2.26
  12   4  -5    3.08    2.45
  -9  -3  -9   10.40    2.96
  -8  -5 -13    5.43    4.01
  -7  -4  -8   15.28    4.61
  -6  -6 -12   39.95    7.05
  -6  -5  -9  102.54    7.25
  -6  -4  -7  101.64    5.71
  -5  -5  -8  181.61    9.03
  -5  -4  -6    3.17    3.36
  -4  -7 -13    5.56    5.87
  -3  -7 -12   41.73    6.68
  -2  -8 -15   -5.04    6.20
  -2  -7 -11    1.31    5.62
  -1  -8 -15   14.93    7.04
  -1  -8 -14   -0.25    6.84
  -1  -6  -8   35.83    6.08
  -1  -5  -6  821.84   17.25
  -1  -3  -3  154.67    5.69
   0  -7 -10   25.77    7.94
   0  -3  -3  178.71    6.25
   1  -8 -14   26.70    9.16
   1  -7 -10   99.49   11.12
   1  -3  -3    1.95    3.10
   2  -8 -14   19.31    9.23
   2  -6  -8   21.91    6.43
   2  -5  -6    4.18    5.33
   3  -7 -11  104.26   10.52
   5  -7 -12    3.51    6.93
   6  -7 -14    7.07    8.17
   6  -5  -8   44.85    8.56
   6  -3  -5   33.55    6.00
   6   1  -1  197.82    4.74
   7  -6 -12   -6.18    5.40
   7  -5  -9   44.48    8.82
   8  -6 -14    8.81    7.64
   8  -6 -13   23.74    9.73
   9  -5 -12    1.49    8.10
   9  -4 -10    7.54    5.32
   9  -3  -8   36.88    6.95
  10  -4 -12    5.94    6.25
  10  -2  -8   49.66    7.29
  11  -1  -8    6.15    4.88
  12  -1 -10    1.25    4.49
 -10  -3 -11    1.05    2.13
  -8  -5 -12   -3.42    3.34
  -5  -7 -14   -0.02    4.66
  -5  -6 -10   39.34    6.24
  -4  -7 -12   -0.66    5.35
  -4  -6  -9   33.21    6.24
  -4  -5  -7    6.49    4.05
  -3  -8 -15    6.67    6.45
  -3  -7 -11   97.78    9.37
  -2  -8 -14   -2.73    6.30
  -2  -6  -8   26.50    5.24
  -2  -5  -6  303.99   10.77
  -2  -2  -2 5209.87   21.10
  -1  -8 -13   12.54    6.88
  -1  -7 -10  116.25    9.58
   0  -8 -13    4.87    6.69
   1  -8 -13   19.63    7.45
   2  -7 -10   81.44    9.62
   2  -3  -3  323.80    9.37
   2  -2  -2   87.54    4.38
   3  -8 -13   36.80    9.17
   3  -7 -10   69.09   10.16
   3  -6  -8  440.45   16.41
   3  -5  -6   25.30    6.01
   4  -8 -15   12.80    8.29
   4  -8 -14   23.99   10.76
   4  -7 -11    1.42    5.72
   4  -4  -5  493.72   14.22
   5  -8 -15    6.01    8.79
   5  -6  -9   96.28    9.65
   5  -5  -7   16.70    6.89
   5  -2  -3  108.76    6.41
   6  -7 -13   54.18   10.21
   6  -6 -10  129.70   11.29
   6  -4  -6  251.16   12.19
   7  -6 -11    5.71    5.83
   7  -4  -7  401.82   15.66
   8  -5 -10    4.92    5.54
   8  -4  -8   14.83    6.79
   9  -1  -5   55.59    6.16
  10  -4 -11   -1.28    5.82
  10  -3  -9   -2.13    5.11
  11  -3 -11    3.04    5.93
  11  -2  -9    0.38    5.15
  11   3  -4   11.08    3.38
  12   0  -8    1.29    4.75
  12   2  -6    0.99    3.57
  -9  -4 -11    1.13    2.64
  -7  -6 -13    4.72    4.64
  -7  -5 -10    1.66    3.69
  -7  -3  -6  234.54    5.78
  -6  -6 -11   29.72    5.81
  -5  -7 -13   16.18    5.82
  -3  -8 -14    4.39    6.36
  -3  -6  -8   23.17    5.39
  -2  -8 -13   16.09    6.86
  -2  -7 -10   47.42    6.81
  -2  -3  -3  811.31   11.28
  -1  -4  -4  997.03   15.79
   0  -8 -12   57.08    9.19
   0  -7  -9  387.25   16.13
   0  -6  -7   61.04    7.51
   0  -4  -4  869.88   15.33
   1  -8 -12    6.19    5.90
   1  -7  -9  191.10   12.52
   1  -6  -7   -7.79    5.58
   1  -4  -4 1031.62   17.32
   2  -8 -12   -4.41    6.25
   4  -8 -13   -1.80    8.04
   4  -7 -10   78.68   10.74
   5  -8 -14   11.99   10.54
   5  -7 -11    5.84    5.96
   5  -3  -4  429.98   12.41
   6  -7 -12   12.26    7.38
   7  -7 -13   24.86   10.42
   8  -6 -12    2.74    6.88
   8  -2  -5   15.13    4.77
   9  -5 -11   -0.58    5.82
   9  -4  -9   13.73    5.62
   9  -2  -6   53.25    6.37
  10  -1  -6   94.70    7.50
  11  -3 -10   -0.96    6.03
  12  -1  -9    7.05    4.66
  -8  -4  -9   19.90    4.00
  -6  -7 -14    3.13    5.33
  -6  -3  -5   37.96    2.78
  -5  -7 -12   13.78    6.07
  -4  -7 -11   17.22    6.29
  -4  -4  -5  485.50   10.38
  -3  -8 -13   12.85    6.60
  -3  -7 -10   46.78    7.10
  -3  -5  -6  106.65    6.90
  -2  -8 -12   29.61    7.43
  -1  -8 -12    8.21    5.69
  -1  -7  -9   -7.82    5.18
  -1  -6  -7   84.14    7.21
   0  -9 -15   12.53    8.40
   1  -9 -15    5.76    8.94
   1  -8 -11    4.17    7.02
   2  -9 -15   -3.31    7.92
   2  -8 -11   64.96    9.69
   2  -7  -9   10.87    6.28
   2  -6  -7  161.90   10.11
   2  -4  -4  480.17   12.54
   3  -8 -12    0.39    5.47
   3  -7  -9   63.36    9.36
   3  -6  -7   11.46    6.58
   3  -3  -3  577.79   12.64
   3  -2  -2 1418.70   16.40
   4  -8 -12    3.98    7.10
   4  -5  -6    1.82    4.36
   5  -8 -13   53.11   11.34
   5  -7 -10   96.61   10.97
   5  -6  -8  111.91   10.90
   5  -4  -5   15.30    4.76
   6  -8 -14   13.70   10.17
   6  -7 -11    8.65    7.01
   6  -6  -9   24.77    7.39
   6  -5  -7  710.96   20.61
   7  -7 -12    4.81    8.66
   7  -6 -10   15.95    6.38
   7  -5  -8  110.47    9.73
   7  -3  -5   38.42    6.10
   7  -2  -4    8.54    4.43
   8  -7 -14    2.51    7.23
   8  -6 -11   -0.76    6.46
   8  -5  -9   56.07    8.12
   8  -3  -6   15.60    5.20
   9  -6 -13   10.13    7.52
   9  -5 -10   18.47    6.94
   9  -3  -7   17.75    5.68
   9   1  -3  217.10    7.65
  10  -5 -12   13.22    7.74
  10  -4 -10    6.96    5.79
  10  -2  -7   55.98    7.36
  10   1  -4   23.75    4.57
  11  -1  -7   47.59    6.67
  12  -2 -10    1.89    5.36
  12   3  -5    0.07    2.64
  12   5  -4   21.11    2.42
  -8  -5 -11    3.14    3.41
  -8  -3  -7   33.08    3.27
  -7  -6 -12   -2.02    4.01
  -6  -5  -8   65.99    6.40
  -5  -6  -9    9.81    5.20
  -4  -8 -14    1.65    5.65
  -2  -7  -9   89.61    8.38
  -2  -6  -7  230.69   10.81
  -2  -4  -4   99.61    5.47
  -1  -9 -15    7.30    7.65
  -1  -8 -11    9.82    6.69
   0  -9 -14   24.78    9.11
   0  -8 -11   26.97    7.21
   0  -5  -5 1289.62   21.06
   1  -9 -14   -1.07    7.81
   2  -9 -14   18.55    9.18
   2  -5  -5  291.03   11.68
   3  -9 -15   14.80    8.18
   3  -9 -14   17.32    9.44
   3  -8 -11   -5.94    5.17
   3  -4  -4  127.13    7.37
   4  -9 -15   -2.42    8.88
   4  -7  -9   82.22    9.43
   4  -6  -7  178.86   11.50
   5  -8 -12   15.57    8.31
   5  -5  -6   12.60    6.14
   6  -8 -13    3.94    9.70
   7  -6  -9   43.96    8.81
   7  -4  -6   28.92    6.46
   8  -7 -13    3.29    7.40
   8  -4  -7   44.75    7.32
   9  -6 -12   31.81    8.79
   9  -4  -8    6.98    5.78
  10  -5 -11   -5.23    6.47
  10  -3  -8   -0.01    3.78
  11  -4 -11    7.66    7.00
  11  -2  -8    4.65    5.15
  11   1  -5   -1.31    3.26
  13   2  -7   -1.50    3.36
  -7  -5  -9    1.02    4.11
  -6  -7 -13    0.20    4.63
  -6  -6 -10    0.35    3.90
  -5  -7 -11   65.05    7.91
  -4  -8 -13   25.92    6.96
  -4  -7 -10  115.84    9.12
  -4  -6  -8   81.51    7.17
  -3  -8 -12   -2.25    5.64
  -3  -7  -9   33.61    6.72
  -2  -9 -15    7.31    6.98
  -2  -8 -11   24.97    7.32
  -1  -9 -14   -0.30    6.80
  -1  -5  -5  239.93    9.34
   0  -9 -13   11.10    7.68
   0  -8 -10   56.59    9.23
   0  -7  -8  216.69   11.78
   1  -9 -13    4.56    7.54
   1  -8 -10   59.41    9.34
   1  -7  -8   -6.57    5.22
   2  -8 -10   21.12    8.38
   3  -9 -13   -2.98    7.71
   3  -7  -8   27.89    7.75
   3  -5  -5  586.19   15.75
   4  -9 -14   17.62    8.84
   4  -8 -11   34.26    7.69
   4  -3  -3 4285.25   34.38
   5  -7  -9   13.90    8.44
   6  -8 -12    9.80    8.56
   6  -7 -10    3.88    5.88
   6  -6  -8   77.50    9.35
   6  -4  -5  183.59   10.22
   6  -3  -4  199.26    9.52
   6  -2  -3   72.21    5.71
   7  -8 -14   -1.43    7.18
   7  -7 -11   -1.99    6.02
   7  -5  -7   89.12    9.51
   7   0  -2  245.89    7.15
   8  -7 -12   33.38    9.90
   8  -6 -10   22.01    6.80
   8  -5  -8   17.42    7.19
   8   1  -2   45.75    3.78
   9  -6 -11   -3.42    7.63
   9  -5  -9   31.27    7.56
  10  -4  -9   18.90    6.47
  11  -3  -9   15.95    6.25
  12  -2  -9   13.65    6.07
  12  -1  -8   -0.04    4.34
  12   1  -6   16.63    4.55
  -7  -6 -11   19.53    5.07
  -6  -7 -12    2.72    5.27
  -5  -8 -14   10.74    6.18
  -4  -5  -6   -9.31    3.59
  -3  -8 -11    0.76    5.49
  -3  -3  -3   24.81    2.70
  -2  -9 -14   12.57    6.92
  -2  -5  -5   -9.87    3.40
  -1  -9 -13    2.25    6.58
  -1  -8 -10   26.19    7.20
  -1  -7  -8   80.50    7.68
   0  -6  -6  553.06   15.63
   1  -6  -6  181.82    9.97
   2  -9 -12    9.41    7.13
   2  -6  -6   14.10    5.19
   3  -8 -10   33.25    7.74
   4  -9 -13   24.61    8.78
   4  -8 -10   54.40    9.37
   4  -7  -8  194.36   13.16
   4  -5  -5    6.23    5.32
   4  -4  -4  453.82   13.10
   4  -2  -2  367.48    9.19
   5  -9 -14   10.55    8.12
   5  -8 -11    8.95    6.44
   5  -6  -7  416.25   16.13
   6  -5  -6   46.93    7.63
   7  -8 -13   20.73    8.80
   7  -7 -10   25.21    7.88
   8  -7 -11   -1.83    7.22
   9  -7 -13   13.47    8.02
   9  -3  -6    0.40    4.45
   9  -2  -5   22.35    4.88
  10  -6 -12    2.48    7.95
  10  -5 -10    8.82    6.37
  10  -3  -7   25.56    6.57
  10  -2  -6   -3.85    4.20
  10   2  -3   56.16    4.52
  11  -4 -10    5.41    6.23
  11   2  -4   45.32    4.51
  12  -3 -10   -3.70    5.39
  13   3  -6    6.62    3.02
 -10  -3 -10   12.94    2.20
  -9  -4 -10   19.78    3.41
  -7  -4  -7   20.94    3.77
  -6  -4  -6   97.66    4.88
  -5  -8 -13    0.81    5.44
  -5  -3  -4   -2.71    1.60
  -4  -8 -12    9.77    5.92
  -3  -9 -14   -0.30    6.24
  -3  -4  -4  220.25    7.06
  -2  -9 -13    4.75    6.19
  -2  -8 -10   67.76    8.36
  -2  -7  -8   -3.27    4.43
  -1  -9 -12   34.58    8.09
  -1  -6  -6   -3.44    4.06
   0  -9 -12   -0.49    5.44
   0  -8  -9   23.35    7.51
   1  -8  -9   12.86    8.19
   2  -8  -9   19.49    7.72
   3  -9 -12    1.89    6.06
   3  -6  -6    0.04    4.41
   4  -9 -12   11.02    8.55
   5  -9 -13   -5.24    7.48
   5  -8 -10   14.83    7.81
   5  -7  -8   40.98    9.04
   6  -9 -14    3.39    8.04
   6  -8 -11   -3.93    5.57
   6  -7  -9   84.03    9.79
   6  -6  -7    9.16    7.07
   7  -8 -12   42.17    9.64
   7  -6  -8   11.63    6.13
   8  -8 -13    8.60    9.31
   8  -6  -9   68.38    8.85
   8  -4  -6   47.42    6.86
   8  -3  -5    3.13    4.36
   8  -2  -4  100.08    7.05
   9  -7 -12    4.78    8.07
   9  -6 -10    2.45    6.43
   9  -4  -7   44.78    7.52
  10  -4  -8   10.91    5.87
  11  -5 -11    0.40    6.88
  11  -3  -8    3.44    5.31
  11  -2  -7    9.39    4.94
  11   4  -3    4.26    2.03
  13   1  -7   10.28    4.14
  -9  -5 -12    3.40    2.97
  -8  -5 -10    1.16    3.31
  -7  -7 -13    4.84    4.47
  -6  -6  -9    4.66    4.37
  -5  -7 -10    6.81    4.50
  -5  -6  -8  143.06    8.60
  -4  -8 -11   32.95    6.79
  -4  -7  -9    7.09    4.55
  -3  -9 -13    8.37    6.29
  -3  -2  -2   31.68    1.88
  -2  -9 -12    2.26    6.02
  -2  -6  -6  958.98   19.18
  -1  -8  -9  100.70    9.65
   0 -10 -14    3.96    7.40
   0  -9 -11   12.25    7.19
   0  -7  -7   40.62    6.56
   1 -10 -14   12.89    8.42
   1  -9 -11   40.97    7.50
   1  -7  -7  117.25    9.19
   2 -10 -14   -3.09    6.67
   2  -9 -11   -6.12    5.98
   2  -7  -7   -2.26    4.78
   3 -10 -14   19.01    9.34
   3  -9 -11   10.01    6.47
   3  -8  -9   82.66    9.96
   3  -7  -7  237.81   13.04
   4  -8  -9   19.18    8.68
   4  -6  -6   35.98    6.31
   5  -9 -12   -1.62    7.10
   5  -5  -5  130.27    9.28
   5  -4  -4  467.20   13.66
   5  -3  -3  415.97   11.52
   6  -9 -13   48.83   10.68
   6  -8 -10   44.30    9.05
   7  -8 -11   -0.62    7.99
   7  -7  -9   33.42    8.13
   7  -4  -5   13.59    5.51
   7  -3  -4  542.73   14.77
   8  -8 -12    1.16    8.36
   8  -7 -10    3.10    6.70
   8  -5  -7   83.98    9.11
   9  -7 -11    7.95    7.94
   9  -5  -8    5.62    5.25
   9   2  -2   41.35    3.25
  10  -6 -11    4.34    6.04
  10  -5  -9    4.50    5.83
  10   0  -4   25.18    4.66
  11  -4  -9   -2.03    5.37
  11   0  -5    9.72    3.89
  12  -3  -9    1.00    5.68
  12  -2  -8   10.34    4.90
  12   2  -5    0.13    2.72
  12   4  -4    0.05    2.07
  -9  -3  -8    7.85    2.00
  -8  -6 -12    7.23    3.65
  -8  -4  -8   35.73    3.85
  -7  -6 -10   -2.66    3.60
  -6  -7 -11   23.44    5.57
  -5  -8 -12   -3.72    4.48
  -5  -4  -5  101.99    4.75
  -4  -6  -7  326.75   11.47
  -3  -8 -10   26.86    6.46
  -3  -7  -8   15.81    5.07
  -3  -5  -5  588.78   12.85
  -2  -8  -9    9.20    5.72
  -1 -10 -14    0.92    7.30
  -1  -9 -11   10.21    5.97
  -1  -7  -7    6.54    4.93
   0 -10 -13   -0.52    7.12
   0  -5  -4  419.91   12.05
   0  -4  -3   36.24    4.41
   1 -10 -13   -2.30    7.37
   1  -9 -10   30.99    8.38
   1  -5  -4   32.70    4.95
   1  -4  -3 1425.81   19.14
   2 -10 -13    5.19    7.24
   2  -9 -10   65.62    9.93
   2  -8  -8   25.09    8.34
   2  -5  -4  747.86   16.46
   2  -4  -3  421.10   11.10
   3 -10 -13   10.42    9.01
   4 -10 -14    5.89    7.97
   4  -9 -11   -2.01    5.75
   4  -7  -7  284.85   13.78
   5  -9 -11   24.74    8.61
   5  -8  -9  112.78   11.70
   5  -6  -6   -6.91    4.06
   5  -2  -2 1487.94   18.39
   6  -9 -12   17.74    8.68
   6  -7  -8   16.23    6.74
   7  -9 -13    8.04    8.00
   7  -6  -7  255.34   14.30
   7  -5  -6  119.92    9.06
   7  -2  -3  201.41    8.47
   8  -6  -8    4.77    5.88
   9  -6  -9    2.48    6.36
   9   0  -3   38.05    4.42
  10  -6 -10    0.12    6.55
  11  -5 -10   -3.42    6.14
  13   2  -6    5.44    3.22
  -7  -7 -12   11.98    4.57
  -6  -8 -13   -5.12    4.60
  -6  -5  -7   25.57    4.56
  -5  -5  -6  115.40    6.46
  -4  -9 -13    1.03    4.91
  -3  -9 -12   14.25    6.68
  -3  -6  -6  148.61    8.23
  -2 -10 -14    3.97    6.98
  -2  -9 -11    5.95    6.23
  -2  -7  -7   32.31    6.15
  -1 -10 -13   13.46    8.09
  -1  -5  -4 1464.44   20.58
  -1  -4  -3 2616.28   23.60
   0  -8  -8   88.10    8.76
   0  -6  -5 1374.56   23.38
   0  -3  -2  472.20    9.11
   1 -10 -12    2.83    7.44
   1  -8  -8  597.11   19.55
   1  -6  -5  623.07   16.50
   1  -3  -2  436.01    9.22
   2 -10 -12    4.11    8.19
   2  -6  -5  841.27   19.30
   2  -3  -2 1906.81   19.86
   3 -10 -12    6.37    7.97
   3  -9 -10   34.61    7.81
   3  -8  -8  202.94   12.79
   3  -6  -5   -1.19    5.40
   3  -5  -4   -4.06    3.73
   3  -4  -3  771.57   15.34
   4 -10 -13   -0.77    7.71
   4  -9 -10   33.10    8.87
   4  -8  -8    1.62    7.78
   5 -10 -13   40.51   11.60
   5  -7  -7    0.30    7.39
   6  -9 -11    0.45    7.92
   6  -5  -5    9.29    5.92
   6  -4  -4  645.68   16.58
   7  -8 -10   -3.88    5.44
   8  -8 -11    9.65    7.31
   8  -7  -9   10.90    7.19
   9  -8 -12   18.45    9.63
   9  -7 -10   -5.03    7.20
   9  -4  -6  106.08    8.92
   9  -3  -5   50.74    6.19
  10  -4  -7   22.67    6.27
  10  -3  -6   73.89    7.70
  11  -3  -7   21.46    5.81
  13  -1  -8    1.92    4.20
  -7  -5  -8   94.46    6.22
  -6  -7 -10   21.78    4.82
  -5  -8 -11    4.95    4.69
  -5  -7  -9    1.37    3.89
  -4  -8 -10   22.33    5.99
  -4  -7  -8   16.34    5.02
  -3  -9 -11   30.59    7.30
  -2 -10 -13    7.25    7.30
  -1 -10 -12   -6.56    6.10
  -1  -9 -10   20.20    6.16
  -1  -8  -8   21.38    5.51
  -1  -6  -5  959.48   18.97
   0 -10 -12   11.98    6.93
   0  -7  -6   21.60    6.69
   1  -7  -6   -9.62    4.56
   2  -9  -9   38.84    9.30
   2  -7  -6    0.90    4.82
   3  -7  -6  142.22   10.47
   3  -3  -2   -4.86    3.16
   4 -10 -12   12.45    7.86
   4  -6  -5   83.02    8.37
   4  -5  -4  503.46   14.54
   4  -4  -3  240.32    9.78
   5 -10 -12   11.33    9.22
   5  -9 -10   64.07    9.54
   6 -10 -13    4.10    9.04
   6  -7  -7  295.71   15.30
   6  -6  -6  165.73   10.59
   6  -3  -3  548.90   13.72
   6   0  -1  150.37    4.80
   7  -7  -8    2.13    5.88
   7   1  -1   48.42    2.84
   8  -5  -6   83.51    8.61
   8  -4  -5   59.76    6.86
   8  -3  -4   14.45    5.35
   9  -6  -8   43.10    8.23
   9  -5  -7    8.20    5.06
   9  -2  -4   11.98    4.66
  10  -7 -11   10.53    6.92
  10  -6  -9    8.86    6.51
  10  -5  -8   14.64    6.07
  10  -2  -5   24.57    4.87
  10   1  -3   -0.26    3.49
  11  -5  -9   17.78    7.01
  11  -4  -8    2.72    5.48
  11  -2  -6   52.82    6.37
  11   1  -4    7.38    3.33
  12  -4  -9    8.60    5.67
  12  -3  -8    4.20    4.56
  12  -2  -7    5.25    5.22
  12   1  -5   -4.11    2.96
  -9  -5 -11    0.46    2.46
  -8  -6 -11   -2.99    2.83
  -6  -8 -12    6.74    5.01
  -6  -6  -8  113.72    7.45
  -5  -9 -13    8.00    5.97
  -5  -6  -7   13.90    5.05
  -4  -9 -12   -0.04    5.14
  -4  -4  -4   -1.28    2.39
  -3  -7  -7   34.16    6.08
  -2  -9 -10   37.34    7.71
  -1  -7  -6  308.10   12.71
  -1  -3  -2   94.50    4.24
   0 -10 -11   25.71    7.98
   0  -9  -9  162.65   12.66
   1 -10 -11    1.66    5.86
   1  -8  -7   -4.32    6.11
   2 -10 -11   32.62    7.84
   3 -10 -11   -2.93    6.30
   3  -9  -9    7.26    6.39
   4 -10 -11   15.89    9.16
   4  -9  -9   85.78   10.88
   4  -7  -6   -0.22    4.78
   5  -5  -4  646.20   17.13
   6 -10 -12   22.41   10.43
   6  -9 -10    0.23    7.23
   7  -9 -11    7.34    7.55
   7  -8  -9   51.23    8.52
   7  -6  -6  125.81   10.31
   7  -5  -5   -3.44    4.83
   8  -9 -12   27.93    9.03
   8  -8 -10    2.68    6.59
   8  -7  -8   60.51    9.26
   8  -6  -7    4.92    5.61
   8   0  -2   55.88    4.15
   9  -8 -11   14.77    7.38
   9  -7  -9   45.52    8.70
  10  -7 -10    0.39    6.64
  11  -6 -10    3.82    6.82
  13   1  -6    2.07    3.29
  -9  -4  -9   24.06    3.06
  -8  -5  -9   51.65    4.63
  -7  -7 -11    0.71    3.81
  -7  -6  -9   71.50    6.05
  -4  -9 -11    5.53    6.43
  -4  -8  -9   21.56    5.66
  -4  -5  -5  305.66    8.93
  -3 -10 -13    7.76    6.32
  -2 -10 -12   17.72    6.87
  -2  -6  -5   10.05    4.61
  -2  -5  -4  481.42   11.55
  -2  -4  -3  623.76   11.10
  -1 -10 -11   16.96    7.30
  -1  -9  -9    2.42    6.23
   0 -11 -13   10.69    7.73
   0  -8  -7  268.01   12.89
   1 -11 -13    1.36    6.52
   2 -11 -13    8.72    7.39
   2 -10 -10   18.07    7.93
   3 -11 -13    7.32    7.51
   3  -8  -7  244.38   13.23
   4 -11 -13   23.26    9.78
   4  -8  -7   88.41   10.28
   4  -3  -2  377.05   10.10
   5 -10 -11   -3.00    6.67
   5  -9  -9    5.35    6.50
   5  -7  -6  250.86   13.37
   5  -6  -5   -5.48    4.57
   5  -4  -3  499.61   13.71
   6  -8  -8    0.69    5.85
   6  -2  -2    5.32    3.23
   7 -10 -12   39.46   10.64
   7  -9 -10   11.78    8.56
   7  -7  -7    7.87    6.92
   7  -4  -4   18.24    4.92
   8  -9 -11   -5.45    7.49
   8  -8  -9   27.10    8.08
   8  -2  -3  208.27    9.01
   9  -8 -10   -3.27    6.97
  10  -5  -7   11.44    5.96
  10  -4  -6   -0.28    4.49
  11   3  -3   40.44    3.15
  12   3  -4   15.77    2.72
  -6  -8 -11   13.84    5.38
  -5  -9 -12    6.54    4.68
  -5  -7  -8   33.84    6.02
  -4  -6  -6  264.77    9.82
  -4  -3  -3  587.98    7.81
  -3 -10 -12   -1.00    5.67
  -3  -9 -10    9.32    4.58
  -3  -8  -8   -6.39    4.08
  -2 -10 -11   10.52    6.57
  -2  -9  -9   54.50    7.73
  -2  -7  -6    0.95    5.21
  -1 -11 -13   -6.70    6.76
  -1  -8  -7    4.64    5.42
   0 -10 -10    9.88    7.15
   1 -11 -12    4.35    8.51
   1 -10 -10   33.55    7.86
   1  -9  -8  -10.49    7.26
   1  -2  -1 1329.57   12.71
   2 -11 -12    2.87    6.87
   2  -9  -8  123.06   10.73
   2  -2  -1 3900.37   23.34
   3 -11 -12    4.83    8.21
   3 -10 -10   28.35    7.84
   3  -9  -8    4.64    6.77
   4 -10 -10   21.10    7.42
   4  -9  -8  168.58   13.76
   5  -8  -7  243.57   14.54
   6 -10 -11   10.94    7.82
   6  -9  -9   69.88    9.56
   6  -7  -6   61.32    9.00
   6  -6  -5   65.98    7.92
   6  -5  -4   20.22    6.40
   7  -8  -8   40.78    8.76
   7  -3  -3  203.00    9.22
   9  -6  -7   38.74    7.95
   9  -5  -6   -0.28    5.75
   9  -4  -5   26.69    5.78
   9   1  -2   22.35    3.28
  10  -7  -9   -2.31    6.56
  10  -6  -8    3.87    5.98
  10  -3  -5    7.46    4.53
  11  -6  -9    6.80    6.79
  11  -5  -8    9.30    6.00
  11  -4  -7    1.01    5.10
  11  -3  -6    5.90    4.66
  11   0  -4    8.52    3.88
  12  -5  -9    7.28    5.79
  12  -4  -8    7.96    5.05
  12  -3  -7    2.12    5.22
  12   0  -5    5.01    3.63
  13   3  -5   -0.65    1.95
  -6  -7  -9    7.55    4.08
  -4 -10 -13    0.95    5.62
  -4  -7  -7   70.72    6.85
  -2 -11 -13    3.12    6.53
  -2  -8  -7   69.38    7.48
  -1 -10 -10   31.39    7.99
   0 -11 -12    4.61    6.74
   0  -9  -8  172.24   11.82
   0  -6  -4    2.28    5.17
   0  -2  -1 1367.50   11.80
   1  -7  -5 1353.79   24.95
   1  -6  -4 1619.66   24.74
   1  -5  -3   13.54    4.44
   2 -11 -11    0.58    7.68
   2 -10  -9    3.60    7.24
   2  -8  -6  106.22    9.56
   2  -7  -5   -2.68    5.08
   2  -6  -4  108.02    7.92
   2  -5  -3  446.34   12.32
   3 -11 -11    1.03    7.88
   3 -10  -9   53.21    9.79
   3  -7  -5   39.70    6.51
   3  -6  -4  780.31   18.43
   3  -5  -3  103.75    7.45
   3  -2  -1 1192.23   13.89
   5 -11 -12   11.47    7.98
   5 -10 -10   -1.79    6.94
   5  -9  -8   -4.11    6.96
   5  -3  -2    1.27    3.64
   6 -10 -10   11.33    8.61
   6  -8  -7    3.99    7.89
   6  -4  -3   54.99    6.65
   7 -10 -11    2.14    7.52
   7  -9  -9   10.79    7.61
   8  -9 -10   -3.52    6.31
   8  -7  -7   53.26    8.94
   8  -6  -6   44.03    7.03
   8  -5  -5   -4.56    4.66
   8  -4  -4   11.91    5.05
   8   2  -1   10.23    1.67
   9  -9 -11    7.54    7.02
   9  -8  -9   -6.42    6.77
   9  -7  -8    9.06    5.77
   9  -3  -4   24.94    4.99
  10  -8 -10    2.29    7.11
  13   0  -6    6.35    3.70
  -8  -6 -10    3.71    3.08
  -7  -8 -12   -2.17    4.01
  -7  -7 -10    0.86    3.47
  -5  -9 -11   13.63    5.75
  -4 -10 -12    6.72    5.31
  -4  -9 -10   29.32    6.34
  -3 -10 -11    2.70    6.01
  -3  -9  -9    2.96    4.92
  -3  -6  -5   84.98    6.34
  -3  -5  -4   61.37    4.64
  -2 -10 -10   16.62    6.85
  -2  -3  -2    3.26    2.10
  -1 -11 -12   32.87    8.19
  -1  -9  -8   28.66    6.13
   0 -11 -11   18.47    8.44
   0 -10  -9    4.34    6.93
   0  -8  -6   57.40    8.11
   0  -7  -5  404.44   13.92
   0  -5  -3 1062.29   17.41
   1 -11 -11   20.79    7.95
   1 -10  -9   75.98    9.53
   1  -8  -6   -3.20    4.64
   3  -8  -6   14.29    5.69
   4 -11 -11    1.99    7.13
   4 -10  -9   -7.26    5.81
   4  -8  -6  223.66   13.28
   4  -7  -5   18.87    5.84
   4  -6  -4  585.96   16.61
   4  -5  -3  790.13   17.50
   5 -11 -11   10.57    9.39
   5 -10  -9   57.46   10.19
   6 -11 -12   10.34    8.45
   6  -9  -8    5.46    7.42
   7  -7  -6   92.29   10.13
   7  -6  -5   -2.46    4.91
   8 -10 -11    8.86    9.15
   8  -8  -8   -2.16    6.30
   9  -9 -10    2.41    7.35
  10   0  -3  125.80    6.48
  10   3  -2   -1.49    1.71
  12   2  -4   -1.31    2.41
  13   2  -5    4.57    2.50
  -9  -5 -10    2.15    2.34
  -7  -5  -7   18.46    4.16
  -7  -4  -6   11.84    2.68
  -6  -9 -12   -2.84    4.67
  -6  -8 -10   -1.98    4.26
  -6  -5  -6   -1.63    3.16
  -5  -8  -9    2.63    4.02
  -4  -8  -8   59.00    6.82
  -3  -7  -6  662.87   16.45
  -2 -11 -12    1.45    6.33
  -2  -9  -8   16.03    5.77
  -1 -11 -11    1.35    7.27
  -1 -10  -9   93.79   10.11
  -1  -7  -5  173.62    9.93
  -1  -6  -4  295.15   10.69
   0  -9  -7   -5.15    5.75
   1 -11 -10    2.09    7.05
   1  -9  -7  225.76   12.75
   1  -4  -2 1538.41   18.83
   2 -11 -10   46.34    9.66
   2  -9  -7   42.19    7.82
   2  -4  -2  203.21    7.62
   3 -12 -12   -0.79    7.87
   3  -9  -7   74.61    9.35
   3  -4  -2  645.42   13.51
   4 -11 -10   15.22    8.79
   4  -9  -7  185.14   13.01
   4  -2  -1  444.81    9.17
   5  -8  -6    3.01    5.47
   5  -7  -5   27.53    6.01
   5  -6  -4  150.07    9.63
   6 -11 -11   -4.09    7.98
   6 -10  -9    5.75    7.55
   7 -10 -10    0.49    6.86
   7  -9  -8   12.54    7.59
   7  -8  -7   50.18    8.15
   7  -5  -4  199.11   10.30
   8  -9  -9    3.98    6.62
   8  -3  -3   -3.64    4.07
   9  -7  -7   -0.03    6.08
   9  -6  -6   89.74    9.58
   9  -5  -5  149.39   10.28
  10  -8  -9   16.02    7.59
  10  -7  -8   12.50    6.93
  10  -6  -7    0.94    4.80
  10  -5  -6   35.45    6.74
  10  -4  -5   10.20    5.17
  11  -7  -9   10.54    7.24
  11  -6  -8   -0.68    5.27
  11  -5  -7    7.71    5.44
  11  -4  -6   39.80    6.69
  11   2  -3   -2.39    2.54
  12  -5  -8    4.11    5.70
  12  -4  -7   -0.56    4.25
  -6  -6  -7   83.84    6.26
  -6  -4  -5   -0.99    1.92
  -5  -6  -6  156.38    7.60
  -5  -5  -5   87.77    5.15
  -4 -10 -11    9.46    5.89
  -3 -11 -12    2.56    6.07
  -3 -10 -10   42.84    7.80
  -3  -8  -7   -1.18    4.31
  -3  -4  -3   19.61    2.82
  -1  -8  -6   68.98    7.43
  -1  -5  -3   83.34    5.80
   0 -12 -12    8.72    7.70
   0 -11 -10   27.25    8.30
   0  -4  -2  776.57   12.96
   1 -12 -12    0.64    6.48
   1 -10  -8  227.73   14.55
   2 -12 -12    2.69    6.76
   2 -10  -8   -4.49    5.47
   3 -10  -8   70.19    9.48
   4 -10  -8   11.48    8.02
   5 -11 -10    7.43    7.52
   5  -9  -7   10.50    7.38
   5  -5  -3   24.43    5.36
   6  -8  -6  170.16   12.37
   6  -7  -5   -0.42    5.78
   6  -6  -4  273.71   12.76
   6  -3  -2  217.29    8.60
   7 -11 -11   24.66    9.68
   7 -10  -9   14.60    8.50
   7  -4  -3  400.66   13.06
   7   0  -1  572.77    9.18
   8 -10 -10   -0.24    6.41
   8  -8  -7    0.79    6.59
   8  -7  -6   83.51    9.46
   8  -6  -5  110.47    9.48
   9  -9  -9   -0.28    7.23
   9  -8  -8   36.21    8.02
  11  -3  -5   22.27    5.39
  11  -1  -4    6.85    3.60
  12  -3  -6    9.75    4.93
  -8  -7 -11    5.23    3.17
  -8  -4  -7   82.69    3.81
  -7  -8 -11   15.41    4.48
  -7  -6  -8   17.68    4.39
  -6  -7  -8   68.61    6.31
  -5 -10 -12    2.68    5.32
  -5  -9 -10    0.55    4.15
  -5  -7  -7  249.44   10.29
  -4  -9  -9   49.98    6.95
  -3  -9  -8   31.48    5.92
  -2 -11 -11    8.02    6.36
  -2 -10  -9    7.95    6.15
  -2  -8  -6   98.12    8.44
  -2  -7  -5  457.61   13.87
  -2  -6  -4   -8.71    3.27
  -1 -12 -12    1.26    6.74
  -1 -11 -10    0.99    6.64
  -1  -9  -7   77.55    7.83
   0 -10  -8   65.26    8.72
   1 -12 -11    6.49    8.19
   2 -12 -11    3.81    8.05
   2 -11  -9   23.76    8.57
   2  -8  -5   70.77    8.74
   2  -7  -4 1199.44   23.69
   3 -12 -11    1.43    7.01
   3 -11  -9    6.80    7.77
   3  -8  -5   69.85    8.51
   3  -7  -4   67.34    8.38
   4 -12 -11    1.07    7.94
   4 -11  -9   45.43    9.81
   5 -10  -8   33.27    8.07
   6 -11 -10   -1.26    7.14
   6 -10  -8   19.86    8.21
   6  -9  -7   45.19    8.07
   8  -9  -8   37.55    7.99
   8  -5  -4   46.05    6.53
   9 -10 -10    2.66    7.56
   9  -4  -4   13.29    4.80
   9   0  -2   62.82    4.45
  10  -7  -7   24.33    7.30
  10  -3  -4    1.71    3.82
  10  -1  -3    3.58    4.04
  11  -7  -8    7.44    6.77
  11  -6  -7   17.58    6.67
  12   1  -4   15.88    3.29
  13  -3  -7    2.31    4.45
  13   1  -5    0.82    2.59
  -9  -6 -11    4.07    2.54
  -8  -5  -8    2.05    2.83
  -7  -7  -9   -0.68    3.35
  -6  -9 -11   11.77    4.77
  -5  -8  -8    0.27    3.88
  -4 -10 -10    2.25    6.15
  -4  -7  -6  305.93   11.14
  -4  -6  -5   39.93    4.67
  -3 -11 -11    2.16    5.61
  -2  -9  -7   -2.26    4.54
  -1 -10  -8   29.42    7.48
  -1  -2  -1 4714.60   19.51
   0 -12 -11   21.98    9.21
   0 -11  -9   23.43    7.94
   0  -8  -5  777.94   20.16
   1 -11  -9   -4.62    5.59
   1  -9  -6   -1.14    4.73
   1  -8  -5   46.53    7.41
   1  -7  -4   -3.65    5.18
   2 -10  -7  161.85   12.98
   2  -9  -6   10.92    5.48
   2  -6  -3    8.35    4.48
   3 -10  -7   61.89   10.22
   3  -9  -6  174.85   11.82
   3  -6  -3  718.01   17.34
   4  -9  -6   -4.15    5.44
   4  -8  -5   56.19    7.36
   4  -7  -4  248.55   12.08
   4   0   0  116.85    3.16
   5 -12 -11   -1.25    6.78
   5 -11  -9   -1.53    6.94
   5  -8  -5    8.43    6.11
   5  -4  -2 1024.82   18.13
   5  -2  -1  329.69    8.32
   6  -5  -3  638.00   16.53
   7 -11 -10    1.73    6.77
   7  -9  -7   -2.33    5.57
   7  -8  -6   63.83    8.63
   7  -7  -5   47.91    6.91
   7  -6  -4    6.76    5.13
   8 -10  -9    9.44    7.00
   9  -8  -7    7.76    6.78
   9  -7  -6    5.54    6.24
  10  -9  -9    4.15    6.98
  10  -8  -8    1.13    6.05
  10  -6  -6    8.65    5.88
  10  -5  -5   17.73    5.46
  10   2  -2   75.78    3.73
  11  -5  -6    5.11    5.30
  11   1  -3   53.25    4.47
  12  -6  -8    9.40    6.21
  12  -5  -7    1.51    4.55
  -8  -6  -9    6.36    3.26
  -6  -8  -9    7.63    4.04
  -5 -10 -11   13.91    5.44
  -4  -8  -7   40.89    5.95
  -4  -5  -4  682.66   12.03
  -2 -11 -10   20.58    7.10
  -2 -10  -8   52.61    7.62
  -2  -5  -3 1396.16   18.03
  -1 -12 -11   15.77    8.44
  -1 -11  -9   -5.49    6.09
  -1  -4  -2  265.50    7.47
   0  -9  -6   12.94    5.36
   0  -7  -4  869.47   18.96
   1 -12 -10   53.86   10.96
   1 -10  -7   -5.06    5.90
   2 -12 -10    4.62    7.33
   2 -11  -8   43.03    9.09
   2  -3  -1   -3.61    2.44
   3 -12 -10   13.23    7.79
   3 -11  -8   10.12    7.80
   3  -3  -1  664.81   11.84
   4 -12 -10    1.85    7.28
   4 -11  -8   35.73    9.26
   4 -10  -7   63.45    9.21
   4  -6  -3   -4.02    4.64
   5 -12 -10    5.66    8.53
   5 -10  -7   57.03    9.81
   5  -9  -6  207.82   13.26
   5  -7  -4  217.40   11.48
   6 -11  -9   25.17    8.59
   6  -9  -6   29.02    8.49
   6  -8  -5   36.16    7.51
   7 -10  -8   43.84    8.53
   7  -3  -2   -0.85    3.77
   8 -11 -10   -1.14    6.68
   8  -9  -7   12.39    7.37
   8  -8  -6   10.75    7.06
   8  -7  -5    8.38    6.57
   8  -4  -3  137.99    8.61
   9 -10  -9   -4.11    7.17
   9  -9  -8   -3.18    6.18
   9  -6  -5    9.16    4.83
   9  -3  -3  146.58    8.25
  11  -4  -5   32.58    5.81
  12  -4  -6   11.31    4.92
  12   0  -4   -0.05    2.83
  13   0  -5   13.05    3.43
  -7  -8 -10   -2.72    3.37
  -6  -9 -10   19.57    5.38
  -5  -9  -9    0.86    3.82
  -4 -11 -11   -5.85    5.66
  -4  -9  -8   15.34    5.26
  -3 -11 -10   12.86    6.64
  -3  -8  -6   -4.80    4.73
  -3  -7  -5  117.01    7.72
  -2 -12 -11   -2.94    6.18
  -1  -9  -6   99.51    8.91
  -1  -8  -5  595.77   17.33
  -1  -7  -4   -3.60    4.90
   0 -12 -10    5.44    7.96
   0 -10  -7  117.43   10.29
   0  -6  -3  202.49    8.83
   1 -11  -8    7.98    6.38
   1  -3  -1   56.44    3.60
   2 -13 -11   -0.43    7.54
   2  -5  -2 2632.48   27.93
   3  -5  -2   54.40    5.90
   4  -3  -1   17.76    3.44
   5 -11  -8   12.21    7.06
   5  -6  -3  788.46   18.92
   6 -12 -10   11.35    7.81
   6 -10  -7    8.72    6.54
   6  -4  -2  143.36    8.23
   7 -11  -9    8.90    7.50
   7  -5  -3   22.53    5.27
   8 -10  -8   -2.19    6.19
   8  -6  -4   29.76    6.31
   9  -5  -4   30.41    5.99
   9  -1  -2   45.79    4.43
  10  -8  -7   -5.31    5.91
  10  -4  -4   35.32    5.67
  11  -8  -8    6.28    7.27
  11  -7  -7   -2.66    6.06
  12  -6  -7   -2.27    5.02
  -8  -7 -10   -0.57    2.58
  -5 -10 -10   11.41    5.48
  -4 -10  -9    8.75    5.20
  -3  -9  -7   45.58    6.53
  -3  -6  -4  324.48    9.88
  -1 -12 -10   19.47    8.78
  -1 -10  -7   10.70    5.97
   0 -11  -8   61.60    8.63
   1 -13 -11   -8.57    6.75
   1 -12  -9    9.59    7.72
   1  -5  -2  544.13   12.51
   2 -12  -9    5.84    7.61
   2 -10  -6   74.10    9.43
   2  -9  -5   64.86    8.44
   2  -8  -4   62.26    8.74
   3 -12  -9   26.43    8.55
   3 -10  -6   12.01    8.04
   3  -9  -5    8.08    5.81
   3  -8  -4  297.74   13.89
   4 -12  -9    3.21    7.30
   4  -9  -5  103.50   10.08
   4  -5  -2  816.02   16.82
   5 -12  -9   12.90    9.04
   6 -11  -8   23.95    8.46
   6  -6  -3   66.86    8.30
   7 -10  -7    4.68    7.31
   7  -9  -6    6.53    5.42
   7  -8  -5   11.86    6.11
   7  -7  -4    6.94    5.36
   7  -1  -1    2.24    2.53
   8 -11  -9    4.09    6.69
   9 -10  -8    4.84    7.64
   9  -9  -7    2.06    7.15
   9  -8  -6   17.20    7.14
  10  -9  -8    9.78    6.50
  10  -7  -6   13.29    5.77
  10  -6  -5   21.19    6.27
  10   1  -2   78.71    4.48
  11  -6  -6   14.53    6.53
  11   0  -3   -2.52    3.09
  12  -5  -6    5.98    4.77
  12  -1  -4   -1.06    3.22
  13  -1  -5    0.11    3.10
  -9  -5  -9    1.42    2.28
  -7  -9 -11    0.31    3.97
  -6 -10 -11    6.14    5.08
  -6  -7  -7   11.09    4.66
  -5  -7  -6   29.77    5.58
  -3 -12 -11   14.04    7.10
  -3 -10  -8   -4.85    4.28
  -3  -3  -2 1413.75   11.83
  -2 -12 -10   -3.03    6.87
  -2  -9  -6   12.10    5.36
  -2  -8  -5  123.74    9.00
  -1 -11  -8   70.22    9.29
  -1  -6  -3 1242.21   19.39
   0 -13 -11   -3.30    6.12
   0 -12  -9   -2.91    6.73
   0  -5  -2  243.70    8.50
   1 -10  -6    7.90    5.88
   1  -9  -5  157.26   10.53
   1  -8  -4  680.33   18.46
   2 -13 -10   11.00    8.89
   2 -11  -7   26.29    8.14
   2  -7  -3  901.87   20.02
   3 -13 -10   -0.02    6.59
   3 -11  -7   33.63    7.87
   3  -7  -3   11.60    6.65
   4 -13 -10   -0.73    7.68
   4 -11  -7   14.05    7.07
   4  -8  -4   39.11    6.80
   5 -11  -7   22.56    8.62
   5 -10  -6   -1.92    5.64
   5  -9  -5   20.84    6.17
   5  -8  -4   39.46    7.39
   5  -5  -2   50.20    5.91
   5  -3  -1  599.85   12.24
   6 -12  -9    3.54    7.66
   7 -12  -9    5.24    8.05
   7 -11  -8    2.60    7.22
   7  -4  -2  221.12    9.71
   8 -10  -7    2.82    7.59
   8  -9  -6   21.43    7.66
   8  -8  -5  111.73   10.64
   8  -5  -3   52.80    6.84
   8  -3  -2  488.52   12.94
   9  -7  -5   59.86    7.97
   9  -4  -3   -1.49    4.22
  11  -5  -5   14.45    5.39
  -9  -6 -10    6.11    2.36
  -8  -8 -11    3.12    3.16
  -7  -7  -8   62.82    5.57
  -7  -6  -7    4.12    3.97
  -6  -8  -8   14.74    4.32
  -6  -6  -6   82.66    5.73
  -5 -11 -11    9.23    5.98
  -5  -9  -8   19.28    5.10
  -5  -8  -7   -0.62    4.11
  -5  -6  -5   44.53    4.87
  -4 -11 -10   21.85    6.34
  -4  -8  -6  211.41   10.39
  -4  -4  -3  116.80    4.40
  -3 -11  -9    7.58    6.05
  -3  -5  -3  267.73    7.80
  -2 -11  -8   -2.02    5.60
  -2 -10  -7   14.07    4.82
  -2  -7  -4  389.67   12.05
  -2  -4  -2  655.14   10.56
  -1 -12  -9   18.00    7.77
   0 -13 -10   34.13    9.26
   0 -11  -7    8.58    6.77
   0 -10  -6   20.29    5.85
   0  -9  -5  253.73   12.61
   0  -8  -4   22.33    7.39
   1 -13 -10   -1.82    6.40
   1 -12  -8   15.50    7.86
   1 -11  -7  129.44   11.03
   1  -7  -3   34.17    5.91
   2 -12  -8    2.93    6.31
   3 -12  -8   -1.27    6.78
   4 -12  -8   10.24    7.66
   4  -7  -3  655.75   17.97
   5 -12  -8    8.88    8.85
   5  -7  -3   -5.40    6.67
   5   0   0  565.10    7.02
   6 -11  -7    8.43    7.79
   6 -10  -6   55.35    8.66
   6  -9  -5   25.98    7.04
   6  -8  -4    9.95    6.32
   6  -5  -2  573.69   15.47
   7  -6  -3  117.27    8.89
   8 -11  -8    7.49    7.28
   8  -7  -4   27.57    6.65
   8   0  -1    0.25    2.15
   9  -6  -4   26.11    5.88
  10 -10  -8    2.71    7.46
  10  -9  -7   14.98    8.37
  10  -8  -6    3.31    6.28
  10  -5  -4    2.29    4.61
  11  -8  -7   13.58    6.38
  11  -7  -6   -7.55    5.31
  11  -1  -3   42.87    5.03
  12  -7  -7    3.70    6.14
  12  -4  -5    3.23    4.21
  13  -4  -6   -0.33    4.31
  -7  -8  -9    3.44    3.64
  -6  -9  -9   -1.91    3.99
  -5 -10  -9    3.78    4.64
  -4 -10  -8    7.98    4.81
  -4  -9  -7   -1.14    4.35
  -4  -7  -5  189.30    8.58
  -3 -12 -10    7.44    6.24
  -1 -10  -6   47.81    7.51
  -1  -9  -5    9.76    6.24
   0  -7  -3  856.77   18.40
   2 -13  -9   14.50    8.90
   2  -6  -2   95.00    7.30
   2  -4  -1   17.26    3.55
   3 -13  -9   16.13    8.12
   3  -6  -2  477.92   13.91
   3  -4  -1   -0.35    2.42
   4 -13  -9    9.40    7.74
   4  -6  -2  174.14    9.74
   5 -13  -9    0.58    7.99
   6 -12  -8    9.69    7.93
   6  -3  -1 1016.96   16.30
   7 -11  -7    6.96    7.32
   7 -10  -6   15.39    7.37
   7  -9  -5  147.87   11.57
   7  -8  -4   50.69    8.08
   9 -11  -8    1.37    7.71
   9 -10  -7   14.30    7.43
   9  -9  -6    6.43    6.66
   9  -8  -5   12.56    6.56
  10  -7  -5   15.74    6.36
  10   0  -2   25.15    3.70
  11  -6  -5   16.79    6.02
  11  -4  -4    0.32    3.58
  12  -6  -6    3.10    4.82
  13   2  -4    1.66    1.83
  -7  -9 -10    9.79    4.16
  -7  -5  -6  289.50    7.17
  -6 -10 -10    2.32    4.49
  -6  -5  -5  250.68    6.82
  -4 -11  -9   31.14    7.36
  -3 -10  -7   -1.58    4.38
  -3  -9  -6  134.14    9.06
  -3  -8  -5  291.45   11.58
  -2 -12  -9    5.59    6.23
  -2  -6  -3   -1.64    2.59
  -1 -13 -10    6.80    6.43
  -1 -11  -7   28.28    6.22
  -1  -8  -4  670.11   17.30
  -1  -5  -2 2360.79   23.35
   0 -13  -9    3.93    7.83
   1 -13  -9   10.19    7.57
   1 -11  -6   -2.48    6.36
   1 -10  -5    0.07    5.99
   1  -6  -2 1317.87   20.88
   1  -4  -1  384.16    9.33
   2 -12  -7   45.35    9.15
   2 -11  -6   43.96    7.95
   2 -10  -5   -2.72    4.86
   2  -9  -4  303.61   13.73
   3 -12  -7   13.97    7.84
   3 -11  -6   86.53    9.71
   3  -9  -4   18.34    6.13
   4 -12  -7    4.87    7.83
   4 -11  -6    0.35    5.94
   4 -10  -5   11.86    6.62
   4  -9  -4  135.03   10.16
   4  -4  -1  380.82   10.34
   5 -12  -7    7.05    8.74
   5 -11  -6   59.38    9.09
   5 -10  -5   40.77    7.94
   5  -9  -4   -2.36    6.15
   6 -13  -9    9.81    7.58
   7 -12  -8   24.30    8.42
   7  -5  -2    1.29    5.19
   8 -11  -7    8.72    8.14
   8 -10  -6   11.92    7.37
   8  -9  -5   13.73    7.02
   8  -6  -3   12.73    5.53
   8  -4  -2    4.86    5.14
   9  -7  -4    9.43    5.78
   9  -5  -3   15.38    5.06
  10  -6  -4   30.19    6.39
  10  -4  -3   28.98    5.62
  11  -9  -7    1.85    7.15
  12  -5  -5   26.53    5.90
  13  -5  -6    4.52    5.16
  -8  -7  -9   11.92    3.41
  -8  -6  -8   35.97    3.96
  -5 -11 -10   -2.57    4.87
  -4  -6  -4   34.69    4.03
  -3 -11  -8   34.15    6.91
  -3  -7  -4   -3.83    3.66
  -2 -13 -10    4.14    7.01
  -2 -11  -7   17.16    6.36
  -2 -10  -6   11.28    5.61
  -2  -9  -5  239.17   11.70
  -1 -12  -8   38.58    7.59
  -1  -7  -3   -0.11    4.64
  -1  -3  -1 1190.65   12.21
   0 -11  -6   21.81    7.20
   0 -10  -5   96.93    9.50
   1 -12  -7  -10.00    6.29
   1  -9  -4    6.36    5.62
   2 -13  -8    1.97    8.79
   2  -8  -3  303.57   13.01
   3 -13  -8   -3.80    6.86
   3  -8  -3  751.72   19.82
   4 -13  -8    1.78    7.39
   4  -8  -3   20.33    6.76
   5 -13  -8    3.25    8.55
   5  -8  -3  443.95   16.54
   5  -4  -1  318.55    9.91
   6 -12  -7    6.78    7.70
   6 -11  -6   -0.86    6.10
   6 -10  -5   32.40    7.15
   6  -9  -4   22.71    6.92
   7 -11  -6   22.36    8.39
   7  -7  -3    6.35    4.45
   8 -12  -8    2.26    6.64
   8  -8  -4    2.69    5.57
  10 -10  -7   -0.14    6.00
  10  -9  -6    0.18    6.09
  10  -8  -5   13.87    6.64
  10  -1  -2  123.11    6.60
  11  -8  -6    0.55    5.26
  11  -5  -4   11.52    4.65
  12  -7  -6    7.08    6.21
  13   1  -4    0.09    1.99
  -8  -8 -10    2.13    2.92
  -5  -9  -7   41.99    6.09
  -5  -5  -4   -2.50    2.40
  -5  -3  -3   61.56    2.31
  -4 -12 -10    5.76    6.02
  -3 -12  -9   13.30    6.38
  -2 -12  -8   40.41    7.88
  -2  -8  -4   -4.20    4.90
  -2  -2  -1 1381.28    9.14
  -1 -13  -9    4.00    6.36
   0 -12  -7   52.32    8.97
   0  -9  -4  638.61   18.37
   0  -6  -2 1322.27   20.05
   1 -13  -8   -0.19    6.83
   1  -8  -3  207.60   10.72
   2 -14  -9    8.34    8.75
   3 -14  -9   14.82    7.86
   6 -13  -8    6.80    7.56
   6  -8  -3   15.08    6.36
   6  -4  -1  147.53    7.87
   7 -12  -7    2.64    7.30
   7 -10  -5   -2.51    5.41
   7  -9  -4    6.19    6.61
   7  -3  -1   -3.66    3.14
   9  -9  -5   25.55    7.70
   9  -6  -3   -0.02    4.59
  11  -7  -5   12.67    5.62
  12  -6  -5    9.22    4.99
  12   1  -3    8.01    2.59
  12   2  -3   19.74    2.45
  13  -4  -5    5.73    4.79
  13   0  -4    0.65    2.30
  -8  -5  -7   -0.97    2.22
  -6  -9  -8   -1.82    4.02
  -6  -8  -7   89.99    6.76
  -5 -10  -8   -0.26    3.71
  -5  -8  -6   96.58    7.08
  -4 -11  -8    0.55    5.53
  -4 -10  -7   43.28    6.68
  -4  -9  -6   66.31    6.90
  -2 -13  -9    0.57    6.56
  -1 -12  -7   12.13    6.63
  -1 -11  -6   -6.48    5.34
  -1 -10  -5  166.08   11.02
  -1  -9  -4  129.48    9.90
   0 -13  -8   20.62    7.76
   0  -8  -3   54.93    7.60
   0  -4  -1  171.58    6.01
   1 -14  -9    3.96    6.83
   2 -13  -7   17.42    8.85
   2 -12  -6   16.44    7.40
   2 -11  -5   11.86    6.23
   2 -10  -4   -1.01    6.66
   2  -7  -2  188.91    9.50
   2  -5  -1   26.63    3.82
   3 -12  -6   -0.31    5.60
   3 -11  -5   -1.67    5.65
   3 -10  -4   70.57    8.39
   3  -7  -2  238.41   10.84
   3  -5  -1  405.38   11.23
   3  -2   0 2231.69   17.62
   4 -13  -7   -0.63    8.28
   4 -12  -6   42.90    8.55
   4 -11  -5   45.75    7.90
   4 -10  -4    0.54    5.17
   4  -7  -2  361.56   13.41
   4  -5  -1  298.93   10.18
   5 -13  -7   -3.22    9.09
   5 -12  -6   -2.86    6.26
   5 -11  -5   20.13    6.78
   5 -10  -4   15.29    7.24
   5  -7  -2  233.98   12.24
   6 -12  -6   38.37   10.11
   6 -11  -5    3.39    7.02
   7  -8  -3   19.00    6.31
   7  -6  -2  138.78    9.32
   8 -12  -7    9.56    7.13
   8 -11  -6   -7.02    6.11
   8 -10  -5   31.32    7.42
   8  -7  -3    9.43    4.86
   8  -5  -2  651.36   17.01
   9  -8  -4   15.77    6.32
   9  -4  -2  183.92    9.29
  10 -10  -6    3.69    7.71
  10  -7  -4    9.26    5.61
  10  -5  -3   25.17    5.37
  11  -9  -6    0.53    6.35
  11  -6  -4   -0.23    4.55
  12  -4  -4   14.68    4.60
  12   0  -3   17.99    3.25
  13  -1  -4    2.90    2.80
  -7  -9  -9    0.14    3.52
  -7  -8  -8    2.84    3.69
  -6 -10  -9    3.05    3.91
  -6  -7  -6   40.38    4.94
  -5 -11  -9   12.40    4.76
  -5  -7  -5   -1.33    3.63
  -4 -12  -9    1.40    5.37
  -4  -8  -5   -3.65    4.09
  -3 -12  -8   -4.34    5.12
  -3 -11  -7    6.13    5.10
  -3 -10  -6   39.31    6.44
  -3  -9  -5    1.70    4.84
  -3  -6  -3  209.53    7.65
  -2  -7  -3  384.50   11.64
  -2  -5  -2    2.74    2.66
  -1 -13  -8    6.00    7.45
  -1  -6  -2    1.06    3.76
   0 -14  -9    1.41    6.38
   1 -13  -7   39.54    9.19
   1 -12  -6   29.74    7.12
   1 -11  -5    4.36    5.58
   1 -10  -4  188.43   11.65
   1  -7  -2  306.01   11.39
   1  -5  -1  550.30   12.18
   2 -14  -8   -0.28    8.39
   2  -9  -3  415.47   16.03
   2  -2   0  350.37    6.79
   3 -14  -8    0.89    7.06
   3  -9  -3  124.08    9.95
   4 -14  -8   12.20    8.05
   4  -9  -3  222.67   12.25
   5 -14  -8   11.30    8.14
   5  -9  -3   20.03    6.85
   5  -5  -1  269.08   10.08
   6 -13  -7    0.23    7.57
   6 -10  -4    3.97    5.52
   6  -7  -2  257.29   12.44
   6   0   0  280.15    5.32
   7 -13  -7   -4.77    7.50
   7 -12  -6   -5.09    8.36
   7 -11  -5   46.95    9.29
   7  -4  -1  123.25    7.37
   8  -9  -4   32.67    6.82
   9 -11  -6   11.92    8.22
   9 -10  -5    2.86    6.64
   9   1  -1   -0.78    1.82
  10  -9  -5    6.83    6.70
  11  -8  -5   11.25    6.32
  11  -4  -3    3.27    3.95
  12  -7  -5    6.11    5.42
  12  -1  -3    1.39    2.84
  13  -5  -5   -0.03    4.52
  13  -2  -4    1.42    3.05
  -9  -7 -10   -1.92    2.05
  -7 -10 -10    3.08    4.03
  -7  -7  -7   90.54    6.00
  -6 -11 -10   11.61    5.39
  -4  -7  -4   68.60    5.87
  -4  -5  -3   86.91    4.49
  -3 -13  -9   -1.45    5.66
  -3  -8  -4  225.08   10.01
  -3  -4  -2  630.22    9.51
  -2 -12  -7   21.92    6.63
  -2 -11  -6   14.01    6.12
  -2 -10  -5   -1.78    5.11
  -1 -14  -9   -1.52    7.22
  -1  -8  -3  242.75   11.04
   0 -13  -7    3.22    6.99
   0 -12  -6   10.70    5.77
   0 -11  -5   28.70    6.54
   0 -10  -4    9.48    6.53
   0  -7  -2  768.15   16.99
   1 -14  -8    0.38    7.62
   1  -9  -3   92.27    9.40
   4 -13  -6    3.57    8.31
   6  -9  -3   23.38    6.01
   6  -5  -1  674.04   15.94
   7 -10  -4   50.94    7.96
   7  -7  -2   29.36    6.58
   8 -12  -6    7.43    8.70
   8 -11  -5   -7.05    7.02
   8  -8  -3    3.69    5.91
   8  -6  -2    2.30    5.47
   9  -9  -4   38.55    7.89
   9  -7  -3    1.98    3.98
   9  -5  -2   14.15    5.19
   9   0  -1   74.34    4.02
  10  -8  -4   46.54    7.89
  10  -6  -3   -1.02    4.06
  11  -7  -4   20.34    6.17
  12  -5  -4    3.14    4.19
  12  -2  -3    3.31    3.31
  -9  -6  -9   11.79    2.39
  -2 -13  -8    7.76    6.58
  -2  -9  -4  223.84   11.09
  -1 -12  -6   15.98    6.48
  -1 -11  -5   15.66    6.84
  -1  -4  -1   29.98    3.29
   0 -14  -8    2.40    7.27
   0  -9  -3  108.78    9.54
   0  -5  -1  301.19    8.90
   2 -14  -7   29.48    9.84
   2 -13  -6    5.29    7.34
   2 -11  -4   12.88    6.96
   2  -8  -2  161.74    9.65
   2  -6  -1  237.23    9.46
   3 -14  -7   -2.40    8.20
   3 -13  -6   29.72    7.88
   3 -12  -5   17.79    6.60
   3 -11  -4   -6.22    5.46
   3  -8  -2   95.70    8.51
   3  -6  -1  102.75    6.88
   3  -3   0  674.18   11.36
   4 -14  -7    7.80    8.00
   4 -11  -4    9.11    6.45
   4  -8  -2  253.25   12.34
   4  -6  -1  566.79   14.76
   4  -3   0   94.82    5.09
   5 -14  -7   -0.70    7.99
   5 -13  -6   36.97    9.50
   5 -12  -5   11.00    6.86
   5 -11  -4    1.41    5.34
   5  -8  -2  162.00   10.33
   5  -6  -1  208.25   10.34
   6 -14  -7   -0.49    8.05
   6 -13  -6    4.23    8.68
   6 -12  -5   30.87    8.94
   6 -11  -4   44.36    8.54
   6  -1   0   12.37    2.20
   7  -9  -3   -0.38    5.17
   8 -10  -4   25.15    7.48
   9 -12  -6    1.29    7.51
   9  -1  -1    0.88    2.76
  10 -11  -6    5.08    6.48
  10 -10  -5    7.39    7.77
  10  -4  -2   24.00    5.23
  11  -9  -5   -4.65    5.72
  11  -5  -3   10.92    4.29
  11   0  -2   16.46    3.39
  11   1  -2   13.72    2.68
  12  -8  -5   -3.41    5.27
  12  -6  -4   14.50    5.86
  -8  -8  -9   -1.59    2.52
  -6 -10  -8   11.62    4.78
  -6  -6  -5   64.53    4.59
  -5 -11  -8    6.59    4.54
  -5 -10  -7   -1.17    3.54
  -5  -9  -6   67.49    6.82
  -5  -6  -4  471.22   10.28
  -4 -12  -8   14.86    5.75
  -4 -11  -7   -0.49    4.37
  -4 -10  -6  101.46    8.41
  -3 -12  -7    8.87    5.54
  -3 -11  -6   23.04    6.23
  -1 -14  -8   10.37    7.89
  -1 -13  -7   31.73    7.21
  -1 -10  -4  190.12   11.37
   1 -14  -7    0.25    8.62
   1 -13  -6   25.66    7.72
   1 -12  -5   20.38    6.27
   1 -11  -4   -3.88    5.98
   1  -8  -2  246.83   11.07
   1  -6  -1   35.40    5.11
   1  -2   0 1247.71   11.41
   2 -10  -3  158.38   11.65
   2  -3   0   41.50    3.63
   3 -10  -3  170.82   11.68
   4 -10  -3   -1.53    5.21
   5 -10  -3   11.51    6.14
   5  -3   0   22.14    3.34
   6 -10  -3   -1.08    6.43
   6  -8  -2   93.41    8.39
   6  -6  -1   82.40    7.91
   7 -13  -6   -6.40    6.51
   7 -12  -5    0.27    6.76
   7 -11  -4   -3.97    6.23
   7  -5  -1  126.93    8.24
   8  -9  -3   17.90    6.71
   8  -4  -1  211.89    9.33
   9 -11  -5    0.24    6.53
   9 -10  -4   15.00    7.01
   9  -8  -3   14.35    5.42
  10  -9  -4    3.65    6.25
  10  -7  -3   12.20    5.21
  11  -8  -4    3.68    5.68
  11  -1  -2   28.94    4.32
  -8  -7  -8    1.64    2.68
  -7  -6  -6    3.34    3.02
  -6 -11  -9    0.84    3.87
  -6  -9  -7   -1.80    2.83
  -5 -12  -9   13.38    5.68
  -4 -13  -9   10.01    6.19
  -4  -9  -5  196.70    9.83
  -3 -13  -8    5.91    5.88
  -3 -10  -5  149.40    9.81
  -3  -7  -3   81.20    5.94
  -2 -13  -7    1.98    5.76
  -2 -12  -6    5.12    5.47
  -2 -11  -5   72.82    8.27
  -2  -8  -3   64.31    6.11
  -2  -6  -2  389.96   10.29
  -1  -9  -3  118.44    9.13
  -1  -7  -2  959.33   17.84
   0 -14  -7   24.13    9.40
   0 -13  -6   21.27    6.76
   0 -12  -5    9.45    5.55
   0 -11  -4  187.09   12.48
   1 -10  -3  145.90   10.81
   3 -14  -6    3.16    8.86
   3 -13  -5   11.61    7.56
   3  -9  -2  510.54   17.47
   3  -7  -1  291.37   11.71
   4 -14  -6   22.17   10.38
   4 -13  -5   22.53    8.75
   4 -12  -4   -2.52    6.58
   4  -9  -2   19.11    7.32
   4  -7  -1  290.93   12.34
   5 -14  -6    0.78    9.06
   5 -13  -5   23.28    9.97
   5  -9  -2  102.77    9.67
   7 -10  -3   10.68    6.61
   8 -13  -6    4.37    7.23
   8 -12  -5    4.39    6.95
   8 -11  -4   13.86    7.27
  10 -11  -5    1.10    7.32
  10  -5  -2   19.88    5.07
  11 -10  -5   -1.62    6.72
  11  -6  -3    2.66    4.13
  11  -2  -2   50.04    5.12
  12  -7  -4    0.15    4.40
  13  -5  -4   16.94    5.33
  -7 -10  -9    1.64    3.55
  -7  -9  -8   11.73    4.02
  -6  -8  -6   13.92    4.43
  -5  -8  -5  102.36    6.85
  -4  -8  -4   13.00    4.84
  -4  -6  -3  370.96    9.35
  -3  -9  -4   25.09    5.54
  -3  -5  -2  156.46    5.82
  -2 -14  -8   11.98    7.31
  -2 -10  -4   45.03    6.85
  -2  -3  -1  231.57    5.11
  -1 -13  -6    0.20    5.92
  -1 -12  -5   43.12    7.88
   0 -10  -3   20.83    6.63
   0  -8  -2  742.27   17.58
   0  -6  -1  864.41   15.93
   1  -3   0 1757.79   16.23
   2 -15  -7    4.02    8.61
   2 -14  -6   30.51    8.91
   2 -13  -5   21.88    7.38
   2 -12  -4    3.38    6.32
   2  -9  -2   -7.03    5.28
   2  -7  -1   -4.62    3.55
   3 -15  -7    1.20    7.22
   3 -12  -4   27.34    6.99
   3 -11  -3   -2.37    7.43
   3  -4   0  190.00    7.04
   4 -11  -3   32.52    8.89
   4  -4   0  591.00   12.24
   5 -12  -4   39.76    8.03
   5 -11  -3    1.40    6.77
   5  -7  -1  486.51   15.22
   5  -4   0   54.56    5.00
   6 -14  -6    2.21    7.39
   6 -13  -5   11.49    7.96
   6 -12  -4    5.28    6.19
   6  -9  -2  153.60   11.42
   6  -7  -1  117.64    9.27
   6  -3   0    0.34    2.87
   7 -13  -5   16.32    9.40
   7  -6  -1   56.22    6.33
   8 -10  -3    6.64    6.10
   8  -8  -2   -0.96    5.78
   8  -5  -1   13.14    5.43
   9 -12  -5    2.52    7.44
   9  -9  -3   -4.77    4.41
   9  -7  -2   11.46    5.41
  10 -10  -4   34.61    8.96
  10  -8  -3    2.82    5.27
  11  -9  -4   13.73    7.12
  11  -7  -3   -1.44    4.36
  12  -5  -3    5.88    4.61
  -7  -8  -7    7.20    3.61
  -5 -12  -8    7.20    4.86
  -5 -11  -7   17.46    5.59
  -4 -12  -7    6.91    5.03
  -4 -11  -6   18.05    5.49
  -1 -14  -7    4.94    6.33
  -1 -11  -4   32.38    7.76
  -1  -5  -1   54.99    4.20
   1 -15  -7   14.95    8.49
   1 -14  -6   12.62    7.64
   1 -13  -5   -1.81    5.29
   1 -12  -4   47.69    7.89
   1  -9  -2  121.68    9.12
   1  -7  -1 1167.42   20.60
   2  -4   0  647.52   11.89
   6 -11  -3   22.90    6.71
   7 -12  -4   22.83    7.71
   7  -9  -2    0.65    5.61
   7  -1   0  439.02    8.26
   8 -13  -5   -2.25    7.50
   8  -6  -1  193.13   10.41
   9 -11  -4   18.26    7.50
  10  -6  -2    9.84    4.99
  12  -8  -4    8.25    6.03
  13  -6  -4   -1.18    4.64
  -6 -11  -8    0.99    4.08
  -6 -10  -7   36.98    5.68
  -5 -10  -6   43.90    5.87
  -4 -13  -8    0.63    5.08
  -4 -10  -5    1.14    4.90
  -3 -13  -7    6.89    5.48
  -3 -12  -6    5.36    4.47
  -3 -11  -5   -1.93    4.67
  -3  -8  -3  227.97    9.58
  -2 -14  -7   12.21    6.86
  -2 -13  -6    8.63    5.89
  -2 -12  -5   -3.03    5.36
  -2  -9  -3   27.96    5.91
  -2  -7  -2    9.49    4.00
  -1 -10  -3    5.56    5.65
  -1  -8  -2   25.97    5.09
   0 -14  -6    5.15    6.55
   0 -13  -5   18.19    6.87
   0 -12  -4   21.92    7.64
   0  -9  -2  414.98   14.82
   1 -11  -3   30.18    6.59
   2 -14  -5   -2.85    7.67
   2 -10  -2  261.15   13.54
   2  -8  -1  332.82   12.89
   3 -15  -6   13.71    8.66
   3 -14  -5   33.23    8.98
   3 -13  -4   -2.64    6.52
   3 -10  -2   -3.38    5.29
   3  -8  -1   -2.29    4.66
   3  -5   0 1025.63   16.98
   4 -15  -6    1.75    7.41
   4 -14  -5    4.23    7.67
   4 -13  -4   17.31    7.13
   4  -8  -1  362.18   13.80
   4  -5   0   44.51    4.76
   5 -14  -5   12.44    8.45
   5 -13  -4   -2.46    5.98
   5 -10  -2   99.59    9.46
   5  -8  -1   19.49    5.70
   5  -5   0  437.41   12.21
   6 -14  -5   12.39    8.92
   6 -13  -4   16.87    9.29
   6 -10  -2    8.07    7.48
   6  -8  -1   85.17    8.54
   6  -4   0  594.41   13.27
   7 -11  -3   -5.20    4.80
   7  -7  -1  151.69    9.29
   8 -12  -4    7.75    7.04
   8  -9  -2   35.93    7.22
   9 -10  -3   23.07    6.50
   9  -8  -2   23.22    6.49
  10 -11  -4   -2.96    6.96
  10  -9  -3   19.75    6.35
  10  -7  -2    7.60    5.00
  11 -10  -4    3.28    6.75
  11  -8  -3    8.19    5.48
  11  -5  -2   10.51    4.42
  12  -6  -3    3.59    4.21
  -5  -7  -4   -4.06    2.66
  -3 -10  -4   55.65    6.81
  -2 -11  -4  103.98    9.47
  -2  -4  -1 1365.81   14.20
  -1 -14  -6   12.33    7.76
  -1 -13  -5    2.86    6.02
  -1  -6  -1   -1.31    3.24
   0  -7  -1  545.31   14.01
   0  -2   0 4560.09   19.74
   1 -15  -6   14.91    8.51
   1 -14  -5    1.50    7.54
   1 -10  -2   20.22    6.98
   1  -4   0   11.09    2.84
   2 -15  -6    6.39    7.27
   2 -13  -4   16.64    7.02
   2 -12  -3    3.61    6.85
   2  -5   0   -1.77    2.58
   3 -12  -3   42.86    7.94
   4 -12  -3   16.75    6.85
   4  -6   0  586.06   14.79
   5 -12  -3   38.95    7.85
   6 -12  -3    5.39    7.02
   6  -5   0   38.20    5.59
   7 -14  -5   10.58    7.57
   7 -13  -4    3.82    7.12
   7 -10  -2   65.35    9.12
   7  -8  -1   -3.28    5.62
   7  -4   0   73.10    5.77
   8 -11  -3    1.00    5.37
   8  -7  -1   13.60    6.10
   9 -12  -4    4.42    6.49
  10 -10  -3    0.87    6.55
  12  -7  -3   -0.24    4.07
  -1 -15  -7   12.96    6.72
  -1 -12  -4   79.57    8.94
   1 -13  -4    2.07    5.68
   1  -8  -1   30.53    5.50
   3  -9  -1  120.85    9.27
   3  -6   0  250.50    9.62
   4 -11  -2  149.05   11.93
   4  -9  -1    0.60    4.85
   5 -11  -2   16.29    7.13
   5  -9  -1   19.27    5.66
   5  -6   0   -1.13    3.98
   7 -12  -3    2.65    5.62
   8 -13  -4    9.37    7.43
   9 -11  -3   -3.41    5.70
   9  -9  -2    0.34    5.14
 -10   8  -3    1.98    2.15
  -7   9  -4   81.50    6.15
  -7  13  -4    8.39    4.20
  -6   8  -4   18.41    4.31
  -6  14  -4    9.95    4.97
  -5   8  -4  372.69   10.60
  -5  14  -4    4.01    5.20
  -4   8  -4  577.37   13.38
  -4  14  -4    0.97    5.07
  -3   9  -4  516.75   14.07
  -3  12  -4   -0.70    4.77
  -3  13  -4   31.46    6.74
  -2   5  -3 1426.80   16.31
  -2  10  -4  418.68   14.47
  -2  11  -4   -6.20    5.82
  -2  12  -4   87.95    9.33
  -1   3  -2   16.34    2.42
  -1  16  -3   -3.01    6.59
   0  14  -3    9.09    5.95
   1   5  -2  414.29   10.12
   1  16  -2   -8.58    6.83
   2   7  -2  314.55   11.20
   2  14  -2   22.94    8.16
   3   3   0 2093.80   18.80
   3  15  -1   11.21    7.24
   4   9  -1  441.34   15.69
   4  10  -1   40.10    7.92
   4  11  -1   83.10    9.65
   4  12  -1    4.92    6.58
   5   8   0  368.17   13.89
   5   9   0   39.36    6.64
   5  10   0  188.90   11.61
   5  11   0   -4.50    4.64
   5  12   0   21.19    6.99
   6   9   1   76.45    8.81
   6  10   1   11.83    5.58
   6  11   1   11.06    6.05
   6  12   1    1.62    5.77
   7   5   3   41.86    5.22
   7  10   2    4.81    5.22
   8  12   4   10.03    5.72
   9   2   8   20.19    3.29
  10   4   9    3.10    2.82
  -8  10  -4   35.42    4.64
  -8  11  -4   -1.60    3.17
  -8  12  -4    8.15    3.98
  -8  13  -4    0.57    3.78
  -7   8  -4   72.64    5.66
  -7  14  -4    3.25    4.36
  -6  15  -4    2.65    5.44
  -5   4  -3 1185.98   10.08
  -5   7  -4  301.18    8.81
  -5  15  -4    8.99    5.68
  -4   4  -3    4.23    2.06
  -4   7  -4    5.46    4.31
  -4  15  -4    9.61    6.30
  -3   8  -4    5.11    4.06
  -3  14  -4   -3.14    4.41
  -3  15  -4   -1.27    6.50
  -2   9  -4  153.14    8.93
  -2  13  -4   23.26    6.10
  -2  14  -4   19.81    6.93
  -1  11  -4  129.75    9.96
   0  15  -3   -3.46    5.92
   1  10  -3   72.79    7.64
   1  12  -3    6.20    6.47
   1  13  -3   65.69    9.27
   2   6  -2  179.06    8.52
   2  15  -2   -2.12    6.48
   3   9  -2  403.89   14.80
   3  10  -2   -8.93    5.87
   3  11  -2  144.82   11.68
   3  12  -2   13.72    7.45
   3  16  -1    6.75    6.82
   4   8  -1   77.75    7.80
   4  13  -1   18.44    6.83
   4  14  -1    7.63    7.76
   5   4   1   34.47    4.78
   5   7   0  184.99   10.45
   5  13   0   -4.58    5.60
   5  14   0    7.12    8.32
   6   4   2  584.27   12.82
   6   7   1   16.11    5.81
   6  13   1   19.09    7.05
   6  14   1   -2.43    7.21
   7   0   6   19.07    1.64
   7   8   2   -1.86    4.56
   7   9   2   44.25    6.37
   7  11   2   -4.85    4.34
   7  12   2   18.14    7.29
   7  13   2    0.74    6.68
   8   2   6  154.19    5.72
   8   6   4   38.33    5.30
   9   8   5   22.49    5.22
   9   9   5    0.06    4.38
   9  10   5    9.87    5.73
  10   8   7    0.19    4.53
 -11  10  -3    2.92    2.13
  -9   6  -3   45.13    2.43
  -9  12  -4    4.68    3.37
  -8   9  -4    0.29    3.19
  -6   7  -4  163.12    6.38
  -4  16  -4   -2.58    4.83
  -3   4  -3 2654.42   18.09
  -3   7  -4  715.02   14.02
  -3  16  -4   -3.17    6.35
  -2   8  -4  593.28   14.34
  -2  15  -4   -1.05    6.39
  -1   5  -3 1169.54   15.59
  -1  10  -4  224.33   11.04
  -1  12  -4   43.86    7.47
  -1  13  -4   32.61    6.91
  -1  14  -4   14.77    7.03
   0   6  -3  602.49   13.07
   0  16  -3    0.31    6.08
   1   8  -3   36.71    6.05
   1  14  -3   -2.25    5.63
   1  15  -3   10.36    8.47
   2  16  -2    4.42    6.62
   3   8  -2  183.80   10.66
   3  13  -2   86.88    9.75
   3  14  -2    5.89    7.99
   4   4   0 1067.11   15.96
   4   7  -1  771.98   17.55
   4  15  -1   -1.82    7.64
   5  15   0    4.06    6.72
   6   2   3  314.14    7.46
   6   6   1  607.16   15.45
   7   7   2   64.97    6.77
   8   8   3   31.05    5.57
   8   9   3   -0.10    4.41
   8  10   3   18.63    5.80
   8  11   3    4.18    5.36
   8  12   3    1.19    6.35
   9   3   7   56.73    4.62
   9   7   5   -0.82    3.36
  10   5   8   -0.12    2.99
  -9  10  -4    0.56    2.83
  -9  11  -4    7.56    3.27
  -6   4  -3   43.73    2.12
  -2   7  -4  143.51    7.48
  -2  16  -4   -0.63    5.27
  -1   8  -4  177.05    9.31
  -1  15  -4    6.73    6.30
   0  10  -4   55.38    7.57
   0  11  -4   37.30    7.79
   0  12  -4   72.50    8.79
   0  13  -4   59.68    8.95
   1   7  -3  399.00   12.01
   1  16  -3   -1.17    7.10
   2   9  -3   -7.25    5.76
   2  10  -3  258.20   12.34
   2  11  -3   16.63    6.65
   2  12  -3  113.24   10.20
   2  13  -3   11.46    6.46
   3   7  -2  441.84   13.72
   3  15  -2    2.65    6.89
   4   6  -1  191.96    9.33
   5   6   0  922.49   18.13
   5  11  -1   40.11    7.97
   5  12  -1   66.70    9.22
   6  10   0   -2.04    6.41
   6  11   0   50.54    8.12
   6  12   0   -0.58    6.00
   7   1   5   -0.31    1.72
   7   6   2   -3.35    4.13
   8   3   5  165.00    6.85
   8   7   3    4.99    3.98
   9   4   6   20.74    4.22
   9   6   5   28.27    5.08
   9  10   4   -6.90    5.01
   9  11   4   22.48    6.67
 -11   9  -3    0.34    1.63
 -10   7  -3   18.82    2.01
  -7   7  -4   90.50    4.95
  -6  12  -5    8.73    4.94
  -6  13  -5    2.73    4.69
  -5  11  -5   31.23    5.64
  -5  12  -5   14.42    5.14
  -5  13  -5   -0.53    4.58
  -5  14  -5   11.56    5.60
  -4   6  -4  939.90   13.77
  -4  11  -5   31.40    5.89
  -4  12  -5   28.18    5.99
  -4  13  -5    2.24    5.03
  -4  14  -5    6.94    5.65
  -3  12  -5   75.05    8.39
  -3  13  -5   15.96    6.03
  -2   4  -3 2439.28   18.68
  -1  16  -4    0.69    5.81
   0   9  -4  146.47    9.14
   0  14  -4   21.19    6.78
   0  15  -4    7.62    7.62
   1   4  -2  557.99   10.53
   2   3  -1 2540.77   20.15
   2   5  -2  742.89   13.92
   2   8  -3  587.62   16.28
   2  15  -3    0.32    6.64
   3   4  -1 1162.22   16.24
   3  16  -2    1.65    6.49
   4  10  -2  191.11   11.89
   4  11  -2   37.80    7.69
   4  12  -2   73.46    8.89
   4  13  -2    0.53    7.06
   4  14  -2   33.42    9.34
   5   9  -1  163.70   10.36
   5  13  -1   19.37    7.28
   5  14  -1   16.70    8.44
   6   8   0  -11.71    5.43
   6   9   0  278.08   12.93
   6  13   0   14.34    7.05
   6  14   0    8.01    7.54
   7   9   1   17.93    6.48
   7  10   1   16.37    5.87
   7  11   1    4.90    4.99
   7  12   1    5.70    5.90
   7  13   1    0.87    6.72
   9   8   4    4.57    4.26
   9   9   4    5.42    4.75
  10   2  10    1.29    1.92
  10   3   9    2.56    2.46
  10   4   8    4.71    3.19
  10   8   6   -0.49    4.56
  10   9   6    5.86    5.17
  -9   9  -4   14.87    3.12
  -7  12  -5    1.27    3.98
  -7  13  -5    3.10    4.33
  -7  14  -5    4.69    4.76
  -6  10  -5   66.02    6.28
  -6  11  -5   13.77    4.41
  -6  14  -5    4.20    4.36
  -6  15  -5    3.18    5.28
  -5   6  -4   42.26    3.92
  -5  10  -5    8.80    4.25
  -5  15  -5    3.90    5.39
  -4  15  -5   -1.10    5.37
  -3   6  -4    8.50    3.43
  -3  10  -5  165.80    9.64
  -3  14  -5   15.29    6.02
  -3  15  -5    7.38    6.83
  -2  11  -5  194.97   11.28
  -2  12  -5   -4.40    5.76
  -2  13  -5   51.08    7.93
  -2  14  -5    7.88    6.38
   0   3  -2 1559.62   14.39
   0   5  -3  494.40   10.91
   0   8  -4  178.93    9.48
   0  16  -4   -2.19    6.13
   1   2  -1 5183.68   22.93
   1   6  -3   99.82    6.20
   1  10  -4   89.08    8.71
   1  11  -4  147.44   10.37
   1  12  -4   61.91    8.51
   1  13  -4   20.50    7.26
   1  14  -4   37.13    8.52
   1  15  -4    6.71    7.90
   2  16  -3    4.74    6.71
   3   6  -2   77.03    6.65
   3  10  -3   88.30    9.04
   3  11  -3  216.53   12.79
   3  12  -3    6.89    6.15
   3  13  -3   22.33    7.11
   3  14  -3   17.34    9.26
   4   9  -2    8.23    5.25
   4  15  -2   -3.81    6.67
   5   3   1 1415.36   16.91
   5   5   0  -12.26    4.29
   5   8  -1  272.97   12.08
   5  15  -1   -0.84    6.58
   6   5   1  357.75   11.54
   7   2   4   12.00    2.66
   7   5   2  234.05    9.80
   7   8   1   63.80    8.02
   8   6   3   26.48    4.93
   8   9   2    2.31    4.83
   8  10   2   10.48    5.70
   8  11   2    6.81    5.38
   8  12   2   -4.81    4.89
   9   7   4    2.01    4.01
  10   5   7   -0.46    3.55
  10   7   6   19.88    5.06
 -10  11  -4    1.71    2.51
  -7  11  -5   14.09    3.78
  -6   6  -4  164.15    5.45
  -5   9  -5  151.88    7.92
  -4   9  -5  139.97    8.14
  -3   9  -5   28.93    5.61
  -3  16  -5   -3.91    5.12
  -2  10  -5   -8.26    4.70
  -2  15  -5   15.35    6.65
  -2  16  -5   -3.62    6.59
  -1  11  -5    4.88    5.79
  -1  12  -5   44.81    7.80
  -1  13  -5    5.65    6.26
  -1  14  -5   38.39    8.01
  -1  15  -5   -1.31    6.76
   1   9  -4   82.17    7.64
   1  16  -4    3.22    7.61
   2   7  -3  102.23    7.31
   2  12  -4   19.81    7.81
   2  13  -4   58.68    9.26
   3   2   0  909.66   11.03
   3   9  -3    2.66    5.42
   3  15  -3   20.74    8.06
   3  16  -3   -2.31    7.33
   4   5  -1  227.54    8.87
   4   8  -2  184.68   10.04
   5   7  -1  206.98   10.70
   6   7   0  626.02   16.57
   6  11  -1   32.76    7.65
   6  12  -1   23.05    7.51
   6  13  -1   -7.39    7.01
   7   7   1  138.60    9.07
   8   8   2   36.85    6.44
   9  10   3   -2.95    4.76
   9  11   3   -1.53    5.70
  10   9   5    6.27    5.27
 -10  10  -4    6.32    2.57
  -8   7  -4   67.02    4.16
  -8  12  -5   -2.75    3.37
  -8  13  -5    3.98    3.72
  -7  10  -5    0.96    3.66
  -6   9  -5   25.68    5.08
  -2   2  -2  282.86    4.11
  -2   9  -5   78.51    7.13
  -1   4  -3  433.91    8.77
  -1  10  -5   17.66    4.92
  -1  16  -5   10.75    7.23
   0   7  -4   -2.81    3.19
   0  12  -5    4.85    6.53
   0  13  -5   14.95    6.75
   0  14  -5    4.43    6.45
   0  15  -5   16.98    8.03
   1   8  -4   12.04    5.50
   2  10  -4   -1.08    5.76
   2  11  -4  207.85   12.13
   2  14  -4   -5.32    5.78
   2  15  -4   14.22    8.72
   3   8  -3    0.99    5.88
   4   3   0 1071.25   14.46
   4   7  -2   23.81    6.02
   4  12  -3   58.26    9.03
   4  13  -3    9.84    7.34
   4  14  -3   21.90    8.89
   5  10  -2   -6.92    5.96
   5  11  -2   57.00    7.84
   5  12  -2    3.00    5.76
   5  13  -2   12.93    7.12
   5  14  -2    3.77    7.06
   6   6   0   -7.01    5.35
   6   9  -1   16.93    7.25
   6  10  -1   97.16    9.19
   6  14  -1   17.22    7.48
   7  10   0   74.99    8.75
   7  11   0   -4.42    5.25
   7  12   0   23.98    7.17
   7  13   0   -2.23    6.32
   8   5   3  119.29    7.80
   8   7   2   -0.25    4.31
   8  11   1    4.73    5.95
   8  12   1   -1.99    6.47
   8  13   1    7.92    7.03
   9   6   4    1.38    3.90
   9   9   3   10.26    5.22
  10   8   5   -0.25    4.06
  -9   8  -4   -0.87    2.43
  -8  11  -5    2.44    3.46
  -5   8  -5   11.64    4.64
  -4   8  -5  104.22    6.68
  -3   8  -5  117.89    7.24
  -1   9  -5   -2.93    4.69
   0  10  -5   18.09    5.83
   0  11  -5   49.08    6.80
   0  16  -5    2.54    7.27
   1   5  -3  289.04    8.97
   1  13  -5    7.85    6.56
   2   4  -2   -1.90    2.39
   2   6  -3  576.71   13.92
   2   9  -4   35.66    6.66
   2  16  -4    8.83    7.29
   3   5  -2   13.51    4.08
   3  13  -4   -2.05    6.65
   4  10  -3   12.99    6.92
   4  11  -3   20.08    6.74
   4  15  -3   17.86    7.98
   5   4   0 1521.12   19.81
   5   6  -1   68.62    6.92
   5   9  -2  150.38   10.20
   6   4   1 1224.84   18.24
   7   6   1  155.90    8.93
   7   9   0   -3.70    4.24
   8   9   1   35.20    6.79
   8  10   1   10.55    5.97
   9   2   7   -2.30    2.45
   9   3   6    2.91    3.34
   9   8   3    1.30    4.22
  10   7   5    8.27    4.78
  -9  12  -5    1.32    3.16
  -8  10  -5    8.62    3.51
  -7   6  -4  104.01    4.17
  -7   9  -5  109.57    6.61
  -6   8  -5  308.44    9.37
  -6  14  -6   -2.52    4.79
  -5  12  -6   23.48    5.28
  -5  13  -6    4.41    4.81
  -5  14  -6   13.21    5.47
  -5  15  -6   -3.40    5.50
  -4   5  -4  380.94    7.97
  -4  12  -6    0.23    4.72
  -4  13  -6   29.79    6.51
  -4  14  -6   -1.41    5.15
  -4  15  -6   12.10    6.26
  -3  12  -6   27.03    6.38
  -3  13  -6    2.92    5.31
  -3  14  -6   16.32    6.37
  -3  15  -6    5.65    6.59
  -2   8  -5   -4.02    3.22
  -2  13  -6    8.62    5.87
  -2  14  -6    2.69    5.82
  -2  15  -6   -4.08    6.13
   0   9  -5   -3.05    5.05
   1   7  -4  176.56    8.86
   1  11  -5   -1.50    6.23
   1  12  -5   22.34    6.46
   1  14  -5    8.64    6.00
   1  15  -5    8.02    6.94
   1  16  -5   12.05    8.58
   3   7  -3  502.57   14.34
   3  11  -4    6.44    6.29
   3  12  -4   49.80    7.76
   3  14  -4   45.94    9.09
   3  15  -4    0.91    7.01
   3  16  -4    5.32    7.94
   4   6  -2   26.38    5.30
   4   9  -3   48.98    6.47
   5   8  -2    1.41    5.50
   6   8  -1  111.54    8.50
   6  12  -2   25.94    7.62
   6  13  -2    6.78    8.04
   6  14  -2   17.13    8.50
   7   4   2   18.08    4.24
   7  12  -1   -1.05    6.87
   7  13  -1   25.16    8.46
   7  14  -1    1.99    7.40
   8   2   5    3.78    2.62
   8   3   4   45.84    4.68
   8   8   1   57.24    7.44
   9   4   5   35.14    4.52
   9   7   3    4.56    4.04
   9  10   2    3.74    5.35
   9  11   2    0.41    4.65
  10   3   8    8.51    2.72
  10   4   7   23.52    3.84
  10   5   6   23.06    4.51
  10   9   4    0.92    4.14
 -10   9  -4    3.22    2.20
  -9  11  -5    0.86    2.84
  -6  12  -6   -0.87    3.66
  -6  13  -6    3.21    4.34
  -5  11  -6   -6.39    3.82
  -4  11  -6   72.37    7.07
  -3   5  -4 1208.82   14.57
  -3  11  -6   17.44    5.63
  -2   5  -4  175.93    6.41
  -2  11  -6   44.61    7.01
  -2  12  -6    0.97    4.17
  -2  16  -6   -1.51    5.65
  -1   8  -5    0.96    3.64
  -1  12  -6   25.75    6.72
  -1  13  -6    6.35    5.92
  -1  14  -6    0.98    5.95
  -1  15  -6    5.03    7.27
  -1  16  -6    9.68    7.16
   0   4  -3   69.64    4.30
   0   6  -4  237.60    8.55
   1   3  -2   48.72    3.33
   1  10  -5   28.19    5.86
   2   8  -4  218.64   10.48
   2  12  -5    1.69    6.20
   2  13  -5   -0.64    6.30
   2  14  -5    4.33    7.48
   2  15  -5    9.14    8.63
   3   3  -1  316.51    7.88
   3  10  -4   13.47    5.37
   4   4  -1   67.85    4.83
   4   8  -3    0.59    5.15
   4  14  -4    6.58    7.94
   5  11  -3   14.39    6.60
   5  12  -3   19.77    6.51
   5  13  -3    2.68    6.45
   5  14  -3   20.51    7.91
   5  15  -3    1.63    6.71
   6   5   0  371.39   11.74
   6   7  -1   38.58    6.58
   6  10  -2   31.87    7.39
   6  11  -2    2.67    5.72
   7   7   0   50.07    6.87
   7  10  -1    8.11    6.04
   7  11  -1   36.16    7.33
   8   1   6   29.08    2.52
   8  11   0   32.59    7.56
   8  12   0    2.21    6.84
   8  13   0    9.10    7.30
   9   1   8   18.22    2.14
   9   9   2   21.08    5.98
  10   8   4    4.61    4.15
  -8   9  -5    1.63    3.24
  -7  12  -6    4.51    4.50
  -7  13  -6    2.32    4.10
  -7  14  -6   -1.50    4.13
  -6  11  -6   34.13    5.35
  -5   5  -4  856.10   10.64
  -5   7  -5  258.40    8.22
  -5  10  -6   48.33    6.11
  -4   7  -5   61.84    4.96
  -4  10  -6   -4.09    3.95
  -3   7  -5   69.09    5.38
  -3  10  -6   51.63    6.38
  -2   7  -5    5.81    3.75
  -2  10  -6    3.56    4.82
  -1  11  -6   -3.44    5.50
   0   8  -5  146.23    8.85
   0  12  -6    3.73    5.92
   0  13  -6   11.61    6.31
   0  15  -6   -5.39    6.58
   0  16  -6   -1.32    7.55
   1   9  -5  192.44   10.68
   2   5  -3  515.70   12.22
   2  11  -5   49.08    7.77
   2  16  -5   -1.30    6.54
   3   6  -3   34.19    5.55
   3   9  -4   -2.22    4.05
   4  11  -4    8.51    6.73
   4  12  -4   -0.98    5.72
   4  13  -4    5.53    5.98
   4  15  -4   10.08    7.05
   5   1   2  872.35    9.72
   5   5  -1   22.53    4.21
   5   7  -2    9.96    4.73
   5  10  -3   -0.66    5.14
   6   9  -2    1.20    6.18
   7   5   1  171.83    8.60
   7   9  -1   39.74    7.36
   8   7   1   81.71    7.61
   8  10   0   10.04    6.14
   9   6   3   12.13    4.47
   9   8   2   -1.90    4.40
   9  11   1   -3.05    6.04
   9  12   1   10.07    6.84
  10   2   9    1.52    1.99
  10  10   3   10.33    5.96
  11   5   8   -0.78    2.59
  11   6   7    0.82    3.20
  -7   8  -5   41.81    4.61
  -1   2  -2 3073.22   15.32
  -1   5  -4  835.13   13.68
  -1   7  -5  131.41    7.40
  -1  10  -6   48.83    6.85
   1   6  -4   56.66    5.12
   1  13  -6    1.19    6.01
   1  14  -6   -3.75    5.91
   1  15  -6    4.35    7.55
   1  16  -6   -6.94    7.35
   2   2  -1  401.51    7.23
   2   7  -4   18.94    4.87
   2  10  -5   57.29    7.62
   3   4  -2  470.29   10.90
   3   8  -4   77.56    8.03
   3  12  -5   35.49    7.93
   3  13  -5   -1.18    5.33
   3  14  -5    4.51    6.80
   3  15  -5    2.17    6.91
   4   5  -2  175.82    8.06
   4   7  -3   49.70    6.71
   4  10  -4   69.92    8.08
   5   9  -3   92.73    8.52
   6   1   3  805.75    9.52
   6   6  -1    1.40    5.03
   6  12  -3    3.70    6.45
   6  13  -3   -7.12    7.20
   6  14  -3    6.38    7.65
   7   6   0  196.34    9.83
   7  12  -2   11.71    7.21
   7  13  -2   17.06    8.10
   7  14  -2   -0.49    7.30
   8   5   2   34.48    5.33
   8   9   0   65.57    7.50
   8  13  -1   -2.85    6.60
   9  10   1   23.11    6.65
  10   7   4    0.54    3.52
  10   9   3   -2.03    4.02
  11   4   9   -0.19    2.10
  -9  10  -5   -1.85    2.54
  -8  13  -6    5.77    3.69
  -7  11  -6    9.02    4.03
  -6   7  -5   47.98    4.44
  -6  10  -6    2.04    3.48
  -5   9  -6   -2.25    4.27
  -4   9  -6   35.34    5.18
  -4  13  -7   -1.86    4.43
  -4  14  -7    4.13    5.39
  -4  15  -7    5.50    6.31
  -3   3  -3  516.38    6.75
  -3   9  -6    2.08    3.55
  -3  13  -7    5.46    5.14
  -3  14  -7   -2.04    4.99
  -3  15  -7    5.67    6.57
  -2   9  -6   45.68    6.10
  -2  14  -7   -1.00    5.47
  -2  15  -7   -3.02    6.28
   0  10  -6    5.19    5.49
   1   4  -3 1170.29   15.72
   1   8  -5  180.28    9.48
   1  11  -6   -6.34    5.57
   1  12  -6   40.30    7.02
   2   9  -5   28.34    5.76
   2  14  -6   -1.42    7.02
   2  15  -6    1.36    7.53
   3  11  -5    4.32    6.13
   4   9  -4   21.55    6.63
   5   3   0  571.58   11.35
   5   6  -2  224.32   10.11
   5   8  -3   -1.85    5.08
   5  12  -4   22.98    7.43
   5  13  -4    4.75    6.54
   5  14  -4    1.71    6.68
   5  15  -4   -2.12    6.27
   6   8  -2   73.28    7.31
   6  11  -3    1.21    5.97
   7   2   3  239.86    6.85
   7   8  -1    4.94    4.59
   7  11  -2    2.19    4.95
   8   6   1    7.91    4.50
   8   8   0   -1.44    5.26
   8  11  -1    1.13    5.86
   8  12  -1   19.13    7.17
   9   3   5   11.64    3.75
   9   7   2   61.79    6.89
   9   9   1    7.46    5.50
   9  12   0    5.69    6.53
  10   4   6   15.34    3.66
  10   8   3    6.01    4.67
  10  10   2    4.86    5.47
 -11  10  -4    1.38    1.74
  -8  12  -6    8.77    3.83
  -7  10  -6   18.40    4.42
  -6   5  -4  328.17    6.05
  -6  14  -7    1.11    4.97
  -5  13  -7   17.41    5.46
  -5  14  -7   -0.74    4.87
  -4   3  -3 3070.16   13.69
  -4  12  -7    8.44    4.85
  -3  12  -7    1.18    4.67
  -2   3  -3 1008.70   10.40
  -2  12  -7    9.15    5.49
  -2  13  -7    1.65    4.51
  -1   9  -6   63.72    6.51
  -1  13  -7    9.64    5.96
  -1  14  -7    2.09    5.00
  -1  15  -7    0.58    5.70
   0   5  -4   75.47    4.91
   0  15  -7   -5.56    6.60
   1  10  -6   95.52    9.02
   2   3  -2  421.08    8.94
   2   6  -4  407.38   12.25
   2  12  -6   11.40    6.80
   2  13  -6   23.13    6.65
   3   7  -4  537.07   15.48
   3  10  -5   90.07    8.74
   4   2   0  896.68   11.86
   4  12  -5    3.12    6.43
   4  14  -5    0.76    6.64
   4  15  -5    4.55    6.39
   5  11  -4   11.40    5.74
   6   4   0    0.48    3.90
   6  10  -3   30.39    6.58
   7   1   4  209.20    5.15
   7   4   1  188.65    8.18
   7   7  -1   11.34    5.23
   7  10  -2    1.84    4.69
   8  10  -1   13.53    6.09
   9   8   1   37.74    6.56
   9  11   0    7.24    6.29
  10   3   7    0.81    2.55
  10   9   2    3.13    5.02
  11   5   7   11.70    3.31
  11   6   6   18.86    4.23
 -10  11  -5    1.18    2.40
  -9   7  -4    5.05    1.91
  -8  11  -6   -0.23    3.45
  -6   9  -6   62.46    5.93
  -6  13  -7   13.60    4.64
  -5  12  -7    8.26    4.47
  -4   6  -5  291.34    8.20
  -4   8  -6   32.15    5.13
  -4  11  -7    4.11    4.07
  -3   6  -5    0.88    2.84
  -3   8  -6   57.65    5.71
  -3  11  -7    6.59    4.64
  -2   6  -5  261.46    8.56
  -2   8  -6   20.67    5.00
  -2  11  -7   29.58    6.27
  -1   3  -3  554.28    8.62
  -1  12  -7   -1.74    4.27
   0   9  -6  405.48   14.07
   0  13  -7    2.10    5.82
   0  14  -7    4.78    5.81
   1   7  -5   93.24    7.50
   1  15  -7    6.90    7.55
   2   8  -5   -5.51    4.38
   3   5  -3  505.57   12.50
   3   9  -5   84.96    7.93
   3  13  -6   28.91    8.13
   3  14  -6    0.43    6.61
   3  15  -6    0.72    6.29
   4   3  -1 1161.07   15.65
   4   6  -3  171.54    8.64
   4   8  -4  145.57    9.27
   4  11  -5   40.46    7.17
   5   4  -1   54.68    5.07
   5   7  -3  127.26    8.97
   5  10  -4   13.86    6.08
   5  15  -5   -3.30    7.10
   6   5  -1  183.20    8.88
   6   7  -2   78.43    7.12
   6   9  -3   -2.65    6.05
   6  13  -4    2.18    7.29
   6  14  -4   -1.74    6.13
   7   5   0   14.99    4.95
   7   9  -2   22.45    5.49
   7  12  -3    4.42    7.28
   7  13  -3    5.46    6.55
   8   9  -1    4.03    5.30
   8  12  -2   14.96    7.48
   8  13  -2   -8.22    6.22
   9   2   6   50.78    3.82
   9   6   2    8.59    4.63
   9  10   0    9.27    5.55
  10   7   3   12.76    4.56
  11   4   8   -1.13    2.25
 -10   8  -4   10.14    1.94
  -9   9  -5   10.62    2.88
  -8   6  -4    3.68    1.95
  -8   8  -5   38.26    4.08
  -7  13  -7   -1.43    4.18
  -6  12  -7    3.36    3.84
  -5  11  -7    5.40    4.06
  -1   6  -5    3.42    2.87
  -1   8  -6  225.63    9.89
  -1  11  -7   36.35    6.24
   0   2  -2 6671.66   25.60
   0  12  -7   39.80    6.82
   1   5  -4  155.66    6.87
   1   9  -6    1.53    4.92
   1  13  -7   18.86    7.05
   1  14  -7    3.60    6.17
   2   4  -3  204.80    7.43
   2  10  -6   -5.60    5.21
   3  12  -6   20.82    7.08
   4  10  -5   -5.91    5.50
   5   5  -2   -5.12    3.78
   5   9  -4   15.68    5.63
   5  12  -5   24.88    7.72
   5  13  -5    1.00    6.45
   5  14  -5   16.61    7.69
   6  12  -4   -2.00    5.20
   7   8  -2   19.88    6.17
   7  11  -3   12.75    5.64
   8   2   4   25.03    3.49
   8   5   1    8.27    4.33
   8   8  -1   33.45    6.71
   8  11  -2    0.57    5.71
   9   7   1   20.83    5.81
   9   9   0   22.72    6.20
   9  12  -1   -0.51    6.16
  10   8   2   26.21    5.87
  10  10   1   -2.34    5.53
  11   8   4   -3.88    3.92
  -9  12  -6   -1.62    2.74
  -7   7  -5  227.89    6.82
  -7   9  -6   39.60    5.16
  -6  11  -7    7.41    4.06
  -5   6  -5   12.49    2.94
  -5   8  -6   32.75    4.45
  -4  10  -7   -1.83    3.57
  -4  15  -8    0.46    6.02
  -3   4  -4    1.46    2.28
  -3  10  -7   21.06    5.26
  -3  14  -8    2.56    5.90
  -3  15  -8    6.30    6.58
  -2   4  -4  378.68    8.01
  -2  10  -7   16.02    4.78
  -2  14  -8    5.99    6.27
  -2  15  -8    3.78    6.59
  -1  10  -7   93.98    8.61
  -1  15  -8    4.74    6.52
   0   6  -5  242.27    8.97
   0   8  -6   -7.75    4.16
   0  11  -7   20.00    6.17
   1  12  -7    2.50    5.30
   2  13  -7    3.88    6.82
   2  15  -7    1.45    6.49
   3   6  -4  265.61   10.83
   3   8  -5  130.28    8.89
   3  11  -6   34.20    7.30
   4   4  -2  113.49    6.00
   4   7  -4   16.36    5.31
   4   9  -5  164.96   10.98
   4  13  -6    3.14    6.83
   4  14  -6   17.54    7.72
   4  15  -6    9.15    6.92
   5  11  -5    0.10    6.38
   6   6  -2   49.83    6.73
   6   8  -3  170.82   10.22
   6  10  -4   33.12    7.63
   7   6  -1   -1.05    4.38
   7  10  -3    7.77    5.20
   8   6   0   -2.63    3.87
   8  10  -2   -1.83    5.25
   9   8   0   26.66    6.02
   9  11  -1    7.00    5.66
  10   2   8   23.26    2.72
  10   4   5   -4.35    3.23
  10   6   3   31.43    5.54
  10   9   1   12.85    5.72
  11   5   6    0.24    2.95
 -10  10  -5    2.29    2.03
  -8  10  -6   16.86    3.67
  -7  12  -7   26.55    5.01
  -5  10  -7    7.76    3.82
  -5  14  -8   -0.33    4.67
  -4  13  -8   -2.50    4.40
  -4  14  -8    1.55    5.06
  -3   7  -6   84.54    6.22
  -3  13  -8    5.88    5.15
  -2   7  -6  276.67    9.91
  -2  13  -8    5.67    5.59
  -1   4  -4  202.88    6.56
  -1  13  -8   33.60    7.32
  -1  14  -8   -2.61    5.36
   0   3  -3 2624.67   19.92
   0  10  -7   74.09    7.62
   0  14  -8    5.70    7.27
   0  15  -8    1.60    6.69
   1   6  -5  384.87   11.88
   1   8  -6  255.73   11.78
   1  11  -7   93.77    9.32
   2   5  -4   50.99    5.33
   2   9  -6  370.70   14.37
   2  12  -7   77.20    9.12
   3   2  -1  815.48   11.15
   3  10  -6  247.21   13.22
   3  14  -7    3.05    8.46
   3  15  -7   23.32    8.02
   4   5  -3  196.49    8.83
   4  12  -6   30.62    7.29
   5   6  -3  143.76    9.03
   5   8  -4  303.64   12.97
   5  10  -5  159.02   11.89
   6  13  -5   26.34    8.75
   6  14  -5    1.68    6.42
   7   7  -2   88.47    8.13
   7   9  -3   72.19    8.69
   7  12  -4   16.51    8.01
   7  13  -4   -7.09    5.52
   8   9  -2    2.04    5.13
   8  12  -3    0.96    7.17
   8  13  -3    2.54    6.05
   9   5   2   86.60    7.19
   9  10  -1    3.87    5.19
  10   7   2    3.50    4.37
  11   3   9    0.10    1.73
  11   8   3   -1.78    4.43
  -9  11  -6    3.21    2.89
  -7  11  -7    4.23    4.23
  -6   8  -6   -7.47    3.63
  -6  14  -8    8.69    5.21
  -5  13  -8    3.42    4.48
  -4   4  -4  764.58    9.36
  -4   7  -6   19.48    4.22
  -4   9  -7   55.81    6.18
  -4  12  -8   -0.21    4.26
  -3   9  -7   -2.92    3.92
  -3  12  -8    5.66    4.99
  -2   9  -7  160.25    8.92
  -2  12  -8   31.47    6.61
  -1   7  -6   68.85    5.93
  -1   9  -7  198.96   10.66
  -1  12  -8    1.88    5.50
   0  13  -8    7.20    5.40
   1  10  -7   47.45    7.23
   1  14  -8   -1.43    7.46
   1  15  -8    7.72    6.60
   2  11  -7   -1.88    5.91
   3   3  -2  308.77    8.15
   3   7  -5   10.54    6.54
   3   9  -6  109.86   10.19
   3  12  -7    3.62    7.00
   3  13  -7   38.41    8.48
   4   8  -5   -1.90    5.79
   4  11  -6   35.93    7.32
   4  15  -7   -0.36    7.38
   5  13  -6   29.61    8.34
   5  14  -6    0.25    6.53
   6   7  -3   23.32    5.34
   6   9  -4   86.77    8.91
   6  12  -5   -5.66    5.97
   7  11  -4    4.78    6.35
   8   7  -1    7.74    4.23
   8  11  -3    3.33    6.59
   9   3   4   -4.98    3.70
   9   6   1   70.52    6.92
   9   7   0    8.16    5.22
   9   9  -1    0.38    4.95
   9  11  -2    3.23    6.26
   9  12  -2    5.13    5.78
  10   3   6   14.29    3.12
  10   8   1    3.10    4.86
  10  10   0   -3.38    5.03
  11   4   7   -0.17    2.40
  -8  12  -7    1.47    3.58
  -6   6  -5    6.77    2.54
  -6  10  -7    3.58    3.40
  -6  13  -8    4.20    4.56
  -5  12  -8    2.90    4.36
  -3  11  -8   42.88    6.55
  -2   5  -5   -3.74    2.32
  -2  11  -8   -2.50    4.81
  -1  11  -8   44.31    7.51
   0   4  -4  655.68   11.79
   0   7  -6  571.53   14.78
   0   9  -7   92.41    7.99
   0  12  -8   21.84    6.11
   1   2  -2    0.87    1.71
   1   3  -3  539.58   10.05
   1  13  -8    5.85    6.16
   2   6  -5  235.40   10.31
   2   8  -6   26.76    5.72
   2  14  -8    5.25    8.33
   2  15  -8    4.47    6.79
   3   4  -3   39.80    4.07
   3  11  -7   88.80   10.06
   4   6  -4  361.99   12.41
   4  10  -6  124.91   10.67
   4  13  -7    2.92    8.45
   4  14  -7   20.84    8.13
   5   7  -4  172.82    9.82
   5   9  -5   42.47    7.05
   5  12  -6    8.09    6.29
   6   3   0  304.75    8.94
   6   4  -1   24.90    4.52
   6  11  -5   54.99    8.27
   7   4   0  172.79    8.02
   7   5  -1    1.22    4.44
   7   8  -3   55.86    8.22
   7  10  -4   60.33    8.65
   7  13  -5    5.48    7.45
   8   1   5   13.68    2.20
   8   8  -2   33.05    6.72
   8  10  -3   38.64    7.59
   8  13  -4   13.54    7.65
   9   1   7   66.84    2.75
   9  10  -2   -0.90    5.31
  10   9   0    6.98    5.41
  10  11  -1   -0.83    5.65
  -5   7  -6   80.78    5.33
  -5   9  -7   13.99    4.12
  -4  11  -8   16.12    4.97
  -3   5  -5  175.92    6.17
  -3  14  -9    4.66    5.85
  -2   8  -7  157.33    8.83
  -2  14  -9   11.91    6.74
  -2  15  -9    1.88    6.42
  -1   5  -5  323.31    9.03
  -1  15  -9    5.08    7.16
   0  11  -8    6.22    6.20
   0  15  -9   -4.83    6.36
   1   1  -1   85.96    2.71
   1   7  -6   87.05    7.31
   1   9  -7  273.40   12.53
   1  12  -8    3.22    5.35
   2  13  -8    5.46    6.59
   3   5  -4  829.06   16.48
   3   8  -6  282.41   13.12
   3  14  -8    6.85    8.20
   3  15  -8    2.87    7.90
   4   9  -6   -5.36    5.91
   4  12  -7    4.46    7.04
   5   3  -1   14.01    2.94
   5   4  -2  109.28    6.55
   5  11  -6   41.62    7.64
   5  14  -7    2.40    7.62
   6   5  -2  358.42   11.81
   6   8  -4    8.65    5.27
   6  10  -5    8.62    5.93
   6  13  -6   -2.79    7.61
   6  14  -6    4.88    6.88
   7   2   2   28.31    3.53
   7   6  -2  150.31    9.25
   7  12  -5   -0.40    7.65
   8   4   1   20.19    4.34
   8   5   0    7.31    4.08
   8   6  -1   -1.27    3.96
   8   9  -3   11.86    5.99
   8  12  -4   -4.79    6.54
   9   2   5    9.41    3.08
   9   8  -1    0.00    4.61
   9  12  -3   14.60    7.58
  10   4   4   -3.00    3.41
  10   6   2   32.40    5.18
  10   7   1   30.54    5.67
  10  10  -1    3.10    5.60
  11   5   5   -1.67    2.96
  11   7   3   18.18    4.98
  11   8   2    4.85    4.29
  -9  10  -6   -0.74    2.50
  -8   9  -6   10.11    3.20
  -7   5  -4   91.90    2.77
  -7   8  -6   62.21    5.16
  -7  10  -7   43.12    4.97
  -7  13  -8    8.47    4.45
  -6  12  -8    9.71    4.36
  -5  11  -8    3.91    3.69
  -4   5  -5  106.95    4.78
  -4  14  -9    2.13    5.62
  -3   8  -7  118.66    7.47
  -3  10  -8   34.52    6.02
  -3  13  -9    8.32    5.65
  -2  10  -8  173.71   10.49
  -2  13  -9   11.46    6.09
  -1   8  -7   74.21    6.80
  -1  10  -8    5.85    5.84
  -1  13  -9    6.52    6.30
  -1  14  -9    6.91    6.24
   0   5  -5   -2.24    2.71
   0   8  -7  249.88   11.63
   0  14  -9    6.89    7.30
   1   4  -4   -1.38    2.31
   1  11  -8   16.64    5.77
   1  15  -9   -6.44    7.36
   2   9  -7    0.62    6.49
   2  12  -8   28.78    7.13
   3   6  -5  681.25   16.92
   3  10  -7    6.00    6.80
   3  13  -8   10.85    7.93
   4   7  -5  637.51   17.56
   4  11  -7   -0.12    6.60
   5   5  -3  736.62   16.34
   5   8  -5   37.05    6.33
   5  10  -6   30.40    6.96
   5  13  -7   22.63    9.13
   6   6  -3  436.58   14.05
   6   9  -5  163.52   11.97
   6  12  -6   26.25    7.90
   7   7  -3  179.98   10.83
   7   9  -4   -1.84    5.21
   7  11  -5    2.53    6.60
   8   7  -2    5.51    5.16
   8  11  -4   13.18    6.48
   9   5   1    6.25    4.38
   9   6   0   19.80    4.79
   9   9  -2   22.88    6.31
   9  11  -3    7.65    7.14
  10   8   0    0.13    4.69
  11   9   1    3.29    5.43
  -9   8  -5   18.78    2.64
  -8  11  -7   20.10    4.03
  -6   9  -7   19.73    4.48
  -5   4  -4  204.13    4.44
  -5  14  -9    0.03    4.86
  -4   8  -7   -0.13    3.67
  -4  10  -8   12.34    4.69
  -4  13  -9   -7.70    4.21
  -3   6  -6  106.70    6.18
  -2   6  -6  160.64    7.40
  -2  12  -9   19.73    6.36
  -1   6  -6  425.85   11.78
  -1  12  -9   16.65    6.36
   0  10  -8   73.86    8.12
   0  13  -9   15.93    6.58
   1   5  -5  173.82    7.70
   1   8  -7   -0.68    5.60
   1  10  -8   -2.91    6.18
   1  13  -9   -1.18    6.68
   1  14  -9   13.98    6.98
   2   3  -3   14.02    3.20
   2  11  -8   -1.44    5.36
   2  15  -9   12.28    8.18
   3  12  -8    3.62    5.88
   4   3  -2  462.65   10.46
   4   4  -3   94.83    6.19
   4   8  -6   62.12    8.20
   4  13  -8    8.88    8.34
   4  14  -8    1.74    6.79
   5   6  -4  190.93    9.90
   5   9  -6   16.92    7.54
   5  12  -7   -3.86    6.29
   6   1   2  332.06    6.70
   6   7  -4  152.00    9.57
   6  11  -6    7.70    6.76
   7  10  -5   58.07    8.88
   7  13  -6    9.40    8.18
   8   2   3   43.75    4.07
   8   8  -3   55.74    7.98
   8  10  -4   -0.28    5.97
   9   7  -1    8.00    5.20
   9  10  -3   11.04    6.44
  10   9  -1   -0.83    5.02
  10  11  -2   -3.15    5.70
  11   3   8    0.76    1.66
  11   4   6    4.62    2.69
  11   7   2   12.83    5.01
  -8   7  -5   21.58    2.90
  -7  12  -8    0.13    3.70
  -6   7  -6   23.82    3.62
  -6  11  -8    0.53    3.19
  -5  10  -8    3.18    4.03
  -5  13  -9    3.94    4.14
  -4  12  -9   27.23    5.70
  -3  12  -9   16.23    5.83
  -2   9  -8   -6.53    4.37
  -1   9  -8   47.04    6.82
   0  12  -9    4.36    5.13
   1   6  -6  975.32   19.03
   1  12  -9   16.32    6.86
   2   2  -2    0.75    1.76
   2   4  -4  677.17   13.39
   2  10  -8   35.31    8.54
   2  13  -9   -0.58    7.48
   2  14  -9   -0.25    6.65
   3   7  -6  141.64   10.52
   3   9  -7   29.38    6.70
   4   2  -1  234.24    6.62
   4   5  -4  294.77   10.72
   4  12  -8    4.69    7.23
   5   7  -5    0.94    5.70
   5  11  -7   19.61    6.70
   5  14  -8    3.74    7.64
   6   8  -5  -10.13    6.22
   6  10  -6   34.05    8.04
   6  13  -7   -0.48    6.87
   7   8  -4   91.18    8.92
   7  12  -6    2.49    7.60
   8  12  -5    1.96    5.97
   9   8  -2    7.15    5.35
   9  12  -4    7.76    6.44
  10   2   7   20.67    2.54
  10   3   5   21.46    3.44
  10   6   1   -1.30    3.63
  10   7   0    0.96    4.37
  10  10  -2    7.84    6.34
  11   5   4    8.44    3.82
  11   8   1    9.75    4.70
  11   9   0    1.33    4.90
 -10   9  -5    0.54    1.76
 -10  11  -6    1.68    2.09
  -5   8  -7   54.70    5.24
  -4   6  -6   65.98    4.83
  -3   9  -8  128.18    8.39
  -3  11  -9   24.16    5.83
  -2   7  -7  137.51    7.94
  -2  11  -9   17.71    6.19
  -2  14 -10    5.59    6.36
  -1   7  -7  207.92    9.77
  -1  11  -9   29.85    7.03
  -1  14 -10    1.53    6.58
   0   7  -7   52.62    6.90
   0   9  -8   -3.02    4.59
   0  11  -9    7.19    6.15
   1   9  -8  135.64   10.39
   2   5  -5  576.57   13.88
   2  12  -9    5.94    6.86
   3  13  -9   16.15    8.34
   3  14  -9    4.97    6.88
   4   6  -5    3.52    5.09
   4   9  -7   40.47    8.53
   5  10  -7   -0.02    6.52
   5  13  -8    7.82    8.47
   6   4  -2  203.47    8.89
   6   5  -3   20.14    5.77
   6  12  -7   14.59    7.59
   7   1   3  108.00    4.23
   7   3   0   -0.53    3.53
   7   4  -1  245.85    9.61
   7   5  -2  375.83   12.49
   7   6  -3  123.38    9.07
   7   9  -5    0.72    6.30
   7  11  -6   24.03    7.98
   8   4   0    7.47    3.84
   8   5  -1   41.76    5.48
   8   6  -2   57.85    6.69
   8   9  -4   25.82    6.35
   8  11  -5    8.33    6.52
   9   9  -3   17.77    6.45
   9  11  -4   -6.98    5.31
  10   4   3   70.65    5.93
  10   8  -1    1.86    4.97
  10  11  -3   10.41    6.83
  -8  10  -7    4.06    3.15
  -7   6  -5   43.91    3.05
  -7   9  -7    3.83    3.49
  -7  11  -8    2.22    3.69
  -6  10  -8   17.62    4.12
  -6  13  -9   -1.14    4.06
  -5   5  -5  287.84    6.55
  -5  12  -9   -5.64    3.61
  -4  11  -9   -3.65    3.86
  -4  14 -10    8.49    5.81
  -3   7  -7   -6.89    3.55
  -3  14 -10    9.60    6.24
  -2  13 -10    6.73    5.95
  -1  13 -10    1.30    6.62
   0  14 -10   -1.92    5.63
   1   7  -7  196.01   10.64
   1  11  -9   25.88    6.50
   1  14 -10    5.93    7.78
   2   6  -6   50.86    6.58
   2   9  -8   14.18    7.22
   3   3  -3  157.82    6.57
   3   4  -4  327.42   10.28
   3   8  -7   83.86    8.14
   3  10  -8   -1.79    6.04
   3  12  -9    4.27    7.18
   4   7  -6  280.82   13.03
   4  11  -8   -5.34    5.34
   4  14  -9    0.15    6.87
   5   4  -3    2.11    3.96
   5   8  -6   15.75    5.54
   5  12  -8   10.30    8.20
   6   3  -1    8.92    3.41
   6   6  -4   21.30    5.26
   6   9  -6   49.34    8.06
   6  11  -7   -2.49    5.62
   7   7  -4   17.77    6.64
   7  10  -6    5.64    6.90
   7  13  -7    6.74    7.86
   8   7  -3   70.92    7.47
   8  10  -5    0.88    6.31
   8  12  -6    4.72    7.34
   9   5   0    8.98    4.13
   9   6  -1   60.94    6.60
   9   7  -2   60.32    7.39
   9  10  -4   24.89    8.01
  10   9  -2    3.19    5.02
  11   3   7   11.34    2.53
  11   4   5    2.55    3.12
  11   7   1    3.54    4.37
  11   8   0   -0.70    4.27
  -9  11  -7    3.19    2.74
  -8  12  -8    6.06    3.63
  -6   8  -7    2.17    3.83
  -6  12  -9   -0.94    4.09
  -4   7  -7  301.23    9.85
  -2   8  -8  122.71    8.28
  -2  10  -9   23.55    6.07
  -1   8  -8    9.69    5.37
  -1  10  -9   12.70    5.15
   0   8  -8   44.49    7.17
   0  10  -9   61.13    8.64
   0  13 -10   12.27    6.71
   1  13 -10   -8.40    6.56
   2   1  -1 1782.40   13.09
   2   7  -7  102.22    9.34
   2  11  -9   21.78    6.72
   2  14 -10    5.11    6.63
   3   5  -5  158.47    8.44
   4  10  -8   61.38    9.06
   4  13  -9   24.27    8.06
   5   3  -2    3.21    3.30
   5   5  -4  228.71   10.05
   5   6  -5  489.08   15.74
   5   9  -7   65.93    9.52
   5  11  -8   37.91    8.56
   6   7  -5   25.88    5.76
   6  10  -7   23.13    7.65
   6  13  -8    2.60    6.92
   7   8  -5  149.12   11.28
   7  12  -7    0.18    6.77
   8   8  -4    6.72    5.88
   9   2   4  163.72    6.18
   9   8  -3   16.91    6.19
   9  11  -5    1.87    6.73
  10   6   0    4.40    4.16
  10   7  -1   28.43    5.96
  10  10  -3    3.59    5.27
  11   9  -1    1.13    5.47
  12   6   4   10.09    4.06
  -9   9  -6   23.64    3.08
  -8   8  -6   37.74    3.79
  -5   6  -6   50.54    3.91
  -5   9  -8    9.03    3.88
  -5  11  -9   10.25    4.12
  -4  13 -10    8.05    5.31
  -3   8  -8    6.80    4.46
  -3  10  -9   30.39    5.80
  -3  12 -10   10.59    5.52
  -2   4  -5    8.71    2.55
  -2  12 -10    3.29    5.43
  -1   3  -4   99.34    4.43
  -1   4  -5   69.52    4.41
  -1   5  -6   -7.89    3.17
  -1  12 -10    6.79    5.20
   0   3  -4  359.80    8.41
   0   4  -5 1487.21   18.78
   0  12 -10   -2.79    5.38
   1   8  -8  138.57    9.53
   1  10  -9    8.28    5.91
   1  12 -10   15.72    6.89
   2  10  -9   57.99    8.96
   2  13 -10   17.04    7.40
   3   2  -2  313.27    7.56
   3   6  -6  745.86   18.04
   3   9  -8   94.47    9.60
   3  14 -10   13.58    7.55
   4   8  -7   24.22    6.16
   4  12  -9   -3.23    6.47
   5   7  -6   -3.48    5.76
   5  13  -9    6.16    8.14
   6   8  -6   48.18    7.45
   6  12  -8   32.11    8.78
   7   9  -6    9.57    6.99
   7  11  -7   14.04    8.25
   8   9  -5   21.79    6.85
   8  11  -6    5.54    6.56
   9   9  -4   -2.40    5.66
  10   3   4   33.31    4.39
  10   5   1   19.71    4.60
  10   8  -2   31.33    6.75
  10   9  -3   12.05    6.14
  -7   7  -6   39.11    3.86
  -5  13 -10    3.77    4.64
  -4  10  -9   47.18    6.17
  -4  12 -10   -2.54    4.40
  -2   3  -4  232.43    5.68
  -2   5  -6  406.68   10.19
  -2  11 -10    7.30    5.48
  -2  14 -11    1.50    6.81
  -1   6  -7  216.79    9.34
  -1   9  -9   72.26    7.94
  -1  11 -10   -5.31    5.15
  -1  14 -11    5.93    7.41
   0   5  -6  939.42   16.75
   0   9  -9    3.90    6.12
   0  11 -10   25.98    6.94
   0  14 -11   -4.94    6.77
   1   3  -4 2099.94   20.76
   1   4  -5    0.32    3.07
   1   5  -6   32.36    5.89
   2   8  -8  209.91   11.42
   2  12 -10    0.05    5.57
   3   7  -7  349.64   13.74
   3  10  -9   46.43    8.75
   3  13 -10   -0.79    6.66
   4   3  -3   98.61    5.92
   4   4  -4  381.41   11.34
   4   5  -5  517.39   14.45
   4   6  -6   42.59    7.90
   4   9  -8   -8.87    7.19
   4  11  -9   46.49    9.01
   5   2  -1  282.60    7.86
   5   8  -7   95.74    9.73
   5  10  -8    5.47    6.01
   5  12  -9   20.69    9.22
   6   9  -7    3.29    6.85
   6  11  -8   -2.60    7.44
   7   4  -2   34.63    5.59
   7   5  -3  228.59   10.85
   7   6  -4   37.07    6.85
   8   1   4  124.00    4.24
   8   2   2  135.71    5.95
   8   4  -1    8.44    4.49
   8   5  -2   30.97    5.43
   8   6  -3   87.89    8.10
   8   7  -4   78.56    8.82
   8  10  -6    9.42    6.92
   8  12  -7    8.58    8.05
   9   1   6    3.86    1.75
   9   5  -1   23.79    5.34
   9   7  -3   54.12    7.76
   9  10  -5    6.65    6.97
  10   2   6    2.92    2.26
  10  10  -4   -4.59    5.84
  11   4   4   34.99    4.57
  11   6   1   -1.40    4.24
  11   7   0   -1.99    4.11
  11   8  -1    5.10    4.77
  11   9  -2    8.89    5.90
  12   5   5    1.68    3.00
  12   7   2    3.84    4.16
 -10  10  -6    2.25    1.82
  -8  11  -8    2.72    3.08
  -7  10  -8   -1.64    3.23
  -7  12  -9    3.51    3.90
  -6   9  -8   11.49    4.06
  -6  11  -9   -1.88    4.07
  -5   7  -7   26.38    4.09
  -5  10  -9    3.81    4.04
  -4   8  -8   74.26    6.24
  -3   4  -5  125.08    4.88
  -3   5  -6  302.68    8.46
  -3  11 -10    1.20    4.87
  -2   6  -7  130.69    7.34
  -2   9  -9   20.42    5.07
  -2  13 -11    4.97    6.30
  -1   2  -3  237.11    5.07
  -1  13 -11    0.04    6.99
   0   2  -3    1.52    2.22
   0   6  -7  248.79   10.11
   0  13 -11    9.23    7.82
   1   6  -7  117.71    8.70
   1   9  -9  113.84    9.45
   1  11 -10   -6.97    5.29
   1  14 -11   -1.86    5.97
   2   4  -5  151.96    7.64
   2   5  -6  742.25   16.71
   2   9  -9    4.71    7.56
   2  11 -10   46.52    8.53
   2  14 -11   -0.76    7.71
   3   8  -8   59.65    7.68
   4   7  -7   66.75    8.60
   4  13 -10    6.62    7.18
   6   4  -3  475.52   13.42
   6   5  -4   99.20    7.67
   6   6  -5   44.97    6.51
   6  13  -9    9.33    7.28
   7   7  -5   -8.07    5.40
   7   8  -6   68.49    9.53
   7  10  -7   -5.53    5.41
   7  12  -8    5.43    7.48
   8   8  -5   -4.74    5.75
   8  11  -7   -4.15    7.11
   9   4   0   94.96    7.07
   9   8  -4   29.31    7.02
   9  11  -6    0.06    7.22
  10   6  -1    8.32    4.68
  10   7  -2    3.78    5.17
  10   8  -3    5.12    5.78
  11   3   6   -0.10    2.29
  -8   9  -7   37.20    4.01
  -6  13 -10    0.65    4.24
  -5  12 -10    7.70    4.30
  -4  11 -10   16.09    5.05
  -3   3  -4  310.05    5.89
  -3   6  -7  663.27   13.69
  -3  13 -11   -2.66    5.54
  -2   7  -8    7.32    4.81
  -1   7  -8   52.24    6.68
  -1  10 -10   61.65    8.15
   0   7  -8  223.91   10.69
   0  10 -10    4.64    6.31
   1   2  -3 3482.40   22.86
   1   7  -8  330.85   13.44
   1  13 -11    1.03    6.38
   2   3  -4   23.28    3.40
   2   6  -7  410.47   13.81
   2  13 -11    6.75    7.97
   3   9  -9  129.08   11.67
   3  11 -10    0.89    6.97
   4   2  -2   14.30    3.14
   4  10  -9   21.54    6.87
   4  12 -10    4.44    6.88
   5   5  -5  117.73    9.01
   5   9  -8   97.01    9.56
   5  11  -9   -0.74    5.78
   5  13 -10    4.64    7.66
   6   3  -2  593.42   13.32
   6   7  -6  171.28   10.98
   6   8  -7  142.69   11.68
   6  10  -8   24.53    6.97
   6  12  -9   -4.85    6.70
   7   3  -1    6.41    3.61
   7   9  -7   71.54    9.68
   7  11  -8   22.81    8.98
   8   9  -6   33.12    7.26
   9   9  -5   -4.75    5.41
  10   5   0   37.80    5.46
  10   9  -4   15.02    7.28
  12   7   1    2.99    4.24
  -9  10  -7   12.64    2.75
  -7   8  -7   76.33    5.39
  -6   5  -5   11.16    2.19
  -5   8  -8   83.49    6.42
  -4   9  -9   -1.16    4.12
  -4  13 -11    2.09    5.34
  -2   2  -3  128.21    3.36
  -2  10 -10    8.15    5.65
  -2  12 -11   -2.15    5.54
  -1   8  -9   -0.28    5.17
  -1  12 -11   25.75    6.83
   0   8  -9  350.46   14.11
   0  12 -11    0.16    5.62
   1   8  -9   34.92    7.73
   1  10 -10   79.26    8.52
   1  12 -11    7.63    6.21
   2  10 -10   -0.29    6.11
   2  12 -11    0.93    6.91
   3   1  -1   47.97    2.95
   3   4  -5  652.07   14.66
   3   6  -7  324.96   13.63
   3  13 -11    4.21    6.49
   4  11 -10   20.20    7.93
   5   4  -4   40.85    5.29
   5   6  -6  329.69   13.27
   5   7  -7   91.00    9.22
   5  10  -9   34.12    8.14
   5  12 -10    3.03    8.37
   6   1   1   80.25    4.03
   6  11  -9   21.39    8.95
   8   6  -4    6.24    6.04
   8   7  -5   78.88    9.27
   8  10  -7   19.62    8.09
   8  12  -8    4.52    6.82
   9   6  -3   20.68    5.92
   9   7  -4    9.34    5.86
   9  10  -6    4.61    6.25
  10   3   3   21.01    4.54
  10  10  -5    0.14    6.15
  11   6   0   11.46    4.53
  11   7  -1   11.83    5.33
  11   8  -2   -0.59    4.61
  11   9  -3   -4.20    5.81
  12   5   4    8.67    3.45
  -7  11  -9    4.13    3.62
  -6   6  -6   25.31    2.96
  -6  10  -9   24.55    4.83
  -6  12 -10   15.57    4.75
  -5  11 -10    4.63    4.47
  -4   5  -6    7.24    2.68
  -3   7  -8  106.43    7.18
  -3  10 -10   10.10    4.78
  -3  12 -11   -0.63    5.06
  -2   8  -9   83.36    7.41
  -1  11 -11   -0.99    5.29
   0  11 -11   12.54    6.25
   2   2  -3   11.75    2.93
   3   3  -4  589.60   12.51
   3   7  -8  150.12    9.98
   3  10 -10   27.41    7.68
   3  12 -11    3.79    7.84
   4   9  -9  104.80    9.78
   4  13 -11   -5.16    5.97
   5   0   2 1095.20    8.38
   5   3  -3 1234.96   18.81
   5   8  -8   25.18    7.94
   6   0   3   23.97    1.89
   6   9  -8   21.18    6.63
   7   5  -4   76.29    7.81
   7   6  -5  281.80   12.73
   7   7  -6  146.90   11.51
   7  10  -8    8.31    6.40
   7  12  -9   14.85    7.48
   8   4  -2   25.59    5.02
   8   5  -3   54.64    6.03
   8   8  -6   34.45    7.81
   8  11  -8   15.52    8.55
   9   2   3   30.36    4.08
   9   5  -2   72.03    6.96
   9   8  -5   37.89    7.68
   9  11  -7    7.05    6.25
  10   2   5   14.80    2.95
  10   6  -2   91.42    8.25
  10   7  -3   16.56    5.92
  10   8  -4   -0.21    5.51
  11   4   3    4.14    3.56
  12   4   6   -1.06    2.11
  -8  10  -8   -1.09    2.84
  -7   9  -8    7.78    3.53
  -6   7  -7   43.03    4.33
  -5   9  -9   31.10    5.14
  -5  13 -11    1.51    5.10
  -4   4  -5  144.41    4.68
  -4   6  -7   -2.14    2.95
  -4  10 -10    6.06    4.40
  -4  12 -11    1.40    4.36
  -3   8  -9   -0.33    4.22
  -2  11 -11   34.26    6.75
  -2  13 -12    1.79    6.05
  -1   9 -10   27.69    6.83
  -1  13 -12    6.57    7.02
   0   9 -10   82.45    8.47
   0  13 -12    3.83    6.75
   1   9 -10   -0.89    6.49
   1  11 -11    2.33    5.13
   1  13 -12   13.60    7.90
   2  11 -11    9.41    6.65
   3   8  -9  111.00    9.59
   4   4  -5  239.26    9.81
   4   5  -6  437.22   14.02
   4   6  -7  282.05   12.69
   4   7  -8   -4.92    5.89
   4  10 -10    8.92    6.93
   4  12 -11    0.62    8.03
   5   9  -9    2.26    6.24
   5  11 -10   -2.57    6.17
   6   2  -1   69.31    4.73
   6   4  -4  106.91    7.96
   6   5  -5  238.47   11.23
   6   6  -6   -8.08    4.40
   6   7  -7   -6.91    5.82
   6  10  -9   -1.40    5.35
   6  12 -10   11.24    7.12
   7   4  -3   72.87    6.51
   7   8  -7    0.35    5.47
   7  11  -9    4.37    7.96
   8   9  -7    1.24    5.59
   9   4  -1   26.54    4.82
   9   9  -6    9.61    5.93
   9  10  -7   -0.64    6.82
  10   5  -1   16.42    4.94
  10   9  -5   21.17    6.77
  10  10  -6    3.33    6.59
  11   3   5    1.21    2.54
  11   7  -2   20.82    6.07
  11   8  -3    0.64    5.41
  11   9  -4    0.21    5.86
  12   5   3    2.71    3.35
  12   7   0   -0.91    4.16
  -4   7  -8   66.62    5.75
  -3  11 -11    2.78    5.05
  -3  13 -12    4.66    5.66
  -2   9 -10   12.97    4.56
  -1   5  -7   32.30    5.02
  -1   6  -8  116.37    7.94
   0   4  -6   -9.96    3.92
   0   5  -7  228.50    9.27
   0   6  -8  330.25   12.33
   0  10 -11    4.40    5.88
   0  12 -12   18.00    7.48
   1   4  -6 3248.83   30.83
   1   5  -7  130.00    8.02
   1   6  -8   39.61    7.12
   1  12 -12   -0.75    6.64
   3   2  -3 1062.68   14.86
   3  11 -11   11.65    6.76
   3  13 -12    5.43    7.80
   4   3  -4  319.39   10.26
   4   8  -9    4.41    7.03
   5   2  -2 2100.07   21.84
   5  10 -10    1.47    6.53
   5  12 -11    6.66    7.73
   6   8  -8   13.41    6.03
   6  11 -10   -0.93    7.92
   7   3  -2  431.83   12.10
   7   9  -8   48.93    8.16
   7  12 -10    6.56    7.98
   8   3  -1   30.18    4.96
   8  10  -8    1.50    6.46
   9   7  -5    1.49    5.80
  11   6  -1   23.34    5.51
  12   4   5    0.30    2.44
  -9  11  -8    3.52    2.61
  -7  12 -10    0.07    3.76
  -6   8  -8   30.76    4.51
  -6  11 -10   11.09    4.49
  -5  10 -10   10.85    4.67
  -5  12 -11    3.87    4.56
  -4   8  -9   59.27    5.95
  -4  11 -11    0.13    4.37
  -3   9 -10   17.41    5.09
  -2   5  -7  377.06   10.52
  -2   6  -8  146.91    8.13
  -2  10 -11   -3.29    4.90
  -2  12 -12   25.75    7.43
  -1   4  -6 2136.81   22.47
  -1   7  -9  257.27   11.40
  -1  10 -11   21.27    5.56
  -1  12 -12   -1.11    5.47
   0   7  -9   23.06    5.56
   1   7  -9  243.98   11.72
   1  10 -11   22.46    6.18
   2   4  -6    1.61    4.12
   2   5  -7  518.25   14.63
   2   6  -8  227.89   11.13
   2   7  -9   20.64    6.54
   2  10 -11    2.60    5.18
   2  12 -12   -0.97    6.19
   3  12 -12   -3.40    7.21
   4   9 -10   10.37    6.55
   4  11 -11   -1.00    6.34
   5   4  -5  438.62   13.79
   5   5  -6   -3.94    5.15
   5   6  -7  205.32   11.21
   5   7  -8  102.95    9.23
   6   3  -3    6.70    4.36
   6   9  -9   19.89    6.93
   7   6  -6  111.55    9.82
   7   7  -7   14.06    7.11
   7  10  -9    7.98    6.74
   8   6  -5   -2.43    4.73
   8   7  -6   29.08    6.82
   8   8  -7   49.32    8.59
   8  11  -9   10.11    6.94
   9   5  -3   21.50    5.49
   9   6  -4    4.16    4.30
   9   8  -6    8.99    5.68
   9   9  -7   12.44    7.77
  10   3   2   -2.33    3.42
  10   6  -3   12.96    5.63
  10   7  -4    9.49    5.98
  10   8  -5   -3.06    5.69
  10   9  -6   -3.40    6.29
  11   4   2   13.67    4.07
  11   5   0   -2.59    4.13
  12   7  -1    1.76    4.37
  -8  11  -9    0.53    2.90
  -7  10  -9   15.69    3.94
  -6   9  -9   -0.45    3.32
  -5   6  -7   70.81    4.79
  -4   9 -10   15.31    5.35
  -3  10 -11   26.61    5.97
  -3  12 -12   10.35    5.46
  -2   4  -6  463.88   10.20
  -2   7  -9   -4.47    4.56
  -1   8 -10   88.38    8.27
   0   3  -5   66.55    4.64
   0   8 -10    3.00    5.31
   0  11 -12    0.80    5.63
   0  13 -13   -1.94    6.37
   1   1  -2   65.34    3.02
   1   3  -5 1261.56   17.35
   1   8 -10  169.72   10.72
   1  11 -12    6.35    6.26
   2   3  -5  383.79   10.60
   2   8 -10   -2.36    5.99
   3   4  -6  690.27   16.13
   3   5  -7  219.51   10.64
   3   6  -8   20.77    6.04
   3   7  -9   58.53    7.93
   3  10 -11   -1.19    5.23
   4   0   1 5770.40   19.43
   4  10 -11    1.95    6.70
   4  12 -12    0.77    8.02
   5   8  -9    9.71    5.95
   5   9 -10   -0.65    6.04
   5  11 -11    6.16    6.99
   6   6  -7  122.78    9.90
   6  10 -10    6.22    6.57
   6  12 -11   12.39    7.28
   7   4  -4   28.90    6.26
   7   5  -5  138.30    9.23
   7   8  -8   21.88    6.54
   7  11 -10    2.21    6.97
   8   4  -3   57.20    6.53
   8   9  -8   17.16    7.01
   9   1   5   -0.13    1.83
   9   2   2   22.39    3.86
   9  10  -8   -4.23    6.41
  10   5  -2    0.08    4.71
  10  10  -7    4.93    6.67
  11   3   4   -0.13    2.93
  11   6  -2    1.17    5.33
  11   7  -3    6.92    5.58
  11   8  -4    8.94    6.08
  11   9  -5   -2.30    5.94
  12   6   0   -0.70    4.16
  -6  12 -11   -0.67    4.17
  -5   5  -6   18.36    2.66
  -5   7  -8   52.69    5.07
  -5  11 -11    1.08    4.53
  -4   3  -4  449.30    5.93
  -3   5  -7    6.70    3.94
  -3   6  -8  166.25    8.07
  -2   8 -10   81.09    7.66
  -2  11 -12    6.45    5.73
  -1   3  -5 2900.49   22.94
  -1   9 -11   15.20    6.01
  -1  11 -12   20.79    6.24
  -1  13 -13   -1.73    6.17
   0   1  -2  531.49    6.41
   0   9 -11   16.57    5.99
   1   9 -11    2.63    5.90
   2   9 -11    6.45    6.18
   2  11 -12   -6.52    5.52
   3   8 -10   16.36    6.40
   3  11 -12    8.24    7.80
   4   2  -3 1747.89   20.02
   4   5  -7  317.38   12.74
   4   6  -8  267.92   12.48
   4   7  -9   39.59    7.38
   5   3  -4  816.96   16.28
   5  12 -12    0.71    7.93
   6   5  -6  504.63   15.98
   6   7  -8    0.25    5.22
   6   8  -9    1.93    6.00
   6  11 -11    8.68    8.20
   7   2  -1  373.66   10.23
   7   9  -9    3.25    5.66
   8  10  -9   -1.37    6.30
   9   4  -2   24.67    4.99
   9   7  -6   41.45    7.73
  10   2   4   23.61    3.62
  12   4   4    3.39    2.78
  12   7  -2    0.69    5.19
  -9   8  -6    5.34    1.93
  -8   7  -6   29.15    2.80
  -7  11 -10   20.17    4.24
  -6  10 -10   14.98    4.64
  -5   8  -9   -1.83    3.91
  -4  10 -11    5.73    4.45
  -4  12 -12   -0.62    4.07
  -3   7  -9  125.66    7.88
  -3  11 -12    6.54    5.22
  -2   9 -11   79.56    7.99
  -1  12 -13    7.98    6.52
   0  10 -12    7.92    5.80
   0  12 -13    6.28    7.14
   1  10 -12    1.10    5.92
   1  12 -13   -1.89    6.69
   2   1  -2  442.09    7.55
   2  12 -13    9.77    8.17
   3   3  -5  283.76    9.54
   3   9 -11   -0.72    5.07
   4   4  -6   26.03    5.43
   4   8 -10    0.07    5.57
   4  11 -12   -0.86    6.83
   5   5  -7  164.98   10.65
   5   6  -8   -0.26    5.59
   5   7  -9    3.52    6.29
   5  10 -11   29.64    8.19
   6   2  -2   62.33    5.19
   6   4  -5  271.81   11.39
   6   9 -10   24.14    6.81
   7   1   1  167.97    5.77
   7   3  -3  175.89    8.82
   7  10 -10    8.26    7.02
   8   3  -2   17.60    4.62
   8   5  -5  199.33   11.31
   8   6  -6   65.24    8.06
   8   7  -7   -0.21    4.46
   8   8  -8    8.93    6.83
   9   5  -4   41.09    6.45
   9   6  -5   54.93    7.02
   9   8  -7    2.51    5.26
   9   9  -8    1.72    6.85
  10   4  -1   26.58    4.97
  10   6  -4   19.78    6.18
  10   8  -6   17.03    6.62
  10   9  -7    2.25    6.26
  11   5  -1   30.69    5.35
  11   7  -4   14.42    6.32
  11   8  -5   21.50    7.38
  12   6  -1   10.13    5.13
  -9   9  -7    1.12    2.21
  -8   8  -7    1.30    2.45
  -5   9 -10    3.86    3.98
  -3   4  -6  121.49    5.36
  -3   8 -10    1.74    4.49
  -2   3  -5  381.19    7.98
  -2  12 -13   -1.03    5.95
  -1  10 -12    0.39    4.97
   0   5  -8  403.61   12.95
   0   6  -9  145.11    9.36
   0   7 -10  107.02    8.74
   1   2  -4 1147.42   14.55
   1   5  -8  135.66    9.26
   1   6  -9    5.16    5.07
   1   7 -10    2.85    5.78
   2   2  -4 1624.54   18.54
   2   6  -9  204.07   11.19
   2   7 -10    5.94    5.75
   2  10 -12    7.84    5.76
   3  10 -12    2.79    7.10
   3  12 -13   -4.94    6.12
   4   3  -5  503.76   13.32
   4   9 -11   29.47    7.15
   4  12 -13    6.52    7.97
   5   2  -3    7.63    4.02
   5   4  -6  682.10   17.52
   5   8 -10   16.00    6.01
   5  11 -12   15.57    7.89
   6   3  -4    9.82    5.07
   6  10 -11    9.20    7.29
   7   5  -6   39.19    7.17
   7   6  -7   -2.93    4.53
   7   7  -8   15.54    5.74
   7   8  -9   16.22    6.25
   7   9 -10   -4.48    7.07
   7  11 -11    9.86    7.39
   8   9  -9    7.36    6.75
   8  10 -10   -4.74    8.20
   9   3  -1    2.75    4.47
   9  10  -9    1.98    6.27
  10   5  -3    2.99    5.11
  11   3   3   46.49    4.64
  11   6  -3   -0.50    4.91
  12   4   3    4.25    3.10
  -8   9  -8    0.27    2.58
  -7   7  -7   -1.32    2.81
  -7   8  -8    7.82    3.59
  -6  11 -11    2.32    4.03
  -5  12 -12    8.24    4.97
  -4   6  -8  255.97    9.02
  -4   7  -9   11.07    4.78
  -4  11 -12    4.47    4.57
  -3   9 -11    1.97    5.00
  -3  12 -13    5.00    5.32
  -2  10 -12   19.76    5.87
  -1   5  -8  188.57    9.01
  -1   7 -10   42.59    6.47
  -1  11 -13    3.00    5.65
   0   2  -4   32.35    2.97
   0   4  -7   -3.22    4.31
   0   8 -11   -4.66    5.44
   0  11 -13   -5.19    5.96
   1   4  -7  929.40   17.73
   1   8 -11   38.78    7.04
   1  11 -13    3.71    6.18
   2   4  -7   79.36    7.55
   2   8 -11    2.86    6.59
   2  11 -13    1.71    6.29
   3   1  -2  397.32    7.88
   3   5  -8  523.61   15.90
   3   6  -9   96.21    8.29
   3   7 -10   13.15    5.78
   3   8 -11   36.85    7.96
   3  11 -13   17.60    9.26
   4  10 -12   41.36    9.02
   5   9 -11   18.04    6.88
   6   5  -7   88.99    8.71
   6   6  -8   50.75    6.94
   6   7  -9    0.27    5.29
   6   8 -10    3.97    6.51
   6  11 -12   -3.19    7.61
   7   4  -5  389.21   14.09
   7  10 -11    8.78    9.11
   8   1   2    9.08    2.79
   8   4  -4  175.51    9.56
   9   2   1   -4.27    2.78
   9   4  -3    1.24    4.31
   9   6  -6   24.66    6.75
   9   7  -7    7.66    6.12
   9   8  -8   -0.34    6.60
  10   2   3   72.51    5.07
  10   7  -6    8.08    6.17
  10   8  -7    4.70    7.02
  10   9  -8   -0.83    6.25
  11   5  -2   19.42    5.69
  12   7  -3    2.73    5.33
  -9  10  -8    0.78    1.94
  -8  10  -9    2.47    2.62
  -7   6  -6    3.97    2.24
  -7   9  -9   15.50    3.81
  -5   4  -5   20.81    2.06
  -5  10 -11    3.86    3.80
  -4   5  -7  443.38    9.93
  -4   8 -10   55.94    6.18
  -3  10 -12   23.56    5.81
  -2   6  -9  338.87   11.92
  -2   7 -10   35.79    5.97
  -2  11 -13    4.89    5.64
  -1   2  -4  145.44    4.71
  -1   4  -7  440.47   11.46
  -1   8 -11   37.97    5.93
   0   9 -12    4.93    5.50
   1   9 -12   20.16    6.05
   1  12 -14    1.71    7.09
   2   9 -12   28.27    6.86
   2  12 -14    9.67    8.01
   3   2  -4  358.69    9.51
   3   4  -7  650.85   16.25
   3   9 -12   31.45    8.32
   4   5  -8   -3.06    4.98
   4   6  -9   16.93    5.22
   4   7 -10   12.46    5.99
   4   8 -11    1.02    6.50
   4  11 -13    8.19    7.57
   5   3  -5  425.54   13.08
   5  10 -12    1.18    7.26
   6   9 -11   30.02    8.23
   8   5  -6    8.42    6.24
   8   6  -7   27.92    6.36
   8   7  -8   28.73    6.74
   8   8  -9   -1.22    6.22
   8   9 -10   13.70    8.99
   9   1   4   -0.14    2.18
   9   5  -5   -2.26    4.90
   9   9  -9    2.84    6.48
  10   4  -2   38.27    5.84
  10   6  -5   -3.87    5.19
  11   7  -5   -0.34    5.64
  11   8  -6   -1.04    5.00
  12   4   2    1.22    3.18
  12   6  -2    1.65    3.99
  -7  10 -10    2.96    3.45
  -6   7  -8   22.36    3.75
  -6   8  -9   66.39    5.48
  -5  11 -12   -2.04    4.37
  -4   9 -11   25.38    5.18
  -4  12 -13    7.80    5.48
  -2   5  -8  301.49   10.28
  -2   8 -11   -0.89    4.45
  -1   9 -12   19.72    4.90
  -1  12 -14    3.83    6.87
   0  10 -13   16.03    6.41
   0  12 -14    2.73    5.97
   1   3  -6 1517.39   20.38
   1  10 -13   -3.38    6.03
   2   3  -6 1543.49   21.53
   3  10 -13    5.80    8.70
   4   1  -2  764.94   11.78
   4   2  -4  932.13   15.93
   4   4  -7  281.57   11.65
   4   9 -12    2.91    6.30
   5   5  -8  155.52   10.30
   5   6  -9    4.77    4.72
   5   7 -10   50.24    8.01
   5   8 -11   32.81    8.29
   5  11 -13   -2.46    6.73
   6   2  -3 1126.93   18.20
   6  10 -12   18.25    8.18
   7   2  -2  250.30    9.03
   7   3  -4  257.05   10.91
   7   5  -7   48.32    7.43
   7   6  -8    2.94    4.78
   7   7  -9   20.09    6.13
   7   8 -10   44.81    8.22
   7   9 -11   30.44    9.44
   8   3  -3   -0.84    4.38
   8  10 -11   18.49    8.15
   9   3  -2  204.74    9.83
  10   5  -4   14.65    5.69
  11   3   2    8.77    3.45
  11   6  -4   20.75    6.41
  12   3   6    0.88    1.57
  12   7  -4   16.74    6.49
  -8  11 -10   -4.09    2.60
  -6   6  -7   10.72    2.69
  -6   9 -10   18.10    4.38
  -4  10 -12    1.68    4.14
  -3   3  -5  700.11    9.70
  -3   6  -9   31.46    6.08
  -3   7 -10  146.44    8.64
  -3   8 -11   84.42    7.86
  -3  11 -13    1.24    4.81
  -2   4  -7  326.26    9.64
  -2   9 -12    3.95    4.85
  -1  10 -13   -3.44    4.89
   0   3  -6 1118.99   16.59
   0  11 -14    5.18    6.75
   1   6 -10   -1.21    4.81
   1   7 -11   38.19    7.48
   1  11 -14   10.54    8.12
   2   6 -10    5.22    5.33
   2   7 -11   78.24    9.00
   2  11 -14   21.76    8.99
   3   3  -6  151.12    7.87
   3   6 -10   70.59    8.09
   3   7 -11    1.75    6.85
   3  11 -14    0.34    7.60
   4  10 -13   29.37    8.72
   5   0   1  327.81    5.59
   5   9 -12   41.69    9.01
   6   0   2 1066.50    9.22
   6   3  -5  449.36   14.00
   6   6  -9   68.05    8.99
   6   7 -10   88.89    9.33
   6   8 -11   39.89    8.85
   7   4  -6  247.26   12.03
   7  10 -12   -1.95    7.86
   8   4  -5    0.15    5.01
   8   7  -9   54.52    8.95
   9   4  -4   25.81    5.81
   9   6  -7   -0.01    5.32
   9   7  -8   11.17    5.75
   9   8  -9    7.92    6.68
   9   9 -10   10.29    8.48
  10   2   2   19.99    4.04
  10   6  -6   37.45    7.26
  10   7  -7   -0.02    4.81
  10   8  -8    8.69    6.50
  10   9  -9    5.86    6.39
  11   2   6    2.54    1.72
  11   4  -1   13.56    4.28
  11   5  -3   17.51    5.60
  11   7  -6    1.11    6.56
  11   8  -7    3.01    6.02
  12   3   5    5.30    2.18
  12   4   1    6.18    3.63
  12   5  -1    2.07    4.17
  12   6  -3    0.29    4.21
  -7  11 -11   -1.35    3.31
  -6  10 -11    0.08    3.88
  -5   7  -9   76.83    6.07
  -5   8 -10    4.86    3.94
  -4   4  -6  169.09    5.49
  -4  11 -13   -1.57    4.77
  -3   5  -8  308.73    9.98
  -3   9 -12    3.89    4.61
  -2  10 -13   -2.64    4.85
  -1   3  -6   21.88    3.81
  -1  11 -14   28.87    7.84
   0   5  -9    5.50    5.53
   0   6 -10   -0.65    3.83
   0   7 -11   16.53    5.00
   0   8 -12   12.55    6.04
   1   5  -9  827.85   19.08
   1   8 -12   28.29    6.60
   1   9 -13   36.74    7.92
   2   5  -9  150.75    9.61
   2   8 -12   46.21    7.64
   2   9 -13    5.53    7.07
   3   5  -9   46.90    6.40
   4   3  -6  663.26   15.67
   4   6 -10    5.51    6.47
   4   7 -11  174.79   12.81
   4   8 -12   67.06    9.84
   4  11 -14    2.15    6.63
   5   2  -4   86.47    6.59
   5  10 -13   15.48    8.13
   6   5  -8   11.03    5.38
   6   9 -12   -3.80    6.93
   7   7 -10   -3.56    6.37
   8   5  -7    4.08    5.50
   8   6  -8   24.13    6.11
   8   8 -10   -0.54    6.76
   8   9 -11    2.38    7.51
   9   5  -6    8.87    5.65
  10   4  -3   41.01    6.29
  10   5  -5   70.68    8.07
  11   3   1    4.09    3.49
  11   6  -5   25.83    6.82
  12   7  -5    0.53    5.81
  -6  11 -12    8.71    4.34
  -5   6  -8  103.55    5.63
  -5   9 -11   -0.41    3.26
  -3  10 -13    2.97    4.76
  -2  11 -14    5.94    6.13
  -1   5  -9  363.94   12.38
  -1   6 -10   19.39    4.68
  -1   7 -11    3.48    3.96
  -1   8 -12    6.10    4.96
   0   9 -13    6.91    5.95
   1   4  -8 1226.86   21.35
   1  10 -14    8.12    7.47
   2   2  -5  455.38   11.05
   2   4  -8  342.44   12.36
   2  10 -14   -2.17    7.94
   3   4  -8    7.66    4.83
   3   9 -13   49.92    8.74
   3  10 -14   20.06    8.89
   4   5  -9   56.81    6.92
   4   9 -13   19.46    9.00
   5   1  -2  511.48   10.50
   5   3  -6   10.69    4.88
   5   6 -10  102.12    9.68
   5   7 -11   57.76    8.50
   5   8 -12    2.21    7.06
   6   4  -7   84.52    7.61
   6  10 -13   -2.81    6.57
   7   2  -3   49.61    5.67
   7   3  -5  111.88    8.61
   7   5  -8   62.37    8.08
   7   6  -9   23.38    6.45
   7   8 -11    4.07    7.09
   7   9 -12   10.81    8.74
   8   1   1   23.15    3.06
   8   2  -2  382.43   11.62
   9   1   3  129.67    4.78
   9   3  -3  113.07    7.98
   9   7  -9    3.74    6.86
   9   8 -10   12.25    8.47
  10   7  -8    0.32    7.25
  10   8  -9   -0.17    6.86
  11   2   5   11.19    2.37
  11   4  -2   -4.07    3.64
  11   5  -4    3.14    5.20
  11   7  -7    3.60    6.18
  12   3   4   18.30    3.00
  12   5  -2   -1.39    3.60
  12   6  -4    1.52    4.61
  -6   5  -6   27.97    2.51
  -5  10 -12   10.66    4.83
  -4   7 -10   10.74    4.63
  -4   8 -11   22.35    5.15
  -2   2  -4   61.82    3.02
  -2   6 -10  184.42    9.67
  -2   7 -11   62.07    6.85
  -2   8 -12   11.56    4.97
  -1   9 -13    0.12    4.29
   0   4  -8  259.30   10.06
   0  10 -14    8.03    6.89
   1   1  -3 1012.72   11.83
   1   2  -5  443.73   10.21
   2   1  -3  312.07    7.28
   2  11 -15    3.53    7.57
   3   1  -3 2126.86   19.84
   3   2  -5 1390.99   19.46
   4   4  -8  196.64   10.32
   4  10 -14    1.02    7.09
   5   5  -9   14.48    5.20
   5   9 -13    5.81    7.33
   5  10 -14   -3.21    7.67
   6   2  -4  362.45   11.63
   6   6 -10    4.46    7.14
   6   7 -11   48.45    8.32
   8   4  -6   41.05    6.29
   8   6  -9    5.16    6.48
   8   7 -10   49.96    9.34
   8   8 -11   16.22    9.33
   9   4  -5   68.88    6.99
   9   6  -8   14.55    5.78
   9   9 -11   15.06    7.63
  10   2   1   53.36    5.14
  10   3  -2    0.16    4.52
  10   6  -7   -0.24    4.64
  11   6  -6    7.28    5.95
  -5   5  -7    3.23    2.45
  -5  11 -13   11.02    4.88
  -4   6  -9   99.96    6.47
  -4   9 -12   17.65    4.80
  -4  10 -13    3.00    4.73
  -3   4  -7 1059.09   15.12
  -3  11 -14    0.58    4.85
  -2   3  -6 2402.82   21.28
  -2   5  -9   36.58    5.93
  -2   9 -13    2.07    4.99
  -1   4  -8  705.98   15.16
  -1  10 -14    0.44    5.27
   0   2  -5 1926.54   19.28
   0  11 -15   21.08    8.37
   1   3  -7   39.98    6.03
   1   6 -11   55.89    7.43
   1   7 -12   52.20    8.52
   1   8 -13   -0.80    6.04
   1  11 -15    6.97    6.55
   2   3  -7 1151.10   19.85
   2   5 -10  154.18   10.16
   2   6 -11    1.21    5.12
   2   8 -13   54.15    9.11
   3   3  -7    1.45    4.07
   3   6 -11  101.40    9.37
   3   8 -13   11.69    7.71
   4   1  -3  331.33    8.83
   4   2  -5   64.71    5.52
   4   6 -11   10.52    7.69
   4   7 -12    1.46    7.35
   5   4  -8    2.02    4.25
   6   3  -6  418.79   13.79
   6   5  -9   29.33    6.34
   6   9 -13    1.14    6.94
   7   4  -7   14.77    4.86
   7   7 -11   41.06    8.96
   7   8 -12   -1.18    7.76
   8   5  -8   -7.07    5.61
   8   9 -12    0.40    6.94
   9   5  -7   18.24    5.44
  10   5  -6   -6.06    4.63
  10   8 -10    7.38    7.54
  11   2   4   12.97    2.82
  11   4  -3   -1.53    4.72
  12   3   3    3.17    2.74
  12   5  -3   -0.55    4.28
  12   6  -5   -1.54    5.44
  -8   9  -9    6.92    2.75
  -7   8  -9   25.78    3.73
  -7   9 -10   16.29    3.86
  -6   8 -10   28.20    4.72
  -4   5  -8   44.84    4.67
  -3   7 -11    5.91    4.42
  -3   8 -12   18.35    5.47
  -2  10 -14   16.28    6.16
  -1  11 -15    3.53    6.54
   0   3  -7  189.04    8.24
   0   6 -11   30.65    5.42
   0   7 -12   25.47    5.77
   0   8 -13   39.55    7.40
   0   9 -14   10.67    6.43
   1   5 -10   10.14    4.73
   1   9 -14   16.00    7.33
   2  10 -15    4.52    7.39
   3   5 -10   -2.05    4.18
   3   9 -14   -3.37    6.59
   3  10 -15   -3.25    7.19
   4   3  -7  255.95   10.72
   4   5 -10   83.54    8.36
   4   8 -13   15.22    6.80
   4   9 -14   -1.59    7.76
   5   2  -5  668.76   15.45
   5   6 -11  113.45   11.31
   5   8 -13   -0.63    7.43
   6   1  -2  936.64   14.83
   6   4  -8  100.64    8.24
   7   5  -9   94.74   10.17
   7   6 -10   63.61    8.54
   7   9 -13   -1.77    6.63
   8   2  -3   93.87    7.59
   8   3  -5  137.60    9.02
   9   1   2    5.57    2.80
   9   3  -4   33.86    5.80
   9   4  -6    5.64    5.22
   9   6  -9   25.63    7.76
   9   7 -10   10.76    8.24
   9   8 -11   -5.97    6.14
  10   6  -8   46.21    8.47
  10   7  -9   23.46    7.85
  11   5  -5   15.09    5.42
  11   6  -7    6.85    6.53
  11   7  -8   18.94    6.88
  12   3   2    4.50    3.08
  13   4   2    0.03    2.86
  -8   8  -8   -2.94    2.35
  -8  10 -10    9.92    2.95
  -7  10 -11    2.86    3.14
  -6   7  -9    0.06    3.83
  -6   9 -11   13.11    4.22
  -6  10 -12    2.10    3.66
  -5   8 -11    1.59    3.76
  -4  11 -14   -1.65    4.77
  -3   6 -10   22.81    5.24
  -3   9 -13    3.04    4.61
  -3  10 -14    3.06    5.44
  -2   4  -8   78.12    6.47
  -1   6 -11   13.57    5.03
  -1   7 -12    5.38    5.03
  -1   8 -13    9.53    5.58
  -1   9 -14   17.53    6.44
   0   1  -3 7703.90   28.90
   0   5 -10   45.20    5.88
   1   4  -9   -5.88    5.55
   1  10 -15    8.63    6.36
   2   4  -9  366.70   13.23
   3   4  -9   12.26    5.01
   4   4  -9   21.30    6.12
   4  10 -15    3.84    6.76
   5   1  -3 1551.19   19.29
   5   3  -7   63.92    6.64
   5   5 -10   38.73    6.89
   5   9 -14   -0.58    6.89
   6   0   1  181.00    4.77
   6   6 -11   37.00    8.45
   6   7 -12    4.81    6.18
   6   8 -13   17.26    7.63
   6   9 -14   11.68    8.26
   7   2  -4   -4.73    3.58
   7   3  -6   30.81    5.38
   7   4  -8    0.18    5.84
   8   4  -7   -1.45    4.42
   8   6 -10    2.32    6.79
   8   7 -11   -1.27    6.73
   8   8 -12    9.51    7.38
   9   2  -2   39.69    5.77
   9   5  -8   17.54    6.51
  10   3  -3   13.17    4.86
  10   4  -5   -2.39    4.22
  10   5  -7   -0.89    5.26
  11   2   3    1.80    2.79
  12   4  -2    9.31    5.26
  12   5  -4   22.60    5.69
  12   6  -6   -7.47    4.90
  13   4   1    7.86    3.56
  13   5  -2    1.15    4.49
  -9  10  -9    1.74    1.93
  -7   7  -8   12.61    3.24
  -5   7 -10   28.24    5.09
  -5   9 -12    3.44    3.82
  -5  10 -13    0.18    4.27
  -3   5  -9  205.68    9.14
  -2   7 -12   20.30    5.25
  -2   8 -13   16.76    5.52
  -1   2  -5  178.22    5.87
  -1   3  -7   58.05    5.24
  -1  10 -15   20.20    7.64
   0   4  -9  500.99   14.39
   2   2  -6   31.25    5.14
   2   6 -12   95.59   10.30
   2   7 -13   -0.68    6.67
   2   8 -14    4.53    7.02
   3   2  -6  217.45    8.79
   3   6 -12   41.17    9.16
   3   8 -14    1.11    7.09
   4   7 -13    1.48    7.02
   5   4  -9    0.07    4.31
   6   2  -5  427.28   12.89
   6   3  -7   60.35    6.83
   6   5 -10  183.21   12.15
   7   6 -11   31.15    8.39
   7   7 -12    6.04    6.90
   7   8 -13   -3.32    7.62
   8   5  -9   42.00    7.28
   9   7 -11   14.80    8.52
   9   8 -12   -2.14    7.31
  10   7 -10    4.74    7.60
  11   4  -4   38.00    6.31
  11   5  -6    1.05    5.34
  11   7  -9    1.00    6.85
  12   3   1    2.97    3.43
  -9   9  -8   -0.82    1.77
  -6   6  -8    0.68    2.93
  -5   6  -9    8.66    4.21
  -4   7 -11   56.37    6.35
  -4   8 -12    2.87    3.95
  -4   9 -13    3.08    4.10
  -2   6 -11    0.09    4.34
  -2   9 -14   -4.41    5.06
   0   7 -13    4.03    6.15
   0   8 -14   42.73    7.99
   1   2  -6 3588.93   30.12
   1   3  -8  227.48   10.14
   1   6 -12   71.51    7.88
   1   7 -13   59.70    8.03
   1   8 -14   12.88    6.64
   1   9 -15    3.82    7.43
   2   1  -4  542.34   10.72
   2   3  -8  302.44   11.29
   2   5 -11   92.12    8.99
   2   9 -15    4.55    6.71
   3   1  -4 1456.30   18.08
   3   3  -8  211.11    9.95
   3   5 -11    7.57    5.94
   3   9 -15    1.29    6.98
   4   2  -6  410.68   12.24
   4   3  -8   -1.48    3.96
   4   6 -12  148.21   11.45
   4   8 -14   19.21    7.67
   4   9 -15    8.22    7.47
   5   6 -12   -1.71    6.77
   5   7 -13   11.87    6.44
   5   8 -14    5.29    7.90
   5   9 -15   -3.27    7.35
   6   1  -3  111.37    6.56
   6   4  -9  155.88   10.56
   7   1  -2  312.58    9.46
   7   3  -7   -2.87    4.63
   8   2  -4  129.91    8.35
   8   3  -6   17.31    4.71
   8   4  -8  144.91   10.86
   8   8 -13   14.90    8.90
   9   1   1   75.45    4.73
   9   3  -5   -0.30    3.56
   9   4  -7   18.96    6.05
   9   6 -10   29.65    7.42
  10   3  -4    5.10    4.36
  10   4  -6   11.19    5.28
  10   6  -9    5.34    6.79
  11   2   2    2.99    2.81
  11   3  -2   21.53    4.64
  11   6  -8    9.34    6.59
  12   4  -3   17.72    5.76
  12   5  -5   -0.18    4.38
  12   6  -7   14.49    6.68
  13   4   0    3.16    3.55
  13   5  -3    9.74    4.93
  -4   3  -5    3.34    1.72
  -4   4  -7   59.97    4.30
  -4   6 -10   70.04    6.37
  -4  10 -14    1.56    3.86
  -3   3  -6 1153.28   13.72
  -3   8 -13    1.77    4.41
  -2   5 -10  127.05    8.44
  -2  10 -15    0.38    4.97
  -1   4  -9   18.77    5.50
   0   6 -12   14.88    5.06
   0   9 -15    5.13    6.83
   1   5 -11    6.67    4.40
   1  10 -16    1.64    6.55
   2   4 -10   69.18    8.13
   3   4 -10   26.20    6.76
   4   1  -4   15.67    3.39
   4   4 -10   78.62    8.65
   5   2  -6  782.85   17.22
   5   3  -8   46.72    6.28
   5   5 -11   46.64    8.32
   6   6 -12    8.56    6.24
   6   7 -13   -0.03    6.43
   6   8 -14    3.98    6.98
   7   0   2    3.99    1.87
   7   2  -5  145.44    8.46
   7   4  -9  101.78   10.03
   8   5 -10   60.20    9.14
   8   6 -11   17.51    7.33
   9   2  -3    1.93    4.37
   9   5  -9   -0.28    5.07
  10   5  -8    4.74    5.29
  10   7 -11   -1.38    7.52
  11   2   1   13.15    3.63
  11   4  -5   22.56    5.86
  11   5  -7   18.08    6.79
  12   3   0   21.42    4.44
  -8   7  -7    9.04    2.03
  -5   4  -6    0.40    1.77
  -3   4  -8   95.21    6.15
  -3   7 -12    2.29    4.32
  -3   9 -14   16.26    5.52
  -3  10 -15    7.50    5.49
  -2   3  -7  641.36   12.46
  -1   6 -12   51.75    6.96
  -1   7 -13   35.79    6.09
  -1   8 -14    3.35    5.00
  -1   9 -15    2.00    6.53
   0   2  -6   39.21    4.05
   0   3  -8  910.59   17.20
   0   5 -11   57.62    6.41
   0  10 -16   -3.22    5.22
   1   1  -4 6556.31   33.21
   1   4 -10   14.10    5.95
   2   7 -14    4.11    6.71
   2   8 -15    5.29    7.35
   3   6 -13    9.41    7.31
   3   7 -14   21.50    7.75
   3   8 -15   12.07    8.58
   4   7 -14    6.24    7.02
   4   8 -15   -3.71    7.60
   5   1  -4  721.32   14.29
   5   4 -10  261.97   13.07
   6   2  -6   72.21    6.70
   6   3  -8   15.58    5.17
   6   5 -11   78.11    9.20
   7   6 -12    6.34    6.22
   7   7 -13   14.54    7.44
   7   8 -14    8.35    7.10
   8   3  -7   31.40    6.21
   9   1   0   28.92    4.13
   9   3  -6    0.01    4.37
   9   4  -8    6.27    5.88
   9   6 -11   -6.59    7.54
   9   7 -12   14.85    7.08
  10   1   4   94.69    3.60
  10   3  -5   46.29    6.36
  10   4  -7    5.16    5.32
  10   6 -10    4.70    6.72
  11   3  -3   38.29    5.69
  11   6  -9   15.43    7.57
  12   4  -4    0.46    4.44
  12   5  -6    8.48    5.59
  -7   6  -7   32.82    2.88
  -7   9 -11    1.88    3.16
  -7  10 -12    3.30    3.28
  -6   8 -11    6.24    3.86
  -6   9 -12   17.50    4.60
  -6  10 -13    9.16    4.33
  -5   8 -12   23.12    4.69
  -5   9 -13   17.75    5.05
  -3   6 -11   82.26    6.82
  -2   7 -13   31.76    6.31
  -2   8 -14   43.19    7.31
  -2   9 -15   13.33    6.64
  -1   1  -3  309.59    5.27
  -1   5 -11   41.53    6.30
  -1  10 -16   -0.47    5.25
   0   4 -10   -5.16    4.84
   1   6 -13   -0.39    6.49
   1   7 -14   22.35    7.33
   1   8 -15    6.01    6.59
   1   9 -16   -2.05    6.21
   2   2  -7  288.11   10.59
   2   5 -12  142.39   11.36
   2   6 -13   74.83    8.96
   2   9 -16    2.95    6.16
   3   2  -7  679.39   15.64
   3   9 -16    3.55    6.40
   4   2  -7   78.95    6.60
   4   3  -9   19.26    6.08
   4   5 -12   10.14    7.93
   4   6 -13   26.85    7.19
   4   9 -16    2.04    6.57
   5   6 -13    0.59    5.90
   5   7 -14   12.82    7.14
   5   8 -15   19.78    8.06
   6   1  -4  -11.44    4.12
   6   4 -10   23.72    6.93
   6   7 -14    3.26    8.12
   6   8 -15   -2.67    7.02
   7   1  -3  370.07   11.01
   7   2  -6   89.51    7.77
   7   3  -8  120.96    9.49
   7   5 -11   24.54    7.00
   8   2  -5   14.97    5.31
   8   4  -9   63.40    8.39
   8   6 -12   11.76    7.89
   8   7 -13   -2.72    6.43
   9   2  -4   29.99    5.59
   9   5 -10    0.85    6.48
  10   5  -9   49.87    8.05
  11   2   0   61.80    5.38
  11   4  -6   -5.09    4.56
  11   5  -8   27.73    8.01
  -8  10 -11   -1.20    2.42
  -7   8 -10    3.11    3.28
  -5   5  -8    0.63    2.56
  -5   7 -11   35.15    5.30
  -5  10 -14    2.35    4.06
  -4   5  -9   -3.25    3.08
  -4   8 -13    9.98    4.70
  -4   9 -14    3.89    4.58
  -3   5 -10  445.77   12.87
  -2   2  -5 1367.59   13.84
  -2   4  -9  703.25   15.31
  -2   6 -12    1.03    4.33
  -1   3  -8  304.54   10.23
   0   6 -13   99.76    9.60
   0   7 -14   15.25    6.76
   0   8 -15   -3.39    5.77
   0   9 -16    1.52    6.51
   1   2  -7 2257.84   25.89
   1   3  -9  443.85   13.86
   1   5 -12    9.65    6.15
   2   3  -9   36.11    5.73
   3   1  -5 1621.18   20.59
   4   1  -5   37.43    5.27
   4   4 -11   30.67    8.30
   5   2  -7   38.99    5.53
   5   3  -9  229.83   11.53
   5   5 -12   38.23    7.44
   6   5 -12   22.76    7.79
   6   6 -13   38.69    7.94
   7   0   1   10.17    2.15
   7   6 -13   -8.77    7.01
   7   7 -14    0.72    7.37
   8   5 -11   16.98    6.69
   9   3  -7    9.79    5.30
   9   7 -13    4.13    7.34
  10   1   3   -0.01    2.44
  10   2  -3   53.02    6.25
  10   4  -8   30.45    7.06
  10   6 -11   -2.30    6.92
  11   3  -4   13.71    4.84
  11   6 -10   -5.34    6.47
  12   4  -5    7.43    4.99
  12   5  -7    0.96    5.72
  13   3   3   -0.08    2.17
  13   3   4    6.18    2.12
  13   4  -3    4.23    4.61
  -8   9 -10    0.88    2.33
  -6   7 -10   16.90    4.15
  -4   7 -12   40.54    5.56
  -4  10 -15    2.13    5.00
  -3   8 -14    1.77    5.18
  -2   5 -11   86.24    7.37
  -1   2  -6  748.77   12.53
  -1   4 -10  168.71    9.27
  -1   7 -14   49.67    7.78
  -1   8 -15   27.20    7.07
  -1   9 -16    0.07    5.69
   0   1  -4 1103.98   12.74
   0   5 -12   31.24    6.43
   2   1  -5  412.52   10.14
   2   4 -11   83.38    8.25
   2   7 -15    7.21    6.76
   2   8 -16    4.30    7.21
   3   6 -14    0.88    6.52
   3   7 -15   -7.72    6.20
   3   8 -16   18.96    8.63
   4   6 -14   28.36    7.97
   4   7 -15   14.90    8.06
   4   8 -16    9.70    8.39
   5   1  -5 1639.79   22.87
   5   4 -11  196.60   12.27
   5   7 -15   -1.08    7.29
   5   8 -16   -4.32    7.12
   6   2  -7   10.04    4.65
   6   3  -9   67.67    7.79
   6   4 -11   89.29   10.82
   7   1  -4  736.97   16.06
   7   5 -12   19.97    7.78
   8   1  -3   90.02    6.70
   8   2  -6    4.49    4.55
   8   3  -8   -1.46    4.51
   8   4 -10    0.34    6.47
   8   7 -14   12.24    8.03
   9   2  -5   95.94    7.76
   9   4  -9   30.13    6.68
   9   5 -11   -1.59    6.84
   9   6 -12    5.33    6.72
  10   1   2    1.62    2.81
  10   3  -6    7.33    4.05
  10   5 -10   10.32    7.59
  11   3  -5    2.68    4.56
  11   4  -7    6.72    5.86
  11   5  -9    2.07    7.41
  13   3   1   -0.51    2.79
  13   3   2    6.40    2.73
  -7   7  -9   26.32    3.84
  -6   5  -7   66.97    3.52
  -5   6 -10   22.44    4.54
  -4   6 -11    9.54    4.40
  -3   7 -13   -2.96    4.21
  -3   9 -15    5.46    5.18
  -1   6 -13   43.82    7.38
   0   2  -7  811.68   15.10
   0   3  -9   51.46    5.73
   1   1  -5 1703.68   18.98
   1   4 -11   38.54    6.41
   1   6 -14   10.31    6.68
   1   7 -15   -5.37    5.81
   1   8 -16    1.76    7.03
   2   6 -14   28.00    6.40
   3   0  -2    1.15    1.67
   3   2  -8  197.92    9.83
   3   3 -10  233.81   12.14
   4   0  -2   -3.07    2.37
   4   2  -8   -2.82    3.71
   4   3 -10  203.38   11.80
   4   5 -13   -2.41    5.24
   5   2  -8   53.71    7.00
   5   5 -13   41.07    8.43
   5   6 -14    4.54    6.06
   6   1  -5  873.67   17.71
   6   6 -14    7.80    7.87
   6   7 -15   -5.25    6.28
   7   0   0   55.17    3.73
   7   2  -7   74.95    6.97
   7   3  -9  117.41    9.57
   7   4 -11   33.82    8.16
   8   5 -12    6.15    7.06
   8   6 -13   14.09    7.19
  10   1   1   -1.28    3.08
  10   4  -9   -0.97    5.98
  10   6 -12    5.12    7.68
  12   3  -3    6.20    4.06
  12   4  -6    1.71    4.90
  12   5  -8   12.16    5.96
  13   3   0    1.08    3.12
  13   4  -4    2.63    4.46
  -8   8  -9    7.78    2.51
  -3   4  -9  240.79    9.18
  -3   6 -12   13.85    4.42
  -2   3  -8  303.81    9.80
  -2   7 -14    1.30    5.41
  -2   8 -15    0.10    5.52
  -2   9 -16   -0.48    5.70
  -1   5 -12   10.47    5.24
   0   4 -11   12.12    5.68
   0   7 -15   12.99    6.59
   0   8 -16   -5.45    6.38
   1   5 -13   15.96    7.17
   2   0  -2  600.08    8.45
   2   2  -8  272.10   10.53
   2   3 -10   50.57    6.89
   2   5 -13   -4.67    5.75
   3   4 -12   27.19    8.56
   4   1  -6 1263.37   20.51
   4   4 -12  121.54   11.21
   5   0  -2 1717.54   17.92
   5   3 -10   53.58    7.56
   5   4 -12    5.43    7.45
   6   2  -8  287.97   12.69
   6   3 -10  381.90   16.24
   6   5 -13    5.22    6.69
   7   6 -14    9.57    7.01
   7   7 -15    2.37    6.62
   8   1  -4    5.38    5.10
   8   2  -7    2.90    4.82
   8   3  -9   90.11    9.87
   8   4 -11    5.00    6.79
   9   2  -6   -1.06    4.37
   9   4 -10   19.56    6.86
   9   6 -13    2.23    6.27
  10   1   0   47.42    4.71
  10   5 -11   -1.97    6.84
  11   3  -6    4.70    4.91
  11   4  -8    9.97    5.97
  12   2   2    0.35    2.45
  12   2   3    5.62    2.43
  12   2   4   10.04    2.36
  12   3  -4   10.60    4.75
  12   4  -7   30.44    7.16
  13   3  -1    2.28    3.37
  13   4  -5    2.75    5.07
  -6   6  -9   47.41    4.49
  -6   8 -12   -1.25    3.65
  -6   9 -13    2.44    3.52
  -5   8 -13   -2.43    4.18
  -5   9 -14   -1.09    3.58
  -4   4  -8   81.86    5.07
  -4   8 -14    4.05    4.90
  -4   9 -15    1.65    4.74
  -3   3  -7   88.85    4.96
  -2   4 -10  191.29    9.32
  -2   6 -13   21.75    5.68
  -1   3  -9  988.73   18.37
  -1   8 -16    5.45    6.65
   0   6 -14   60.70    7.84
   1   2  -8 1108.84   19.41
   1   3 -10  167.75    9.47
   2   1  -6 1434.11   19.97
   2   7 -16    9.15    7.30
   2   8 -17    5.19    6.82
   3   1  -6  450.01   11.99
   3   6 -15   32.93    8.13
   3   7 -16    1.28    6.36
   3   8 -17   -1.81    6.86
   4   6 -15   -0.58    7.07
   4   7 -16    6.09    6.82
   5   1  -6   -1.11    4.11
   5   6 -15   20.03    8.72
   5   7 -16    0.87    6.33
   6   0  -2  581.39   11.53
   6   4 -12    1.97    5.60
   6   7 -16    5.46    8.15
   7   1  -5  237.72   10.13
   7   2  -8    1.04    5.19
   7   3 -10   -0.55    7.21
   7   5 -13   43.61    8.10
   8   0   2  134.28    4.15
   8   0   3  159.82    3.57
   8   6 -14    1.96    6.21
   9   1  -3  223.65    9.59
   9   5 -12    3.60    6.42
  10   2  -5   -2.04    3.79
  10   3  -8    9.04    5.82
  10   4 -10    5.08    6.32
  11   2  -3    1.75    3.90
  12   2   0   -1.38    3.21
  12   2   1   19.02    3.52
  -7   9 -12    2.19    3.05
  -5   7 -12   -1.95    3.59
  -4   5 -10    7.69    4.07
  -4   7 -13   -2.62    3.41
  -3   5 -11   -6.39    3.68
  -3   8 -15    7.28    5.36
  -3   9 -16    0.94    5.33
  -2   5 -12   67.09    6.90
  -1   2  -7  870.81   14.76
  -1   4 -11   78.07    7.47
  -1   6 -14    4.28    6.09
  -1   7 -15    3.94    5.00
   0   1  -5   33.68    3.72
   0   3 -10   13.86    5.41
   0   5 -13   31.45    6.30
   1   4 -12  286.09   13.15
   1   6 -15   13.22    6.64
   1   7 -16   -6.89    6.62
   1   8 -17    7.18    7.14
   2   5 -14    2.28    6.44
   2   6 -15   18.18    6.95
   3   0  -3  360.09    8.27
   3   2  -9    2.99    5.25
   3   3 -11    0.62    6.88
   3   5 -14   51.45    7.91
   4   0  -3 1204.92   15.61
   4   2  -9  174.34    9.94
   4   3 -11  339.24   14.62
   4   5 -14   -2.24    5.94
   5   0  -3   -7.32    3.03
   5   2  -9    0.35    4.60
   5   3 -11   76.18    9.86
   5   5 -14   37.25    7.68
   6   1  -6  151.04    8.49
   6   5 -14   23.03    8.45
   6   6 -15    2.94    6.55
   7   4 -12   28.89    7.15
   7   6 -15    5.10    8.10
   8   1  -5  430.99   13.75
   8   3 -10   72.91    9.40
   9   2  -7   22.27    6.10
   9   3  -9   13.99    5.77
   9   4 -11   29.90    7.09
  10   5 -12   -9.02    6.02
  11   2  -4   39.93    5.73
  11   3  -7   26.03    6.66
  11   4  -9   18.38    6.69
  11   5 -11    7.24    7.02
  12   2  -1    5.95    3.67
  12   3  -5    0.73    4.36
  12   4  -8    5.19    6.54
  -7   8 -11    7.68    3.21
  -6   7 -11    2.34    3.73
  -5   4  -7  346.85    7.29
  -5   5  -9  174.66    6.89
  -4   3  -6    2.61    2.09
  -4   6 -12   -5.23    3.68
  -3   7 -14   30.80    6.10
  -2   2  -6  373.23    8.41
  -2   8 -16   -2.33    5.18
  -1   1  -4   17.33    2.28
  -1   5 -13   98.20    8.94
   0   2  -8  255.23    9.81
   0   4 -12   24.47    6.64
   0   7 -16    3.12    6.01
   0   8 -17   -0.48    6.29
   1   1  -6 1120.73   16.88
   1   5 -14   22.08    7.12
   2   3 -11  829.72   20.86
   3   4 -13   -1.27    6.70
   4   1  -7  291.25   11.14
   4   4 -13   13.50    6.27
   4   7 -17    3.70    7.56
   5   1  -7    9.73    4.94
   5   4 -13   12.19    5.91
   6   0  -3  342.28    9.77
   6   2  -9  252.22   12.27
   6   3 -11   79.15    9.31
   6   4 -13   63.56    9.33
   7   1  -6   46.33    5.93
   7   2  -9  117.18    9.93
   7   3 -11   -2.09    6.45
   7   5 -14    0.00    6.39
   8   0   0   91.51    4.73
   8   2  -8  170.59   10.66
   8   4 -12    4.08    5.80
   8   6 -15    1.18    7.37
   9   1  -4  223.15   10.13
   9   5 -13   16.27    7.49
  10   2  -6   -1.30    4.01
  10   3  -9   16.62    6.55
  10   4 -11   -2.29    6.59
  11   4 -10   -1.04    6.19
  12   3  -6   14.45    5.63
  -8   9 -11    0.96    2.32
  -5   6 -11    6.26    4.15
  -3   6 -13   19.96    5.38
  -2   6 -14   89.08    8.69
  -2   7 -15   23.42    6.11
   0   6 -15    2.39    5.16
   1   0  -2 1011.83    9.75
   1   2  -9   39.32    6.03
   1   3 -11  296.24   12.71
   2   0  -3   43.86    3.25
   2   4 -13   49.00    8.04
   2   6 -16    2.67    6.79
   2   7 -17    2.45    7.24
   3   1  -7   40.32    5.11
   3   6 -16   18.27    7.19
   4   2 -10  293.64   13.60
   4   6 -16    9.14    6.86
   5   2 -10  318.91   14.34
   5   5 -15   -2.37    7.50
   5   6 -16   11.07    7.25
   6   1  -7   20.20    4.90
   6   6 -16   -0.90    6.23
   7   4 -13    2.27    5.77
   8   1  -6   13.08    5.32
   8   3 -11   48.68    8.47
   8   5 -14   16.82    7.64
   9   1  -5    7.52    4.65
   9   2  -8    5.32    6.00
   9   3 -10    9.54    5.71
   9   4 -12   15.58    6.96
  10   1  -3    1.44    4.64
  10   2  -7   30.69    6.55
  10   5 -13    7.90    7.34
  11   2  -5   13.29    4.74
  11   3  -8   27.63    6.73
  12   4  -9   -1.66    5.85
  13   3  -4   -1.46    3.98
  -7   6  -8   95.57    4.15
  -6   9 -14    0.67    3.46
  -5   8 -14    0.23    4.12
  -5   9 -15    2.25    4.12
  -4   8 -15   16.64    4.85
  -3   2  -5   94.37    3.80
  -3   3  -8  216.01    7.79
  -3   4 -10   -2.51    3.92
  -3   5 -12   -5.34    3.98
  -2   3  -9  142.29    7.64
  -2   4 -11    7.28    4.66
  -1   3 -10    0.66    4.72
  -1   4 -12  134.85    9.31
  -1   6 -15    4.13    5.75
  -1   7 -16    2.50    5.84
  -1   8 -17    4.03    5.28
   0   5 -14    0.06    4.63
   1   4 -13    4.20    5.38
   1   6 -16    3.21    6.14
   1   7 -17   24.09    7.78
   2   1  -7  714.66   15.17
   2   5 -15    0.48    6.22
   3   0  -4  145.28    6.37
   3   2 -10  126.64    9.39
   3   3 -12  163.54   11.41
   3   5 -15   10.82    6.07
   4   0  -4  714.86   13.20
   4   3 -12   17.46    6.30
   4   4 -14   50.87    8.49
   5   0  -4  206.91    8.00
   5   3 -12   -0.29    5.92
   6   0  -4 1037.60   17.59
   6   2 -10    3.15    5.46
   6   3 -12   59.61    8.25
   6   5 -15   16.03    7.40
   7   0  -3  321.75    9.99
   7   1  -7   16.16    4.68
   7   3 -12    9.47    6.88
   7   5 -15   -2.82    7.42
   8   2  -9   48.14    7.58
   8   4 -13   29.78    7.95
   9   5 -14   -4.86    6.16
  10   1  -4   18.81    5.34
  10   3 -10    8.60    6.26
  10   4 -12   13.44    7.87
  11   1   0    4.32    3.39
  11   1   1   12.47    3.46
  11   1   2   36.01    3.51
  11   2  -6   24.27    5.73
  11   3  -9   -4.79    5.50
  11   4 -11    5.86    6.95
  12   2  -4   -0.26    4.06
  12   3  -7    1.51    5.85
  13   3  -5   -1.57    4.31
  -7   7 -10   33.59    3.91
  -6   6 -10   69.68    5.50
  -6   8 -13    8.59    3.95
  -5   7 -13   12.96    4.55
  -4   4  -9   42.21    4.69
  -4   5 -11   46.01    5.70
  -4   7 -14    6.50    4.21
  -3   7 -15   15.13    5.68
  -3   8 -16    1.31    4.50
  -2   8 -17   11.32    5.76
  -1   2  -8 2363.60   25.74
   0   1  -6  458.40   10.51
   0   2  -9   59.66    6.32
   0   3 -11  331.50   12.84
   0   4 -13  160.35   10.93
   0   7 -17   10.46    7.39
   1   1  -7   42.27    5.37
   1   5 -15    8.16    6.35
   2   2 -10  265.19   11.77
   2   3 -12  261.23   13.14
   2   4 -14   36.62    7.95
   3   1  -8  134.52    7.87
   3   4 -14   -7.02    4.72
   4   1  -8    7.62    4.11
   4   6 -17    5.31    8.31
   5   1  -8   -2.82    4.18
   5   6 -17    7.49    7.90
   6   1  -8   57.95    6.71
   6   4 -14    8.01    6.08
   7   2 -10  127.96   10.07
   7   4 -14   19.91    8.35
   8   1  -7   70.44    7.50
   8   3 -12   12.58    7.05
   8   5 -15    1.37    6.70
   9   1  -6    0.64    4.23
   9   2  -9   52.61    8.20
   9   3 -11    2.48    5.36
   9   4 -13    1.51    6.42
  10   2  -8   54.07    7.77
  11   1  -1   30.48    4.46
  11   1   3   15.52    2.44
  12   3  -8   19.40    7.03
  13   3  -6    8.92    5.19
  -7   9 -13    0.94    2.81
  -6   5  -8   21.55    2.92
  -4   6 -13    5.04    4.28
  -3   6 -14   -0.01    4.49
  -2   2  -7   21.85    3.79
  -2   7 -16    3.16    5.28
  -1   1  -5 1798.22   16.88
  -1   5 -14   71.91    7.65
   0   6 -16    1.08    5.42
   1   3 -12  120.74    9.48
   2   0  -4  395.98    9.01
   2   1  -8   17.03    4.92
   2   6 -17    0.56    7.36
   3   2 -11  741.38   20.47
   3   3 -13   -3.91    7.03
   3   5 -16    8.08    7.85
   3   6 -17    7.05    6.60
   4   0  -5 1317.51   19.18
   4   2 -11   11.49    5.84
   4   3 -13   57.89    8.39
   4   5 -16    9.91    6.78
   5   0  -5  602.95   13.88
   5   2 -11   53.47    7.64
   5   3 -13   40.06    7.23
   5   5 -16    6.68    7.03
   6   0  -5  429.36   12.71
   6   2 -11    0.76    5.42
   6   3 -13    5.10    6.60
   6   5 -16    0.33    6.79
   7   0  -4   -2.10    4.68
   7   1  -8  199.54   10.67
   7   5 -16   -0.63    8.47
   8   0  -3  315.90   10.44
   8   2 -10    7.36    5.81
   8   4 -14    3.50    6.61
   9   0   0  107.64    5.28
   9   0   1   -0.42    2.44
   9   3 -12   16.82    7.69
  10   1  -5   17.79    4.54
  10   3 -11   14.19    7.24
  10   4 -13   -0.02    7.17
  11   2  -7    4.58    5.56
  11   3 -10    6.05    7.16
  12   2  -5    1.63    4.11
  13   2  -1    3.08    3.23
  13   2   0    1.25    2.81
  13   2   1   20.41    3.35
  -8   8 -10   19.54    2.93
  -7   8 -12   10.46    3.39
  -6   7 -12   33.52    4.69
  -5   5 -10   45.30    5.03
  -5   6 -12   55.43    5.70
  -3   4 -11   86.66    7.04
  -2   1  -3  589.29    6.04
  -2   3 -10  221.96    9.48
  -2   4 -12    3.88    4.41
  -2   6 -15    2.60    5.19
  -1   3 -11  178.88    9.82
  -1   4 -13   22.98    6.37
  -1   6 -16   17.24    6.49
  -1   7 -17    2.61    5.75
   0   5 -15    6.26    5.21
   1   0  -3 7954.67   31.88
   1   4 -14   -5.13    4.89
   1   6 -17   -3.26    6.84
   2   2 -11   46.94    8.30
   2   3 -13   34.78    8.47
   2   5 -16   20.91    6.59
   3   0  -5   -4.20    3.05
   3   1  -9  112.55    8.47
   3   4 -15   34.46    7.90
   4   1  -9    2.82    4.77
   4   4 -15    4.40    6.03
   5   1  -9  577.17   17.05
   5   4 -15    8.62    6.09
   6   1  -9  125.59    9.23
   6   4 -15   -1.31    6.34
   7   0  -5  640.77   15.58
   7   3 -13   59.43    8.57
   8   0  -4  557.42   14.33
   8   1  -8    4.66    4.76
   8   2 -11    1.31    5.96
   8   3 -13    1.87    7.08
   9   0   2   14.83    2.41
   9   1  -7   15.68    5.00
   9   2 -10   15.00    6.01
   9   4 -14   12.43    7.02
  10   1  -6   15.19    4.81
  10   2  -9    1.42    5.29
  11   1  -4   11.07    4.78
  11   2  -8    7.62    6.04
  12   2  -6    2.79    4.72
  12   3  -9    1.66    5.23
  13   2   2    2.13    2.15
  -5   4  -8  103.74    4.90
  -5   8 -15    0.05    4.03
  -4   3  -7  700.71   10.73
  -4   7 -15    8.90    5.19
  -4   8 -16   -2.27    4.51
  -3   3  -9   83.14    6.15
  -3   5 -13    2.37    4.30
  -3   7 -16   -0.37    5.50
  -2   5 -14   -0.22    4.88
  -1   2  -9    0.65    4.52
  -1   5 -15   15.34    6.16
   0   1  -7  809.54   14.84
   0   2 -10   52.63    6.52
   0   3 -12  449.87   15.35
   0   4 -14   84.57    9.11
   0   6 -17   16.77    7.42
   1   1  -8   31.44    5.19
   1   5 -16    2.10    5.93
   2   0  -5 3588.72   28.65
   2   4 -15   57.09    8.69
   3   6 -18   -2.35    7.28
   4   0  -6  185.77    8.45
   4   2 -12   -1.10    6.53
   4   3 -14    4.45    6.30
   4   5 -17    8.72    8.62
   5   0  -6  746.26   16.24
   5   2 -12  156.37   11.40
   5   3 -14   12.01    6.68
   5   5 -17   11.09    8.25
   6   0  -6  195.43    9.66
   6   2 -12   -0.24    6.73
   6   3 -14   25.32    7.63
   6   5 -17    3.22    8.20
   7   1  -9   72.50    7.81
   8   4 -15    5.86    7.03
   9   0  -3   43.63    5.78
   9   1  -8  175.20   11.40
   9   2 -11   39.27    7.97
   9   3 -13    8.52    8.06
  10   2 -10   -0.48    5.65
  10   3 -12   -3.03    5.78
  11   1  -5   -3.48    4.16
  11   2  -9    3.63    6.15
  11   3 -11   -1.49    4.99
  12   2  -7   42.86    7.21
  12   3 -10    2.22    6.43
  13   2  -4    4.85    4.31
  -6   8 -14   -0.61    3.11
  -5   7 -14   -1.55    4.14
  -4   4 -10  121.91    6.89
  -4   5 -12   34.41    4.91
  -3   2  -6 1634.74   15.50
  -3   6 -15   10.31    5.46
  -2   2  -8   -5.89    4.24
  -2   7 -17    2.94    5.62
   0   5 -16   19.33    6.69
   1   0  -4 1429.80   15.58
   1   2 -11  434.22   14.88
   1   4 -15    2.99    5.81
   2   1  -9    2.72    3.91
   2   5 -17    9.05    7.34
   2   6 -18    4.89    6.29
   3   0  -6 2043.64   24.44
   3   2 -12   35.86    7.55
   3   3 -14  108.17    9.90
   3   5 -17    8.96    6.95
   4   1 -10  439.35   15.39
   4   4 -16   -1.44    7.10
   5   0  -7   32.35    5.84
   5   1 -10  109.17    8.96
   5   4 -16    8.88    7.05
   6   4 -16    4.99    7.24
   7   0  -6   -9.23    3.77
   7   1 -10   14.67    7.10
   7   2 -12   49.12    7.81
   7   3 -14    4.61    6.38
   7   4 -16   23.08   10.05
   8   0  -5   19.55    4.69
   8   1  -9   51.29    7.59
   8   2 -12    7.13    6.43
   8   3 -14    7.15    8.26
   9   0  -4   20.66    4.88
  10   1  -7   26.84    5.34
  10   3 -13    0.63    6.78
  11   1  -6   -4.42    4.68
  11   3 -12   -2.09    6.42
  12   1  -1    6.54    3.67
  12   2  -8   -0.16    5.12
  13   2  -5    3.96    4.37
  -6   6 -11   13.29    4.04
  -4   6 -14   22.87    4.94
  -2   3 -11   -4.01    4.12
  -2   4 -13   61.41    7.16
  -2   6 -16   11.54    5.88
  -1   1  -6  327.53    8.30
  -1   3 -12    3.18    5.65
  -1   4 -14   -1.12    5.07
  -1   6 -17   12.81    7.12
   0   3 -13   -5.51    6.35
   1   1  -9   62.42    6.51
   1   5 -17   18.38    7.51
   1   6 -18    3.56    5.84
   2   0  -6 1625.01   21.11
   2   2 -12  113.23    9.38
   2   3 -14   31.35    7.13
   2   4 -16   -3.14    5.95
   3   1 -10  345.57   13.59
   3   4 -16    2.68    5.74
   4   0  -7    0.56    3.55
   4   3 -15   20.72    7.30
   4   5 -18    2.55    7.68
   5   2 -13   25.35    6.79
   5   3 -15    1.42    6.34
   6   0  -7   15.72    4.88
   6   2 -13   64.19    9.01
   6   3 -15    7.32    8.15
   7   0  -7  234.72   11.21
   7   2 -13    1.99    6.36
   8   0  -6    8.86    4.98
   8   1 -10   63.02    8.74
   9   0  -5   12.64    4.53
   9   1  -9    2.48    5.24
   9   2 -12    4.64    6.36
   9   3 -14    4.82    7.43
  10   1  -8   15.67    5.89
  10   2 -11    5.55    5.42
  11   2 -10   10.62    6.97
  12   1   0   19.43    3.60
  13   2  -6    5.21    4.71
  -5   5 -11   63.80    5.73
  -5   6 -13    0.22    3.54
  -3   4 -12    4.39    3.86
  -3   5 -14   62.57    7.12
  -3   7 -17    4.61    5.49
  -2   5 -15    2.27    5.30
  -1   2 -10   -2.88    4.14
  -1   5 -16   13.05    6.12
   0   1  -8  635.95   14.08
   0   2 -11  131.80    8.93
   0   4 -15   16.93    5.56
   0   6 -18    7.13    6.90
   1   0  -5   49.87    4.86
   1   2 -12  182.15   11.44
   1   3 -14   63.06    8.80
   2   1 -10   65.41    7.20
   3   0  -7  134.77    7.57
   3   2 -13  165.76   11.59
   3   3 -15   -0.30    6.18
   3   5 -18   12.54    8.12
   4   1 -11  226.79   12.06
   4   4 -17   -1.59    7.87
   5   0  -8  184.03   10.25
   5   1 -11   23.49    6.19
   5   4 -17    5.09    8.26
   6   0  -8  307.41   13.06
   6   1 -11   69.85    8.25
   6   4 -17   20.73    8.95
   7   1 -11    3.10    6.76
   7   3 -15    0.73    6.82
   8   0  -7   80.29    7.94
   8   2 -13   27.09    7.66
   8   3 -15    9.49    8.81
   9   0  -6   62.89    6.80
   9   1 -10   29.94    7.17
  10   0  -1    4.12    3.55
  10   1  -9    3.28    5.39
  10   2 -12    7.49    7.00
  11   1  -7   45.22    7.15
  11   2 -11    9.43    6.52
  12   1  -5    0.05    4.19
  12   1  -4   10.63    3.99
  12   2  -9    1.99    4.79
  13   2  -7   -0.38    5.19
  -4   7 -16   13.76    5.28
  -2   2  -9  962.55   16.96
  -1   1  -7  321.80    9.23
   0   5 -17    9.83    6.78
   1   4 -16   20.83    6.59
   2   0  -7   77.64    6.49
   2   2 -13   37.64    7.65
   2   3 -15   16.73    6.91
   2   5 -18    3.62    6.16
   3   0  -8  122.29    8.04
   3   1 -11   -3.00    5.27
   3   4 -17   21.52    7.56
   4   2 -14   98.44   10.25
   5   2 -14   17.95    6.22
   5   3 -16   -4.56    7.86
   6   2 -14    2.50    5.40
   6   3 -16   41.05   10.60
   7   0  -8   -0.97    4.53
   7   2 -14   14.98    7.27
   7   3 -16   15.86    9.38
   8   0  -8  354.86   14.52
   8   1 -11   39.87    7.02
   9   0  -7  133.73    9.52
   9   2 -13    4.97    6.31
   9   3 -15   -4.32    6.54
  10   0  -5    9.91    4.06
  10   0  -4   25.57    4.83
  11   1  -8   15.00    6.18
  12   1  -6   19.27    5.44
  12   2 -10   -0.90    5.59
  -1   3 -13  236.81   11.57
   1   0  -6 2467.69   24.55
   1   1 -10  595.58   16.08
   2   4 -17    3.64    6.19
   4   1 -12  110.30    9.84
   4   3 -16   -4.01    6.04
   5   0  -9    0.66    5.28
   5   1 -12   -1.59    5.77
   6   0  -9  331.32   13.62
   6   1 -12  116.19   10.21
   7   1 -12   -0.82    4.88
   8   2 -14    4.67    6.68
   8   3 -16   19.87    8.63
   9   1 -11    6.98    5.79
  10   1 -10   18.16    5.84
  11   2 -12   -2.46    5.05
  -8  -8   9    1.51    3.32
  -8  -5   7    3.89    2.45
  -7 -10  10    2.45    3.94
  -4 -13  11    3.27    5.44
  -4 -10  10   12.14    5.09
  -4  -8   9    1.83    3.93
  -3 -13  11    4.35    5.99
  -3  -4   6  685.74   11.61
  -2 -14  11    0.06    6.06
  -2  -7   8   -9.53    4.54
  -1 -12  10   16.08    5.79
  -1  -6   7  108.89    7.58
   0 -13  10    8.89    7.36
   1  -6   6  426.28   12.72
   1  -2   2 3093.10   18.97
   2 -13   9    4.81    8.05
   2  -7   6  271.41   11.09
   3 -12   8   11.50    6.83
   3 -10   7   18.39    6.36
   3  -8   6   64.13    7.42
   4 -15   8    3.63    6.87
   5 -14   7    1.27    7.58
   5 -11   6   -1.80    5.88
   6 -11   5   10.64    6.51
   6  -8   3   -2.79    3.88
   7 -14   5    8.29    7.08
   7 -12   4    0.38    4.80
   7 -10   3    9.27    5.18
   7  -7   1  134.20    8.39
   7  -6   0   -3.35    3.78
   7  -3  -4  528.65    8.27
   8 -12   3    0.89    6.00
   8  -9   1    4.68    4.91
   9 -10   0    0.26    4.80
  10 -11  -1    3.91    4.62
  10  -7  -5   23.77    4.26
  11 -10  -4    2.56    4.21
 -10  -9   9    5.20    2.73
  -8 -10  10    3.05    3.37
  -7  -6   8    5.77    3.28
  -6 -12  11   -0.51    4.76
  -6  -6   8   53.34    4.71
  -5 -12  11   -2.00    4.00
  -5  -6   8    4.72    3.26
  -4 -12  11   -3.20    4.70
  -4  -6   8  279.65    9.69
  -3 -10  10   26.05    5.25
  -3  -5   7  234.38    8.33
  -2 -13  11    6.35    6.73
  -1 -14  11    0.90    6.26
  -1 -11  10    0.47    5.37
  -1  -9   9  118.76    8.87
   0 -12  10   -3.90    5.77
   0 -10   9   65.30    8.01
   0  -8   8   49.20    6.57
   0  -4   5 1504.33   18.62
   1 -14  10   17.98    7.08
   1 -11   9   27.21    6.59
   1  -9   8   37.87    6.79
   2 -12   9   26.36    7.76
   2 -10   8  177.44   11.59
   2  -8   7  151.82    9.94
   3 -14   9   -0.30    7.30
   4 -14   8    3.28    6.67
   4 -13   8   -3.45    6.83
   4 -11   7    0.65    4.83
   4  -9   6   40.20    6.50
   5 -13   7   18.64    7.34
   5  -9   5  141.63    9.84
   6 -13   6    9.40    6.63
   6  -9   4   23.20    5.75
   7 -13   5    3.86    7.34
   7 -11   4    9.66    6.07
   7  -8   2  312.41   12.91
   7  -5  -1  143.76    6.92
   8 -10   2   13.69    5.03
   9 -13   2    0.47    5.06
   9 -11   1   15.37    5.85
   9  -4  -7   56.93    3.46
  10 -12   0    4.74    5.77
  11  -7  -8    4.56    2.49
 -10  -7   8   -0.06    2.12
  -9  -8   9   11.17    3.19
  -7  -9  10   -1.39    3.86
  -6 -11  11    4.64    4.83
  -6  -9  10   17.54    4.16
  -5 -11  11    7.76    4.86
  -5  -9  10   -0.62    3.76
  -4  -9  10    9.11    4.27
  -3 -12  11   -3.51    4.59
  -2 -12  11    6.87    5.83
  -2 -10  10    4.10    4.72
  -2  -8   9  276.84   11.95
  -2  -4   6   -3.47    3.02
  -2  -3   5  383.09    8.00
  -1 -13  11    1.16    6.65
  -1  -7   8  327.50   11.96
   0  -5   6  945.41   16.58
   0  -3   4  348.68    8.01
   1 -13  10    0.75    6.38
   1 -10   9   11.24    7.18
   1  -7   7  195.34    9.84
   3 -13   9   12.60    8.30
   3 -11   8   39.49    7.21
   3  -9   7   -3.61    4.81
   3  -6   5    4.14    4.99
   3  -5   4 1195.19   19.05
   3  -4   3 2667.61   25.44
   4 -10   7    4.76    6.56
   4  -6   4  939.07   18.62
   4  -5   3  736.22   15.08
   4  -4   2  132.75    6.61
   5 -12   7    4.91    6.42
   5 -10   6   40.55    7.87
   5  -7   4  305.15   12.70
   5  -6   3  414.64   13.08
   5  -5   2   95.55    6.70
   5  -2  -2 1477.69   12.35
   6 -12   6    1.72    6.41
   6 -10   5   83.27    9.30
   7 -12   5   -2.33    6.28
   7  -9   3   37.79    6.35
   8 -13   4    6.58    6.52
   8 -11   3   18.87    6.41
   8  -7   0    7.14    5.11
   9 -12   2    4.10    6.02
   9 -10   1    7.62    5.39
   9  -9   0   41.71    6.57
   9  -8  -1   65.16    6.81
   9  -7  -2   13.38    4.60
  10 -10  -1   -2.55    4.21
  10  -9  -2    1.42    3.85
  10  -6  -6    1.51    3.00
  10  -5  -8    8.44    2.49
  11  -8  -6    4.00    3.07
  -8  -6   8   27.67    3.64
  -7 -11  11    2.30    4.25
  -6  -7   9    1.79    3.53
  -5  -7   9   -0.13    3.43
  -4 -11  11    4.11    4.47
  -4  -7   9   35.19    4.98
  -3 -11  11    7.71    5.61
  -3  -9  10    2.64    4.40
  -3  -6   8   21.30    4.22
  -2  -5   7  516.11   12.27
  -1 -10  10   75.89    8.52
   0 -14  11   -3.57    5.70
   0 -11  10   18.84    5.43
   0  -9   9    8.09    5.75
   0  -6   7  239.45    9.84
   0  -2   3   -0.55    2.08
   1 -12  10   17.34    6.29
   1  -8   8    9.25    5.86
   2 -14  10    1.36    6.26
   2 -11   9   12.71    6.55
   2  -9   8   -5.19    4.76
   2  -5   5   -7.46    3.49
   2  -4   4  376.18   10.12
   3 -12   9   14.57    7.29
   3 -10   8   41.75    8.45
   3  -7   6   94.89    8.19
   3  -3   2  816.42   12.64
   4 -12   8   -2.22    5.10
   4  -8   6   26.94    6.37
   4  -7   5   53.98    6.70
   5 -14   8   -1.32    6.08
   5  -8   5   16.71    6.62
   5  -4   1  250.88    8.20
   6 -14   7   -3.14    6.08
   6  -7   3   34.45    6.11
   6  -6   2   -0.59    4.36
   6  -5   1   47.29    5.14
   7 -14   6    7.07    7.25
   7 -10   4    3.09    4.92
   8 -12   4   12.67    7.39
   8  -9   2   50.24    7.31
   8  -8   1  113.81    8.11
   8  -6  -1  213.26    9.08
   8  -4  -4   11.24    2.74
   8  -3  -6   17.19    2.08
   9 -13   3   -0.94    6.25
   9 -11   2   -5.30    5.03
  10 -11   0    0.67    4.67
  11 -10  -3   12.25    4.90
  -8  -9  10   14.47    3.95
  -7  -7   9   17.97    3.71
  -5 -10  11   28.26    6.05
  -3 -13  12    0.53    5.57
  -3  -7   9   46.88    5.81
  -2 -11  11    2.58    5.18
  -2  -9  10   77.91    8.06
  -2  -6   8  241.41    9.83
  -2  -2   4 1621.67   13.02
  -1 -12  11    8.54    5.39
  -1  -8   9   30.85    5.92
   0 -13  11    9.47    6.68
   0  -7   8  218.71   10.47
   1 -14  11    6.40    7.47
   1 -11  10   -2.85    5.96
   2 -13  10    3.23    6.58
   2  -7   7  147.48    9.66
   2  -3   3 1029.64   14.24
   3 -14  10   18.27    8.41
   3  -8   7  118.58    9.16
   4 -14   9    8.49    6.80
   4 -11   8    6.71    6.28
   4  -3   1  228.70    6.94
   5 -13   8    3.34    6.35
   5 -11   7    0.80    5.02
   5  -9   6    3.02    6.35
   6 -13   7   21.37    7.61
   6 -11   6   25.97    6.68
   6  -9   5   17.29    7.45
   6  -8   4   23.91    5.75
   7 -13   6    5.26    7.35
   7 -11   5   11.80    6.51
   7  -8   3   10.70    5.87
   7  -7   2  192.60   10.01
   7  -6   1   56.16    6.12
   8 -10   3    4.88    5.52
   9 -12   3    2.19    5.94
  10 -12   1    5.81    5.66
  11  -8  -5    9.34    3.63
  11  -7  -7   -0.50    2.47
  -9  -9  10   -0.54    2.84
  -9  -5   7   16.90    2.11
  -8  -7   9   47.18    4.45
  -7 -10  11   13.05    4.69
  -6 -10  11   12.38    4.53
  -6  -8  10   -1.49    3.86
  -5 -12  12   -2.86    4.85
  -5  -8  10   13.26    4.15
  -4 -12  12   14.13    6.09
  -4 -10  11    4.93    4.63
  -3 -10  11   -1.55    4.42
  -2 -13  12   -2.44    5.47
  -2  -7   9   27.99    5.65
  -1 -11  11    0.49    5.36
  -1  -9  10    6.44    6.19
  -1  -5   7  123.28    7.39
  -1  -4   6 3187.02   27.19
   0 -12  11    0.40    5.19
   0 -10  10    9.91    5.51
   0  -8   9  337.96   13.78
   1 -13  11   -2.96    7.38
   1  -9   9   64.78    7.64
   1  -5   6   -5.63    3.09
   1  -4   5   69.60    5.39
   1  -1   1 3074.51   14.44
   2 -12  10   -0.85    6.21
   2 -10   9   29.81    6.96
   3 -13  10    2.01    7.42
   3 -11   9   20.74    6.51
   4 -13   9   -7.80    5.74
   4  -9   7   52.05    7.40
   5 -12   8   -0.97    7.19
   5 -10   7   10.79    6.15
   5  -3   0   16.00    3.04
   6 -12   7    2.43    7.11
   6 -10   6   -8.46    5.80
   6  -4   0  596.13   11.98
   7 -12   6    8.62    7.79
   7  -9   4   82.60    9.12
   8 -13   5    0.91    5.79
   8 -11   4   -3.15    4.53
   9 -10   2   12.32    5.74
   9  -8   0    1.55    4.61
   9  -7  -1   42.71    6.01
  10 -11   1    1.72    5.51
  10 -10   0   23.22    6.03
  10  -9  -1   21.03    5.15
  10  -8  -2   -2.60    3.81
 -10  -8   9    0.79    2.10
  -9  -6   8    9.16    2.58
  -8 -10  11   19.67    4.66
  -7  -8  10   46.52    5.24
  -3 -12  12   11.39    5.32
  -3  -8  10   14.09    4.85
  -2 -12  12    1.16    5.83
  -2 -10  11   14.73    5.49
  -1 -13  12   10.75    6.84
  -1  -6   8   30.82    5.93
  -1  -3   5 1243.48   15.02
   0 -11  11    4.01    5.88
   1 -12  11   19.92    7.90
   1 -10  10   51.52    8.27
   1  -7   8   44.94    7.08
   1  -6   7  210.58    9.61
   1  -3   4   94.46    5.15
   2 -14  11   -4.95    6.25
   2 -11  10    2.63    6.45
   2  -8   8  118.08    8.74
   3  -9   8  137.43   10.08
   4 -14  10    2.72    7.83
   4 -12   9   24.11    7.37
   4 -10   8   14.12    5.80
   4  -6   5  301.06   11.93
   5 -14   9    4.61    6.73
   5  -7   5  242.10   11.83
   5  -6   4   43.57    7.05
   6 -14   8   -0.54    6.21
   7 -10   5   -4.15    4.88
   7  -5   0   54.27    5.22
   8 -12   5   -5.05    6.39
   8  -9   3   21.68    6.34
   8  -8   2    1.15    4.93
   8  -7   1    2.16    4.53
   9 -11   3    1.86    5.52
   9  -5  -4   36.27    4.35
  10 -12   2   -1.53    5.80
  10  -6  -5   26.45    3.82
  11 -10  -2    5.21    4.38
  11  -9  -3   -1.53    3.71
  11  -6  -9    0.71    1.62
  -6 -11  12   -2.04    4.35
  -6  -9  11   18.35    5.08
  -6  -4   7   81.46    4.06
  -5 -11  12   10.66    4.88
  -5  -9  11   10.79    4.40
  -5  -5   8  147.65    6.36
  -5  -4   7  269.47    7.07
  -4 -11  12    0.20    5.08
  -4  -9  11   37.29    6.02
  -4  -5   8   -0.40    3.51
  -4  -4   7  270.14    7.65
  -3 -11  12    6.72    5.60
  -2  -8  10   -1.64    4.75
  -1 -12  12   -0.82    6.66
  -1 -10  11   20.81    6.19
  -1  -7   9  226.34   10.85
   0 -13  12    5.98    6.93
   0  -9  10   70.97    8.10
   1  -8   9   -4.64    5.58
   2 -13  11    2.78    6.73
   2  -9   9   12.68    6.34
   3 -12  10    9.30    6.76
   3 -10   9   25.65    6.75
   3  -7   7   -3.69    5.44
   3  -6   6   87.27    7.14
   3  -5   5  181.34    8.77
   3  -2   1  670.00    9.73
   4 -11   9   -6.73    5.93
   4  -8   7    3.26    5.64
   4  -7   6   13.99    4.99
   4  -5   4  375.89   11.65
   5 -13   9    0.04    6.33
   5 -11   8   -0.90    4.88
   5  -8   6   36.45    6.37
   5  -5   3   14.05    4.55
   6 -13   8   -5.71    6.16
   6 -11   7    7.89    5.71
   6  -8   5  291.72   13.60
   6  -7   4  151.93    9.27
   6  -6   3   64.70    6.94
   7 -13   7    5.94    6.46
   7 -11   6    8.06    5.90
   8 -13   6    2.76    7.52
   8 -10   4   36.38    6.52
   8  -6   0   37.50    5.49
   9 -12   4    8.74    6.30
   9  -4  -6  114.90    4.57
  10  -5  -7   18.27    2.93
  11  -7  -6    0.61    2.68
  -9  -7   9    8.11    2.87
  -8  -8  10   -1.84    3.01
  -7  -9  11   14.88    4.66
  -6  -6   9   62.45    5.13
  -6  -5   8    5.25    2.68
  -5  -6   9    4.08    3.09
  -5  -3   6    5.10    2.09
  -4  -6   9   15.11    3.97
  -4  -3   6  665.97    9.64
  -3  -9  11    0.74    4.24
  -3  -5   8  517.67   12.21
  -3  -4   7  626.95   11.80
  -2 -11  12    6.17    5.49
  -2  -9  11    1.76    4.99
  -1  -8  10  132.90    9.56
   0 -12  12    3.05    6.89
   0 -10  11    6.60    5.79
   0  -6   8  311.54   11.93
   0  -5   7  225.30    9.08
   0  -4   6   -3.68    3.95
   1 -11  11    3.30    6.22
   2 -12  11   -1.79    7.07
   2 -10  10   13.14    6.78
   2  -6   7  137.47    9.11
   2  -5   6  406.22   12.28
   2  -2   2  289.63    6.61
   3 -11  10   -1.11    6.32
   3  -8   8   -2.17    5.91
   3  -4   4    0.00    3.15
   4 -13  10    0.52    6.61
   4  -9   8   88.21    9.77
   4  -4   3    8.99    3.80
   4  -1  -2 3014.88   12.85
   5 -12   9    4.10    7.60
   5  -9   7    7.45    5.57
   5  -4   2  458.16   11.47
   6 -12   8    5.27    6.48
   6  -9   6   60.96    8.20
   6  -5   2  241.61    9.59
   7 -12   7   19.66    8.42
   7  -9   5  109.01   10.31
   7  -8   4   65.86    7.52
   7  -7   3    0.35    4.92
   7  -6   2  216.61    9.98
   7  -3  -3  192.29    5.66
   8 -11   5    1.31    4.98
   8  -4  -3  139.72    5.90
   9 -10   3   20.80    6.35
   9  -9   2   17.23    5.50
   9  -8   1    0.66    4.12
  10 -11   2    0.25    5.73
  10 -10   1   11.97    6.01
  10  -9   0    3.19    4.50
  10  -8  -1    5.49    3.98
  11 -11   0    3.86    5.23
  11 -10  -1    0.51    3.72
  11  -9  -2    2.00    4.11
  -7  -5   8   57.71    4.07
  -7  -4   7   14.38    2.42
  -6  -3   6  422.08    6.20
  -5 -10  12    1.29    4.61
  -5  -7  10   44.45    5.35
  -4 -12  13    3.54    5.79
  -4 -10  12   39.64    6.80
  -4  -7  10   18.92    4.37
  -3 -12  13    6.00    5.97
  -3 -10  12    7.29    5.35
  -3  -6   9  107.64    7.00
  -3  -3   6  161.80    5.58
  -2  -5   8  160.93    7.99
  -1 -11  12    4.33    5.55
  -1  -2   4 1141.29   12.10
   0  -7   9   24.74    5.57
   1  -9  10   24.75    6.68
   2  -7   8    7.28    4.87
   2  -4   5    7.15    3.92
   3 -13  11   -6.32    5.92
   3  -9   9   75.05    9.67
   4 -12  10    3.15    6.51
   4 -10   9   52.09    8.46
   5 -10   8   11.21    5.92
   6 -13   9    1.74    7.31
   6 -10   7    4.12    5.32
   6  -2  -3   63.21    2.97
   7 -13   8    4.13    7.40
   7 -10   6   28.01    6.77
   8 -12   6   11.68    6.75
   8  -9   4    3.65    5.61
   8  -8   3   17.03    5.93
   8  -7   2  137.94    8.89
   9 -11   4   10.21    5.86
   9  -7   0   37.60    5.29
  10 -12   3    4.26    5.21
  10  -6  -4   45.55    4.66
  11  -6  -8    3.03    1.95
  -9  -8  10   12.95    3.06
  -8  -9  11    6.26    3.67
  -7 -10  12    0.32    4.01
  -7  -6   9   17.21    3.59
  -6 -10  12   17.85    5.10
  -6  -7  10   80.98    5.88
  -5  -8  11   26.26    5.46
  -4  -8  11    2.76    4.59
  -3  -7  10    7.82    4.12
  -2 -12  13   10.81    6.69
  -2 -10  12   11.86    5.62
  -2  -7  10    6.85    4.56
  -2  -6   9  175.55    8.60
  -2  -4   7   87.77    5.71
  -1  -9  11   -1.84    4.28
   0 -13  13   -1.88    6.47
   0 -11  12   -4.67    5.34
   0  -8  10   12.60    5.23
   0  -3   5   66.24    4.42
   1 -12  12   -0.95    6.04
   1 -10  11   25.76    7.09
   1  -6   8  115.78    8.74
   1  -5   7   29.30    5.69
   1  -2   3  242.69    6.16
   2 -13  12    1.62    6.53
   2 -11  11   38.97    7.99
   2  -8   9   83.90    8.09
   3 -12  11   -5.64    6.03
   3 -10  10   11.89    6.93
   3  -3   3  532.97   11.17
   4 -13  11   -3.63    7.21
   4  -3   2 1788.70   19.55
   5 -11   9    8.56    5.79
   5  -8   7   48.84    7.60
   5  -7   6   78.61    8.08
   5  -6   5    9.12    6.00
   6 -11   8   -0.12    5.43
   6  -8   6   -4.38    6.45
   6  -7   5   50.63    7.45
   6  -4   1  239.32    8.41
   7 -11   7    0.96    6.18
   7  -5   1  363.67   11.21
   8 -11   6   -2.72    7.15
   8 -10   5    5.99    5.29
   8  -6   1  203.31    9.53
   9 -12   5    1.49    5.39
   9  -6  -1   37.47    5.36
   9  -5  -3   13.01    3.83
  10 -11   3    3.41    5.74
  10 -10   2    2.94    5.32
  10  -9   1   -3.14    4.43
  11 -11   1    3.58    5.50
  11 -10   0    8.95    4.60
  11  -7  -5    8.95    3.37
  -7  -7  10    0.35    3.41
  -6  -8  11   35.12    5.31
  -5 -11  13   -2.19    4.49
  -4 -11  13   -0.26    5.00
  -3 -11  13   21.16    7.01
  -3  -8  11   31.47    5.58
  -2  -8  11   -0.11    4.61
  -2  -3   6 1519.37   16.74
  -1 -12  13    4.45    6.24
  -1 -10  12    6.61    5.53
  -1  -6   9    7.21    5.22
  -1  -5   8  139.39    8.17
   0  -9  11   13.61    5.39
   1  -8  10   77.84    8.97
   1  -7   9  238.01   11.37
   1  -4   6 2213.58   25.02
   2 -12  12   20.65    8.46
   2  -9  10   20.16    6.58
   2  -3   4  242.88    7.83
   3  -7   8  104.08    9.11
   3  -6   7  671.51   17.68
   4 -11  10   18.77    6.62
   4  -8   8   68.99    7.82
   4  -6   6   58.50    6.67
   4  -5   5  109.65    7.89
   5 -12  10   14.25    8.13
   5  -9   8    9.38    6.60
   5  -5   4  904.47   18.41
   5  -3   1  612.33   11.46
   6 -12   9   14.10    7.10
   6  -9   7   23.15    6.40
   6  -6   4  154.65    8.90
   7 -12   8   -1.97    6.40
   7  -9   6   35.64    7.95
   7  -8   5   35.56    8.24
   7  -7   4   78.78    8.47
   8 -12   7   -0.81    7.72
   8  -3  -5    2.65    1.70
   9 -11   5    2.75    6.64
   9 -10   4    0.76    5.46
   9  -9   3    7.81    4.62
   9  -8   2   17.09    5.38
  10  -8   0   19.98    4.93
  10  -5  -6   37.69    3.68
  11  -9  -1    1.46    3.57
 -10  -6   8   52.40    2.84
  -9  -9  11   10.89    3.48
  -8  -6   9   -0.94    3.01
  -7  -8  11   13.05    4.20
  -5  -9  12   45.37    6.11
  -4  -9  12   -1.41    4.60
  -3  -9  12   38.98    6.54
  -2 -11  13   -3.06    6.01
  -2  -1   3  307.44    4.22
  -1  -8  11   39.66    6.72
  -1  -7  10    4.78    4.00
  -1  -4   7  921.21   15.74
   0 -12  13    4.28    6.74
   0 -10  12   11.63    5.92
   1 -13  13    6.85    6.54
   1 -11  12   18.34    6.29
   1  -9  11   10.30    6.37
   2 -10  11   -0.54    5.84
   3 -13  12   -0.23    6.45
   3 -11  11    2.77    6.30
   3  -8   9   -1.18    4.99
   3  -5   6  297.62   10.93
   4 -12  11    1.89    6.46
   4  -9   9   -8.31    4.85
   5 -10   9    6.31    5.59
   6 -13  10   -7.41    7.28
   6 -11   9   -1.01    6.99
   6 -10   8   16.89    6.09
   6  -5   3  219.39    9.90
   7 -10   7   49.27    8.27
   7  -6   3    6.55    4.92
   7  -4   0   79.55    5.66
   8 -10   6   20.11    7.15
   8  -9   5    5.94    5.88
   8  -8   4   25.14    6.57
   9 -12   6    3.44    6.45
   9  -7   1   16.32    4.57
   9  -4  -5   34.65    3.44
  10 -10   3    0.72    5.40
  10  -7  -1   65.81    6.44
  10  -6  -3   -2.64    3.06
  11  -7  -4   19.08    4.00
  11  -6  -7   12.25    2.64
 -10  -7   9   26.10    2.77
  -8  -7  10   47.55    4.58
  -8  -5   8    1.63    2.40
  -6  -9  12    1.66    4.06
  -4  -2   5   68.74    2.76
  -2  -9  12   28.21    6.33
  -1 -11  13    7.46    5.82
   0  -7  10  109.53    8.66
   0  -6   9  149.53    8.83
   0  -5   8  387.56   12.52
   0  -2   4   32.24    3.16
   1 -12  13   12.03    7.80
   1  -3   5 2921.00   25.70
   2 -11  12    6.32    7.27
   2  -8  10   83.99    9.18
   2  -7   9   -4.56    4.37
   2  -6   8  154.39    9.48
   2  -5   7  368.93   12.58
   3 -12  12    6.76    7.57
   3  -9  10   15.52    6.19
   3  -4   5  125.15    6.87
   4  -4   4  782.77   15.52
   5 -13  11   -1.13    6.74
   5 -11  10   10.49    6.86
   5  -4   3 1239.70   19.35
   7 -12   9    2.08    7.31
   7 -11   8   -1.77    5.94
   7  -3  -2   -0.67    2.67
   8 -11   7   26.05    8.38
   8  -7   3   10.73    4.41
   8  -5   0   43.20    5.20
   9 -10   5   -1.84    5.57
   9  -9   4   13.08    5.78
   9  -6   0    4.72    4.29
  10 -11   4    2.86    5.79
  10  -9   2   -6.09    4.25
  10  -8   1    4.61    4.75
  11 -10   1    4.40    4.96
  11  -9   0   10.22    4.55
  12  -8  -5    0.17    2.92
  -8  -8  11   19.23    4.07
  -7  -9  12    4.44    3.88
  -6 -10  13    2.79    4.65
  -5 -10  13    9.61    4.67
  -5  -6  10  104.17    6.70
  -5  -2   5  647.80    6.13
  -4 -10  13   15.62    5.97
  -4  -6  10    9.82    3.89
  -4  -5   9   57.71    5.21
  -3 -10  13    2.16    5.65
  -3  -6  10   63.81    6.02
  -3  -5   9   51.30    5.26
  -3  -2   5 1386.56   12.20
  -2 -12  14   11.80    6.97
  -2 -10  13   20.80    6.44
  -1 -12  14    4.32    6.71
  -1  -9  12   19.80    5.44
  -1  -3   6 1486.43   17.62
   0 -11  13   -1.55    5.37
   0  -8  11   -7.53    4.27
   0  -4   7   -1.26    3.52
   1 -10  12    1.06    4.88
   2  -9  11   90.45    9.68
   2  -4   6  485.14   12.87
   3 -10  11   27.00    6.88
   4 -11  11    6.46    6.49
   4  -8   9   58.49    8.99
   4  -7   8   61.76    8.17
   4  -6   7   -2.55    5.94
   5 -12  11    5.75    7.89
   5  -9   9   39.56    7.84
   5  -8   8   82.75    8.78
   5  -7   7   25.39    5.67
   5  -6   6   52.49    6.89
   6 -12  10   14.93    7.53
   6  -9   8   15.96    5.88
   6  -8   7   -5.03    4.67
   6  -7   6   19.59    5.42
   6  -6   5    1.03    5.06
   6  -4   2   39.74    5.04
   7  -9   7    6.02    6.52
   7  -8   6   66.38    9.11
   7  -7   5  210.34   11.81
   7  -5   2   33.64    4.90
   8 -12   8    5.76    6.50
   8  -6   2   -1.11    4.09
   9 -11   6    1.02    5.86
   9  -8   3   24.45    5.80
  10  -5  -5   26.12    3.63
  11  -8  -1    1.15    3.83
  11  -6  -6   16.04    3.06
 -10  -8  10    5.62    2.22
  -6  -6  10    6.16    3.84
  -5  -7  11   52.66    5.72
  -5  -5   9   12.84    3.30
  -4 -11  14    0.11    4.91
  -4  -8  12   65.92    7.06
  -4  -4   8  187.11    6.87
  -3 -11  14   -3.91    5.33
  -3  -8  12   29.80    5.98
  -3  -7  11    4.33    4.48
  -3  -4   8    8.25    3.75
  -2  -7  11   67.50    7.06
  -2  -6  10    9.63    4.53
  -2  -5   9  163.94    8.42
  -1 -10  13   -3.10    5.36
   0 -12  14    7.34    7.66
   0  -9  12    2.23    4.51
   1 -11  13    6.29    6.05
   1  -8  11   35.34    7.15
   1  -7  10   40.07    6.24
   1  -6   9   -0.51    4.46
   1  -5   8  179.58    9.74
   2 -12  13    2.78    6.02
   2 -10  12   21.73    7.29
   2  -2   3  127.13    5.27
   3 -11  12    7.35    6.54
   3  -8  10   -1.71    7.10
   3  -7   9  124.34   10.31
   3  -6   8  167.52   10.83
   3  -2   2 2279.23   19.39
   4 -12  12    0.66    6.16
   4  -9  10   15.82    6.26
   4  -5   6    7.72    5.22
   4  -3   3 3108.99   27.46
   4  -2   1 1963.18   17.78
   5 -10  10    6.68    5.89
   5  -5   5  306.04   11.93
   6 -11  10   11.98    8.32
   6 -10   9   18.73    6.58
   7 -11   9   -0.18    7.72
   7 -10   8   -4.07    4.90
   7  -6   4   96.58    8.13
   8 -10   7   -0.45    6.17
   8  -9   6    8.23    5.63
   8  -8   5   33.94    7.25
   9  -7   2   30.07    5.37
  10 -11   5    3.36    6.37
  10 -10   4   10.85    6.53
  10  -9   3   20.95    6.01
  11 -10   2    3.30    5.50
  11  -9   1    4.51    5.60
  12  -8  -4    5.66    3.23
  -8  -9  12    4.11    3.50
  -8  -4   7    1.92    1.60
  -6  -7  11   40.75    5.06
  -6  -5   9   37.49    4.15
  -5  -8  12   -0.47    3.75
  -5  -4   8   -3.84    2.21
  -4  -9  13   12.29    5.46
  -3  -9  13   45.80    7.24
  -2 -11  14   15.44    6.00
  -2  -8  12   47.65    7.28
  -2  -4   8  337.50   10.13
  -2  -2   5  433.67    7.75
  -1 -11  14    6.67    7.10
  -1  -7  11   32.20    6.19
  -1  -6  10   -1.65    4.23
  -1  -5   9  839.32   17.68
   0 -10  13   12.65    5.47
   0  -3   6 1144.52   16.56
   1 -12  14    3.67    6.99
   1  -9  12   21.05    6.52
   1  -4   7  434.49   12.48
   2 -11  13   -6.09    7.03
   2  -1   1  308.83    5.54
   3 -12  13    3.67    7.07
   3  -9  11   -0.21    5.47
   3  -5   7   10.98    5.14
   3  -3   4  308.44    9.12
   4 -10  11   12.35    6.30
   5 -11  11    7.86    6.83
   5  -3   2  131.73    6.48
   6  -5   4  346.93   12.17
   6  -2  -2    8.57    2.10
   7 -12  10    1.22    7.40
   7  -4   1  106.47    6.43
   8 -11   8    7.66    6.62
   8  -7   4   55.17    6.71
   8  -5   1   27.15    4.96
   8  -3  -4   19.13    2.45
   9 -11   7    2.77    7.26
   9 -10   6    3.26    6.64
   9  -9   5    5.60    5.73
   9  -8   4    5.45    5.07
   9  -6   1    1.44    3.75
   9  -4  -4   21.20    3.16
  10  -8   2   10.28    4.86
  11  -6  -5   13.94    3.31
  12  -7  -7    4.09    2.27
  -9  -7  10   10.33    3.00
  -9  -6   9   33.20    3.28
  -6  -8  12    8.22    3.98
  -5  -9  13    4.02    4.45
  -2  -9  13   -2.61    5.25
  -1  -9  13   24.47    6.72
  -1  -4   8 1244.68   19.44
   0 -11  14    1.37    7.18
   0  -7  11   13.15    5.55
   0  -6  10    1.88    4.59
   1 -10  13   -5.24    5.52
   1  -2   4  142.40    5.54
   2  -8  11   -1.47    5.53
   2  -7  10   28.28    6.53
   2  -6   9  326.90   13.12
   2  -5   8  325.78   12.78
   2  -3   5  375.31   10.08
   3 -10  12   23.44    6.83
   4 -11  12    7.28    6.74
   4  -4   5  148.47    7.77
   5  -9  10    6.47    6.70
   5  -8   9   -7.53    5.38
   5  -7   8   53.51    7.15
   5  -4   4  205.96    9.48
   6 -10  10   15.77    8.14
   6  -9   9    1.13    5.43
   6  -8   8   19.81    5.83
   6  -7   7   35.64    6.17
   7 -10   9    5.16    7.76
   7  -9   8    0.25    6.16
   7  -8   7   76.19    9.10
   7  -7   6   39.97    7.81
   7  -5   3    4.28    4.92
   8  -6   3    3.66    4.41
   9  -7   3   10.28    4.70
  10 -11   6    2.33    6.16
  10 -10   5   -7.18    5.32
  10  -7   1    0.11    4.43
  10  -5  -4   -2.10    2.99
  11 -10   3    4.58    5.77
  11  -8   0    2.31    3.86
  12  -9  -1    0.77    3.89
  -9  -8  11    1.01    2.67
  -7  -8  12    2.88    3.72
  -7  -7  11   37.61    4.74
  -7  -6  10   58.89    4.97
  -6  -9  13    1.13    3.70
  -6  -4   8  115.22    4.79
  -5 -10  14    6.19    4.35
  -4 -10  14    1.34    4.53
  -4  -3   7  240.98    6.54
  -3 -10  14    4.86    5.69
  -3  -3   7    3.61    2.59
  -2 -10  14    3.32    6.50
  -1 -10  14    4.53    6.60
  -1  -2   5  429.41    8.55
  -1  -1   3 1010.22    8.96
   0  -9  13    0.24    5.57
   0  -8  12    7.34    4.93
   0  -5   9    1.81    4.35
   1 -11  14   14.59    8.04
   1  -1   2   -1.04    1.24
   2 -10  13    0.87    6.60
   2  -9  12    5.41    5.37
   3 -11  13    4.15    6.47
   3  -4   6  116.55    7.29
   4 -12  13   17.36    7.43
   4  -9  11   25.07    7.75
   4  -8  10   54.59    8.16
   4  -7   9    9.33    5.72
   4  -6   8  243.41   11.88
   5 -10  11    3.92    6.40
   5  -6   7   58.35    6.70
   6  -6   6   21.26    4.89
   6  -4   3   43.52    6.02
   6  -3   1  215.32    7.51
   7 -11  10   10.31    7.45
   7  -6   5   43.98    6.82
   8 -11   9    5.79    6.98
   8 -10   8   -5.57    5.48
   8  -9   7   25.81    6.64
   8  -8   6   32.55    7.01
   8  -7   5   23.61    6.91
   9 -10   7   23.60    7.80
   9  -9   6   29.50    7.25
  10  -9   4    3.59    4.80
  10  -8   3   -2.74    4.34
  11  -9   2    1.19    4.52
  11  -6  -4   -0.27    2.76
  12  -7  -6    3.98    2.41
  -7  -9  13    5.35    3.84
  -7  -5   9   83.99    4.80
  -4  -7  12   19.61    5.53
  -4  -6  11    8.03    4.81
  -3  -7  12  110.78    8.34
  -3  -6  11   87.66    7.04
  -2 -11  15    9.95    6.58
  -2  -3   7 1149.02   15.81
   0 -10  14    3.33    7.21
   0  -4   8  268.06   10.41
   1  -9  13    1.75    5.83
   1  -8  12    6.89    5.01
   1  -7  11    0.81    4.68
   1  -6  10   29.14    5.43
   1  -5   9  346.83   13.12
   1  -3   6   19.00    3.94
   2 -11  14   -2.64    6.78
   2  -4   7  315.82   11.11
   3  -9  12    0.77    6.38
   3  -8  11   98.12    9.40
   3  -7  10  140.45   10.54
   3  -6   9   33.38    6.76
   4 -10  12    2.06    6.36
   4  -5   7  470.58   14.69
   5 -11  12   -6.09    6.28
   5  -5   6   16.04    4.86
   6  -5   5    7.63    5.78
   8  -5   2  138.81    8.19
   9 -11   8    1.91    5.86
   9  -8   5   12.67    5.80
   9  -6   2   31.22    5.24
   9  -5   0   34.58    5.25
   9  -4  -3   -2.63    2.83
  10  -5  -3   29.16    4.26
  11 -10   4    4.12    5.96
  11  -8   1   -2.66    3.90
  12  -9   0    0.90    4.40
  12  -7  -5    5.29    2.76
  -8  -7  11    4.55    3.44
  -5  -7  12   37.67    5.72
  -5  -6  11  112.88    7.43
  -5  -3   7   67.12    3.52
  -4  -8  13    9.48    4.89
  -4  -5  10   83.37    6.29
  -3  -9  14    4.95    5.98
  -3  -8  13    4.31    5.34
  -3  -5  10    2.00    3.77
  -2  -8  13   52.80    7.52
  -2  -7  12   76.58    7.25
  -2  -6  11   -0.62    3.40
  -2  -5  10  145.35    8.30
  -1 -11  15   -0.73    5.65
  -1  -8  13   -1.99    5.38
  -1  -7  12   50.79    7.52
  -1  -6  11   49.97    6.36
  -1  -3   7   35.03    4.84
   0 -11  15    9.61    7.17
   0  -2   5 1893.21   18.67
   1 -10  14   -2.35    7.17
   2  -8  12   15.87    6.49
   2  -7  11   73.81    8.66
   2  -6  10  171.94   10.85
   3 -10  13   -2.90    5.82
   3  -5   8  301.03   12.42
   3  -3   5  683.59   14.30
   3  -2   3 1698.08   18.43
   4 -11  13   -0.52    6.07
   4  -3   4  443.98   11.46
   5  -9  11   -4.96    6.31
   5  -8  10   11.41    5.96
   5  -7   9   91.21    9.87
   5  -3   3   30.11    4.99
   6 -10  11    1.50    7.55
   6  -9  10   14.47    7.09
   6  -8   9   60.18    8.08
   6  -7   8   23.63    6.03
   7 -11  11    5.80    7.59
   7 -10  10    9.90    7.06
   7  -9   9    8.92    6.50
   7  -8   8    7.22    5.47
   7  -7   7    5.14    5.96
   7  -5   4   83.33    7.75
   7  -4   2   87.20    6.52
   7  -2  -4    7.69    1.71
   8 -10   9   -4.92    7.01
   8  -9   8   -0.61    5.98
   8  -8   7    4.88    6.07
   8  -6   4    0.41    4.02
   8  -3  -3   -1.85    2.30
   9  -7   4    0.51    4.96
  10 -10   6    4.90    5.40
  10  -9   5   -2.51    5.01
  10  -7   2    8.73    4.44
  10  -6   0   27.00    4.82
  11  -9   3   -1.47    4.41
  11  -6  -3   -2.10    2.85
  -8  -8  12    1.28    3.07
  -8  -6  10    1.61    2.88
  -6  -7  12   -3.55    3.17
  -5  -9  14   10.64    5.14
  -5  -8  13   -0.14    3.66
  -5  -5  10   32.48    4.67
  -4  -9  14   -2.16    4.59
  -3  -4   9   17.23    4.15
  -2  -9  14   17.61    6.79
  -1  -9  14   13.79    6.51
  -1  -5  10    4.23    4.87
   0  -8  13   36.78    7.30
   0  -7  12   27.54    6.72
   0  -6  11   33.07    5.98
   0  -3   7  177.67    7.87
   1 -11  15   -1.91    6.93
   1  -4   8  682.34   15.84
   2 -10  14    6.61    7.55
   2  -9  13    3.73    5.83
   2  -5   9   38.20    7.75
   2  -3   6 2397.77   26.43
   3 -11  14   -0.52    5.86
   3  -4   7 1087.27   20.62
   4  -9  12   28.92    7.96
   4  -8  11   22.48    6.74
   4  -7  10    6.56    6.34
   4  -6   9   99.54    9.43
   4  -4   6  163.47    8.51
   4  -2   2  371.45    8.75
   5 -11  13    9.58    7.97
   5 -10  12    8.13    6.96
   5  -6   8  107.33    8.62
   5  -4   5   15.54    4.57
   6 -11  12    4.41    6.89
   6  -6   7    3.20    4.21
   6  -4   4  614.08   15.59
   7  -6   6    1.90    5.36
   8 -11  10   -3.11    5.96
   8  -7   6   32.70    7.38
   9 -10   8   -3.56    5.63
   9  -9   7   -7.06    4.67
   9  -8   6   -1.49    5.59
  10  -8   4    6.74    4.41
  10  -5  -2   23.44    4.31
  11 -10   5    1.04    6.03
  11  -8   2    0.24    4.36
  11  -7   0   10.53    3.99
  12  -9   1   -0.02    4.89
  12  -7  -4    1.36    2.69
  -7  -4   8    8.46    2.40
  -6  -8  13    7.76    4.48
  -6  -6  11   41.86    5.19
  -4 -10  15    2.78    5.26
  -4  -4   9   17.49    3.65
  -3 -10  15    0.78    5.32
  -2 -10  15   -1.79    4.86
  -2  -4   9  365.49   11.04
  -1 -10  15    4.62    6.75
  -1  -4   9   -0.31    4.64
   0  -9  14    8.87    5.70
   0  -5  10   49.37    6.49
   0  -1   3 7704.49   28.18
   1  -8  13   10.20    6.33
   1  -7  12    5.16    6.00
   1  -6  11   17.20    5.79
   3  -9  13    3.28    6.41
   3  -8  12   21.34    6.41
   3  -7  11    7.56    6.13
   3  -6  10   16.75    7.39
   4 -11  14    8.00    7.38
   4 -10  13    8.01    6.78
   4  -5   8   39.62    7.34
   5  -5   7    2.43    4.09
   5  -2   1   21.08    3.06
   6  -9  11   14.61    8.01
   6  -8  10   26.63    7.84
   6  -5   6   34.44    6.23
   6  -3   2  125.82    6.68
   7 -10  11    1.69    7.55
   7  -9  10   14.16    8.55
   7  -8   9   32.11    7.77
   8  -6   5  144.42   10.02
   8  -5   3   68.47    6.72
   8  -4   1  372.72   11.41
   9  -7   5   15.26    6.04
   9  -6   3   39.07    5.25
   9  -5   1   52.39    5.57
   9  -4  -2  197.02    7.48
  10 -10   7    2.02    5.48
  10  -9   6    1.40    6.57
  10  -7   3   20.38    5.37
  10  -6   1   21.45    4.88
  11  -9   4    5.61    5.53
  12  -8   0   11.42    5.16
  12  -7  -3    5.04    3.21
  -6  -9  14    4.10    4.04
  -6  -5  10  185.27    7.72
  -5  -4   9    1.14    3.04
   0 -10  15    3.06    5.71
   0  -4   9  508.98   14.21
   1 -10  15   22.08    8.03
   1  -9  14   26.65    7.31
   1  -5  10  220.49   11.19
   1  -2   5  181.88    6.62
   2  -4   8   75.14    7.10
   3 -10  14    8.80    6.59
   3  -5   9  192.02   11.48
   5 -10  13    0.35    7.49
   5  -9  12   -0.07    6.17
   5  -8  11    2.18    5.72
   5  -7  10   27.61    7.90
   6 -10  12   -5.85    6.37
   6  -7   9    2.69    5.56
   7  -7   8   10.84    5.67
   7  -5   5  137.29    9.19
   7  -4   3  132.36    8.31
   8 -10  10   18.67    7.20
   8  -9   9   -1.13    5.88
   8  -8   8   -1.42    4.86
   8  -3  -2  513.19    9.99
   9 -10   9   -1.58    6.30
   9  -9   8    2.03    6.99
  10  -8   5    1.20    5.07
  11  -8   3    6.39    5.06
  11  -7   1    4.91    3.99
  -8  -5   9   47.71    3.53
  -7  -8  13    1.97    3.45
  -7  -7  12    5.53    3.61
  -6  -3   7   54.07    2.78
  -4  -8  14   16.00    5.25
  -4  -7  13    2.13    4.36
  -4  -6  12  125.03    8.22
  -3  -9  15    3.36    5.31
  -3  -8  14    2.92    5.09
  -3  -7  13   62.15    7.10
  -3  -6  12   33.86    5.83
  -3  -2   6  223.49    5.85
  -2  -9  15   12.94    6.32
  -2  -8  14    6.54    5.54
  -2  -7  13    4.96    4.44
  -2  -6  12   86.38    7.92
  -2  -2   6   31.67    3.38
  -1  -8  14   21.22    6.61
  -1  -7  13   51.82    7.75
  -1  -6  12   69.75    7.62
   2  -9  14    2.88    6.27
   2  -8  13   12.31    5.89
   2  -7  12   26.05    6.33
   2  -6  11    5.93    5.42
   2  -1   2 3978.25   22.17
   3  -3   6 1164.19   19.65
   3  -1   1 2307.97   16.56
   4 -10  14   -2.97    6.84
   4  -9  13   -0.57    5.96
   4  -8  12    6.69    5.88
   4  -7  11   58.63    7.99
   4  -6  10   69.37    8.81
   4  -4   7   57.76    7.25
   4  -3   5   -0.53    3.29
   5  -6   9    3.19    5.17
   5  -4   6   -3.87    3.72
   5  -3   4  896.50   16.93
   6  -6   8   -0.51    4.84
   6  -4   5  263.15   11.43
   7  -6   7   27.26    5.85
   7  -3   1  262.84    8.86
   8  -7   7    7.63    5.20
   8  -5   4   62.63    6.92
   9  -8   7   23.31    6.71
   9  -6   4   24.63    5.93
   9  -5   2   28.20    4.88
  10  -9   7   20.72    7.37
  10  -7   4    6.67    4.82
  10  -6   2   42.56    5.97
  11  -9   5    7.09    5.91
  11  -5  -7    4.89    1.96
  12  -8   1    3.51    4.82
 -10  -7  10    7.16    1.89
  -9  -8  12    0.13    2.41
  -7  -6  11   32.69    4.21
  -5  -8  14    2.52    4.39
  -5  -7  13   10.52    4.02
  -4  -9  15    9.22    4.81
  -4  -5  11  210.93    9.36
  -4  -2   6  416.83    6.86
  -3  -5  11    3.87    4.42
  -3  -3   8  205.01    7.08
  -2  -5  11   98.38    7.57
  -2  -3   8  299.49    9.11
  -1 -10  16    8.77    6.40
  -1  -9  15    0.83    5.38
  -1  -5  11    3.52    4.56
  -1  -3   8  216.08    8.63
  -1  -2   6 3645.24   26.20
   0  -9  15    3.34    7.24
   0  -8  14   40.25    7.53
   0  -7  13    5.06    5.33
   0  -6  12   15.02    5.82
   1  -4   9   10.37    5.15
   2  -5  10  128.39    9.26
   2  -3   7  625.74   15.01
   3  -9  14   16.60    8.45
   3  -8  13   -5.92    4.89
   3  -7  12   -6.06    5.49
   3  -4   8   99.03    8.02
   3  -2   4  239.65    7.83
   4  -2   3    5.62    3.03
   5  -5   8    2.00    4.48
   6 -10  13    3.45    7.71
   6  -9  12   15.78    8.36
   6  -8  11    3.28    6.97
   6  -7  10    6.75    6.80
   6  -5   7   65.24    7.35
   6  -3   3  902.65   16.82
   7 -10  12    9.02    6.96
   7  -9  11    6.46    6.87
   7  -8  10    7.15    6.18
   7  -2  -3  208.22    4.95
   8 -10  11    0.02    7.08
   8  -9  10    7.75    6.55
   8  -8   9    9.77    6.67
   8  -6   6   36.52    6.72
   8  -4   2   -4.06    3.96
   9  -9   9   -0.28    6.54
   9  -7   6   62.18    8.00
  10  -8   6   26.10    6.89
  10  -4  -6    0.22    1.95
  11  -8   4   11.36    5.62
  11  -7   2    5.32    4.30
  11  -5  -6    4.80    2.31
  -9  -7  11   11.35    2.59
  -6  -4   9  154.22    6.01
  -5  -9  15   -1.37    4.40
  -5  -6  12   -0.44    3.54
  -4  -3   8    1.81    2.41
  -2  -4  10   58.35    6.05
   0 -10  16    3.03    6.42
   0  -5  11   54.87    6.10
   0  -3   8  923.14   17.16
   0  -2   6   37.95    3.96
   1  -9  15    0.72    7.04
   1  -8  14   -2.46    5.44
   1  -7  13   39.33    6.96
   1  -6  12   51.92    7.21
   1  -1   3  301.48    6.46
   2  -4   9  707.13   18.18
   2  -2   5 1391.75   18.26
   3 -10  15    7.15    6.66
   3  -6  11   81.49    8.32
   4  -5   9   -0.19    4.69
   5 -10  14   -3.77    6.92
   5  -9  13   14.25    7.25
   5  -8  12   25.33    7.10
   5  -7  11   30.75    7.05
   5  -2   2  224.41    7.54
   6  -6   9   39.21    8.23
   7  -7   9   23.01    6.44
   7  -5   6    9.44    4.54
   7  -4   4  615.70   15.87
   8  -7   8   16.45    6.53
   9  -8   8    0.61    5.86
   9  -6   5   38.41    7.08
   9  -5   3   -0.40    4.00
  10  -9   8   -1.57    5.90
  10  -7   5   -1.85    4.75
  10  -6   3   -2.49    4.33
  10  -4  -5   15.48    2.78
  11  -9   6    2.33    5.89
  11  -5  -5   10.30    2.78
  12  -8   2   -0.39    3.98
  12  -6  -7    0.19    1.59
  12  -6  -6    0.10    1.93
  -8  -8  13    9.55    3.48
  -8  -7  12   -3.12    2.71
  -7  -5  10   -1.27    3.47
  -6  -8  14    2.93    3.60
  -6  -7  13   -0.05    3.77
  -6  -6  12    9.89    3.93
  -5  -5  11   51.98    5.73
  -3  -4  10   22.07    4.47
  -2  -8  15    7.83    5.82
  -2  -7  14   -0.91    4.94
  -2  -1   4  547.13    6.89
  -1  -4  10   20.93    4.59
  -1  -1   4 6602.21   26.93
   0  -4  10   -3.61    4.73
   1 -10  16   -1.29    5.74
   1  -5  11   40.87    6.07
   1  -3   8  303.82   11.22
   2  -9  15   13.68    7.19
   2  -8  14   45.86    8.01
   2  -7  13   29.12    6.74
   2  -6  12   -5.82    5.95
   4 -10  15   -0.15    7.35
   4  -9  14    1.56    6.41
   4  -8  13   12.50    6.08
   4  -7  12   37.33    7.70
   4  -6  11    5.88    6.91
   4  -4   8   88.85    8.60
   4  -3   6    2.53    4.83
   5  -6  10   14.56    6.44
   5  -4   7  353.43   13.06
   5  -1  -2 1915.54   11.78
   6  -4   6   90.67    8.07
   7  -9  12    0.67    8.04
   7  -8  11    3.81    7.60
   7  -6   8   88.77    8.93
   7  -3   2   19.79    4.42
   8  -9  11   -1.38    7.41
   8  -6   7    0.96    5.78
   8  -5   5    4.32    5.33
   9  -7   7   -1.89    5.55
  10  -8   7    7.58    7.16
  10  -5   1    6.59    4.36
  10  -4  -4   31.97    3.59
  11  -8   5    2.75    5.60
  11  -7   3    1.68    4.42
  11  -5  -4    6.45    2.79
  12  -7   0    6.10    3.97
  12  -6  -5    2.60    2.30
  -9  -6  10   25.03    2.80
  -5  -3   8   43.03    3.34
  -4  -8  15    2.56    4.59
  -4  -7  14    1.54    4.17
  -4  -4  10   79.21    5.63
  -3  -9  16    4.02    5.59
  -3  -8  15   20.59    6.04
  -3  -7  14   16.09    5.51
  -3  -6  13   -0.87    4.38
  -3  -1   4 1461.51    9.15
  -2  -9  16    0.53    5.40
  -2  -6  13   58.93    7.16
  -1  -9  16    3.83    5.70
  -1  -8  15    5.63    5.55
  -1  -7  14   17.26    5.62
  -1  -6  13    0.13    5.12
   0  -9  16    2.92    6.23
   0  -8  15   -1.96    5.99
   0  -7  14   10.97    6.56
   1  -4  10  163.87   10.10
   1  -2   6  762.53   13.87
   2  -5  11   95.79    9.16
   3  -9  15    2.67    7.52
   3  -8  14    3.56    6.40
   3  -7  13   -4.49    4.86
   3  -4   9  258.59   12.41
   3  -3   7   93.83    7.30
   4  -5  10    0.79    6.50
   4  -2   4  421.57   10.95
   5  -9  14    0.86    7.80
   5  -8  13   -2.54    7.51
   5  -5   9  154.84   10.21
   6  -9  13    9.91    7.30
   6  -8  12   -5.73    6.12
   6  -7  11    6.29    6.99
   6  -5   8   19.23    5.39
   6  -3   4  160.86    8.81
   6  -2   1    9.40    3.25
   7  -7  10   30.32    8.00
   7  -5   7   26.27    6.51
   7  -4   5   -7.80    5.33
   7  -2  -2  339.20    7.03
   8  -8  10   25.37    7.54
   8  -7   9   14.41    6.98
   8  -4   3    6.59    3.99
   9  -9  10   -3.67    5.46
   9  -8   9    7.84    7.40
   9  -6   6    0.04    5.73
   9  -4   1    6.10    4.41
  10  -7   6   -3.43    5.09
  10  -6   4    5.89    4.43
  11  -6   1   -0.79    3.42
  11  -5  -3    9.33    3.28
  12  -8   3   -0.01    4.58
  12  -7   1    1.79    4.58
  12  -6  -4   11.46    3.04
  -8  -6  11   12.14    3.06
  -7  -8  14   12.53    4.08
  -7  -7  13    8.74    3.71
  -6  -5  11   88.60    6.45
  -5  -8  15   17.75    5.15
  -5  -7  14   13.15    4.62
  -4  -9  16   -0.42    5.00
  -4  -6  13   23.91    5.25
  -3  -5  12  146.17    8.74
  -2  -5  12  119.16    8.56
  -2  -3   9   37.42    4.71
  -1  -5  12    9.93    5.30
  -1  -3   9  446.36   12.33
   0  -5  12   34.41    6.44
   0  -1   4 1110.27   12.44
   1  -9  16   -4.75    6.06
   1  -8  15   19.01    7.30
   1  -7  14   54.94    8.56
   1  -6  13   42.50    8.11
   2  -3   8  311.25   11.44
   2  -1   3  609.64   10.04
   3  -6  12   11.33    5.84
   3  -2   5   96.39    5.93
   3  -1   2  730.20   10.81
   4  -9  15    2.69    7.35
   4  -8  14    1.27    7.60
   5  -7  12    2.98    5.79
   5  -6  11    8.33    6.75
   5  -2   3  647.89   13.20
   6  -6  10   59.04    8.17
   7  -6   9   15.53    6.85
   8  -5   6   11.89    6.13
   9  -7   8   -0.51    5.70
   9  -5   4    0.77    4.66
   9  -3  -5   56.76    2.86
  10  -9   9   -4.34    5.06
  10  -8   8    3.52    6.81
  10  -5   2    9.02    4.46
  11  -8   6   -0.04    5.65
  11  -7   4    0.18    4.99
  11  -6   2    5.52    4.46
  11  -5  -2    9.88    3.50
  12  -8   4   -0.98    4.78
  12  -6  -3    1.76    2.69
  -5  -6  13    3.32    4.13
  -5  -4  10  257.32    8.53
  -5  -2   6  789.91    7.76
  -4  -5  12    7.61    4.68
  -3  -3   9    9.92    3.19
  -2  -2   7  290.97    8.02
  -1  -2   7 2164.41   22.06
   0  -3   9   50.61    6.20
   0  -2   7  782.38   14.52
   1  -5  12    6.41    6.22
   2  -9  16    1.40    6.08
   2  -8  15   -1.70    6.44
   2  -7  14    0.28    5.74
   2  -6  13   25.35    7.45
   2  -4  10  188.18   10.37
   2  -2   6  359.73   10.43
   3  -5  11   -4.36    4.54
   4  -7  13    7.40    5.79
   4  -6  12    1.44    5.91
   4  -4   9   37.25    7.19
   4  -3   7  734.12   17.55
   4  -1   1  152.11    5.33
   5  -4   8   93.91    8.10
   5  -3   6  341.06   12.26
   6  -9  14    2.50    7.34
   6  -8  13   14.95    8.42
   6  -5   9   53.64    8.41
   6  -4   7   79.10    7.44
   7  -9  13    4.34    6.64
   7  -8  12   13.59    7.39
   7  -7  11    4.69    6.90
   7  -3   3  218.80    9.66
   8  -9  12   -1.01    6.07
   8  -8  11   -0.72    6.37
   8  -6   8    9.47    5.36
   8  -4   4   -3.38    5.00
   8  -3   1    5.85    4.19
   9  -8  10   -5.48    6.56
   9  -4   2  122.59    7.68
   9  -3  -4   32.45    2.90
  10  -7   7   15.04    6.44
  10  -6   5    3.13    4.96
  10  -4  -2   37.44    4.52
  11  -7   5    5.56    5.34
  12  -7   2    1.06    3.81
  12  -6  -2    1.73    3.12
  -7  -6  12    3.89    3.24
  -6  -8  15    1.85    3.85
  -6  -7  14    4.36    3.97
  -3  -8  16   10.40    5.27
  -3  -7  15   -0.29    4.70
  -3  -4  11  416.91   12.59
  -3  -2   7  664.24   10.66
  -2  -8  16   -3.58    5.73
  -2  -7  15    4.94    5.49
  -2  -6  14   34.34    6.67
  -2  -4  11   79.37    7.40
  -1  -8  16   -0.56    5.72
  -1  -7  15    4.57    5.56
  -1  -6  14   10.78    6.06
  -1  -4  11   37.10    5.68
   0  -8  16   -4.38    6.59
   0  -7  15    9.81    6.45
   0  -4  11    8.02    5.45
   1  -3   9  977.09   19.38
   1  -1   4   22.23    2.71
   2  -5  12   73.03    8.58
   3  -9  16    0.32    6.20
   3  -8  15   16.86    7.56
   3  -7  14   32.62    7.50
   3  -6  13   20.51    7.02
   3  -4  10  -10.19    5.72
   3  -3   8  210.05   10.18
   4  -5  11   45.68    8.22
   5  -9  15    4.33    6.59
   5  -8  14    4.37    6.58
   5  -7  13   10.64    7.19
   5  -5  10   41.73    7.45
   5  -1  -1 1008.66   10.33
   6  -7  12   39.98    7.95
   6  -6  11   19.94    7.33
   6  -3   5   23.87    5.00
   6  -2   2  397.13   10.35
   7  -6  10   -3.13    6.24
   7  -5   8   -4.84    4.60
   7  -4   6   50.36    6.17
   8  -7  10   -0.94    5.52
   8  -5   7    5.88    5.77
   9  -7   9   -3.85    6.39
   9  -6   7   42.37    6.86
   9  -5   5   41.84    6.79
   9  -3  -3  150.01    5.57
  10  -8   9   -4.30    6.21
  10  -5   3   44.74    6.21
  11  -8   7   -2.31    5.08
  11  -6   3   17.90    5.11
  12  -7   3    4.73    5.19
  -7  -4   9  117.95    4.78
  -6  -6  13   30.27    4.78
  -5  -5  12   39.76    5.29
  -4  -8  16    9.94    4.77
  -4  -7  15   17.30    5.14
  -4  -4  11   32.14    5.75
  -4  -3   9   19.93    3.14
  -3  -6  14   -2.84    4.37
  -1  -5  13   13.64    6.04
   0  -6  14   69.06    8.38
   1  -8  16    8.50    6.52
   1  -7  15    2.30    6.19
   1  -6  14   10.13    6.98
   1  -4  11   69.92    7.19
   1  -2   7  849.16   15.81
   2  -8  16   -5.26    6.73
   2  -3   9  136.49    9.55
   3  -5  12   -1.40    6.00
   3  -2   6 1641.46   22.55
   4  -8  15   23.19    8.04
   4  -7  14   -3.13    6.62
   4  -2   5   82.43    5.84
   5  -6  12   45.78    7.71
   5  -4   9   76.94    8.53
   5  -2   4  122.81    7.04
   6  -4   8   26.16    6.62
   7  -8  13    5.61    8.32
   7  -3   4  238.78   10.86
   8  -8  12   -4.94    6.83
   8  -6   9   41.74    7.90
   8  -4   5  270.74   12.15
   8  -3   2  114.36    7.07
   9  -8  11    5.24    6.75
   9  -4   3   35.85    5.59
   9  -3  -2   37.34    4.31
  10  -7   8    3.24    6.37
  10  -6   6   15.53    6.08
  11  -7   6    3.54    6.27
  -9  -7  12    1.94    2.15
  -8  -7  13    1.90    2.62
  -8  -5  10   61.49    3.89
  -7  -5  11   23.81    4.20
  -6  -4  10   24.18    4.21
  -6  -3   8   22.63    2.53
  -5  -8  16    1.24    4.53
  -4  -6  14   20.58    4.92
  -4  -2   7   73.90    3.76
  -3  -5  13   32.76    5.59
  -2  -5  13   -2.25    3.85
  -1  -3  10  159.32    8.65
  -1  -1   5 1677.01   15.69
   0  -5  13   30.91    6.15
   1  -5  13   91.91    9.46
   2  -7  15   26.32    7.17
   2  -6  14   97.10   10.49
   2  -4  11   10.44    4.87
   2  -2   7   14.52    4.61
   2  -1   4 1090.44   14.71
   3  -8  16    3.15    7.29
   3  -1   3 1292.97   15.66
   4  -6  13    0.69    5.77
   4  -4  10  119.69    9.19
   4  -3   8  125.51    8.74
   4  -1   2 3339.60   24.56
   5  -8  15    1.71    7.57
   5  -5  11   67.83    9.17
   5  -3   7   -4.18    4.42
   6  -8  14    2.19    6.45
   6  -7  13   -6.53    5.99
   6  -5  10    0.96    5.89
   6  -3   6   17.79    6.08
   6  -2   3   48.79    5.61
   7  -7  12   -1.67    6.50
   7  -5   9   23.12    6.36
   7  -4   7    3.24    4.28
   8  -7  11    9.68    6.83
   8  -5   8   32.14    7.32
   9  -7  10   16.34    8.46
   9  -6   8    1.56    5.04
   9  -5   6   66.51    7.69
   9  -3  -1    6.58    4.04
  10  -8  10    0.54    6.89
  10  -5   4   13.62    5.30
  11  -8   8   12.48    6.33
  11  -6   4    7.32    4.95
  11  -5   1   10.53    4.17
  12  -7   4    5.17    4.97
  12  -6   1    4.38    4.90
  -7  -7  14   -0.13    3.04
  -5  -7  15   -4.45    3.84
  -5  -6  14    4.30    3.99
  -4  -5  13   -5.33    4.08
  -2  -8  17    1.96    5.83
  -2  -7  16   13.75    5.93
  -2  -4  12  289.59   12.00
  -2  -3  10   48.77    5.78
  -2  -2   8  291.55    8.69
  -2  -1   5  414.71    7.25
  -1  -8  17    4.35    6.11
  -1  -7  16    0.42    5.23
  -1  -4  12  280.67   12.31
  -1  -2   8 1125.48   17.43
   0  -8  17    3.61    6.65
   0  -7  16    6.81    6.60
   0  -4  12   23.74    6.50
   0  -3  10   16.34    4.61
   0  -2   8  250.46    9.60
   0  -1   5   34.64    3.33
   1  -8  17    6.12    6.67
   1  -3  10    3.36    5.52
   2  -5  13   87.03    9.83
   3  -7  15   17.82    7.60
   3  -6  14   -2.62    6.54
   3  -4  11   93.77    8.92
   3  -3   9   76.59    7.72
   4  -8  16    0.80    7.51
   4  -5  12   26.90    6.66
   4  -2   6 1090.27   19.58
   5  -7  14   -4.20    6.23
   5  -6  13   -2.67    6.17
   6  -6  12    4.72    5.80
   7  -8  14   -1.28    6.94
   7  -6  11    5.26    5.90
   7  -3   5   93.20    8.18
   7  -2   1   54.68    4.60
   8  -8  13   -0.07    7.54
   8  -6  10   28.37    7.12
   8  -4   6   32.83    6.58
   8  -3   3    6.35    4.94
   9  -4   4   77.23    7.50
  10  -7   9    0.86    6.77
  10  -6   7    2.07    5.53
  10  -4   1   41.20    5.25
  11  -7   7    4.89    6.15
  11  -6   5    1.34    5.00
  11  -5   2   25.58    5.21
  12  -7   5    1.59    5.28
  12  -6   2   14.46    5.01
  -8  -6  12    2.15    2.91
  -6  -5  12   21.70    4.24
  -5  -4  11  202.89    8.45
  -5  -3   9  198.95    6.50
  -3  -8  17    3.80    5.37
  -3  -7  16   -2.26    4.58
  -3  -6  15   26.05    6.28
  -3  -4  12   23.36    5.61
  -3  -3  10  219.74    8.62
  -2  -6  15   10.32    5.33
  -1  -6  15    3.89    4.64
   0  -6  15    2.26    5.01
   1  -7  16    8.90    6.31
   1  -6  15   11.50    6.83
   1  -4  12  130.27    9.32
   1  -2   8 2274.06   27.16
   1  -1   5 1755.19   18.86
   2  -8  17   -1.55    6.49
   2  -7  16    1.98    7.72
   2  -3  10  216.35   11.30
   3  -5  13   -1.65    5.95
   3  -2   7  961.32   18.60
   4  -7  15    6.25    7.42
   4  -6  14   31.56    8.37
   5  -4  10   -2.57    4.95
   5  -3   8   29.17    6.97
   5  -2   5   51.88    5.23
   6  -8  15    4.12    6.74
   6  -7  14   -2.34    7.24
   6  -5  11    3.40    6.48
   6  -4   9   35.70    6.59
   6  -3   7  376.20   14.17
   7  -7  13    5.09    6.98
   7  -5  10   21.92    7.20
   7  -4   8   90.88    9.21
   8  -7  12    0.67    6.69
   9  -7  11    2.87    7.25
   9  -6   9   43.38    7.61
   9  -5   7    9.48    5.64
  10  -5   5   26.07    6.05
  10  -4   2   27.01    5.14
  -7  -6  13   -1.98    3.22
  -6  -7  15   -1.01    3.41
  -5  -5  13   32.39    5.25
  -4  -7  16    5.52    4.23
  -4  -3  10  215.01    8.16
  -3  -2   8  196.96    6.65
  -2  -5  14    9.62    5.40
  -1  -5  14   21.12    5.69
   0  -5  14   -6.81    4.33
   1  -5  14   82.86    9.55
   2  -6  15   10.00    6.93
   2  -4  12    0.14    5.06
   2  -2   8   -8.75    4.44
   2  -1   5   -7.24    3.05
   3  -7  16    8.28    7.85
   3  -3  10  419.32   15.29
   3  -1   4   83.80    4.94
   4  -5  13   -0.59    5.76
   4  -4  11   25.80    6.45
   4  -3   9  197.82   10.70
   4  -1   3 1153.56   16.04
   5  -7  15   20.35    8.97
   5  -5  12    1.81    5.22
   5  -1   1  636.88   10.69
   6  -6  13   20.36    7.58
   6  -2   4  336.92   11.00
   7  -6  12   22.20    7.17
   7  -3   6   31.77    6.40
   7  -2   2   -4.62    3.60
   8  -6  11    6.98    7.74
   8  -5   9   64.39    8.21
   8  -4   7   -0.36    5.28
   8  -3   4  596.85   16.13
   9  -5   8   10.62    6.13
   9  -4   5   38.55    6.73
   9  -3   1  217.96    8.92
  10  -7  10   13.06    7.49
  10  -6   8    2.31    4.80
  10  -5   6   -2.86    4.96
  11  -7   8   -1.52    5.05
  11  -6   6    1.98    5.48
  11  -5   3    1.92    4.06
  12  -7   6    0.53    5.90
  12  -6   3    1.51    3.91
  -9  -6  11    0.80    2.22
  -6  -6  14   10.61    4.29
  -5  -7  16    1.14    4.40
  -4  -6  15    1.49    4.00
  -4  -4  12  124.24    7.66
  -3  -5  14   51.56    6.69
  -3  -1   5 1601.10   11.94
  -2  -7  17   -1.42    5.12
  -2  -3  11  829.80   17.87
  -1  -7  17   23.08    7.31
  -1  -4  13    3.80    5.61
   0  -7  17   15.44    7.48
   0  -4  13  154.56   10.71
   0  -3  11  339.58   12.74
   0  -2   9   53.75    5.99
   0  -1   6  445.36   10.11
   1  -7  17    7.94    6.86
   1  -3  11  179.84   10.48
   2  -5  14    6.12    5.94
   3  -6  15   18.45    7.62
   3  -4  12    0.80    5.13
   3  -2   8  615.71   16.46
   4  -7  16   20.68    9.26
   4  -2   7  -10.76    3.99
   5  -6  14   13.16    7.19
   5  -4  11   25.01    7.68
   5  -3   9   58.28    8.20
   5  -2   6    1.54    4.02
   6  -5  12   34.57    7.96
   6  -4  10   42.18    7.62
   6  -3   8  221.38   12.04
   7  -7  14   -1.14    6.98
   7  -5  11   46.46    8.71
   7  -4   9   10.32    6.45
   8  -7  13   12.79    7.89
   8  -2  -3  204.73    5.16
   8  -2  -2   70.44    4.04
   9  -7  12   -6.09    7.09
   9  -6  10    3.11    6.35
   9  -4   6    0.98    5.54
   9  -3   2   52.76    5.88
  10  -4   3    7.23    4.51
  11  -6   7   -3.82    5.88
  11  -5   4    2.72    4.46
  12  -6   4   -1.54    4.02
  12  -5  -4   -0.26    2.21
  12  -5  -3    6.43    2.81
  12  -5  -2    1.36    3.01
  12  -5  -1   28.94    4.76
  13  -6  -3    5.55    2.89
  13  -6  -2   -1.39    2.81
  -8  -7  14    3.53    2.95
  -6  -4  11   89.39    5.94
  -5  -6  15   19.29    5.00
  -4  -5  14   -3.16    4.13
  -3  -7  17    3.46    5.44
  -2  -6  16    0.71    5.12
  -2  -4  13   39.50    6.37
  -2  -2   9  212.70    8.16
  -1  -6  16   10.07    5.43
  -1  -2   9   42.41    4.70
  -1  -1   6 1095.63   14.19
   0  -6  16    4.92    5.59
   1  -6  16    8.51    6.82
   1  -4  13   28.18    6.93
   1  -2   9    4.09    4.58
   1  -1   6  319.32    9.13
   2  -7  17    8.67    7.10
   2  -6  16    7.90    7.60
   2  -4  13   80.18    9.70
   3  -5  14   69.13    8.80
   3  -1   5  413.18   10.84
   4  -6  15   37.73    8.99
   4  -4  12    5.68    5.52
   4  -3  10   -1.90    4.62
   4  -1   4  466.73   11.28
   5  -7  16    0.16    7.72
   5  -5  13   -0.72    5.14
   5  -1   2  204.10    6.91
   6  -7  15    6.46    6.79
   6  -6  14   -2.01    7.82
   6  -2   5   24.22    4.98
   7  -6  13   -3.22    6.36
   7  -3   7  245.71   12.20
   7  -2   3  624.82   14.42
   8  -6  12   14.42    8.67
   8  -5  10   -1.67    5.50
   8  -4   8   -4.60    4.58
   8  -3   5   -2.52    4.27
   8  -2  -4   97.73    3.04
   8  -2  -1    2.40    2.66
   9  -6  11   -1.65    7.19
   9  -5   9    1.82    6.22
  10  -6   9   -0.69    5.46
  10  -5   7    8.52    5.65
  10  -4   4   -3.16    3.90
  11  -4  -3   -1.24    2.41
  11  -4  -2   23.62    3.77
  11  -4  -1   46.98    4.94
  12  -6   5   -2.96    4.24
  13  -6  -4    2.93    2.31
  13  -6  -1    9.02    3.59
  -7  -7  15    0.96    3.20
  -7  -5  12   17.76    3.71
  -7  -4  10  218.69    6.61
  -6  -5  13    9.08    3.99
  -5  -4  12   -0.46    3.99
  -5  -2   7   40.67    2.66
  -4  -7  17   -3.58    4.78
  -4  -2   8   -1.31    2.02
  -3  -6  16   12.06    5.30
  -3  -4  13   -0.37    3.99
  -3  -3  11    3.39    4.82
  -2  -5  15    4.09    4.90
  -2  -1   6 1464.52   15.03
  -1  -5  15   19.29    6.06
   0  -5  15    7.64    5.71
   1  -5  15   12.13    6.74
   2  -5  15    7.83    6.92
   2  -2   9  990.37   20.20
   2  -1   6 1479.16   20.09
   3  -7  17   -0.24    6.00
   3  -6  16    7.59    8.45
   3  -4  13  109.93   10.49
   3  -3  11    7.20    5.14
   4  -5  14    7.20    6.61
   4  -2   8   -6.20    4.70
   5  -6  15    0.66    8.21
   5  -4  12   22.33    7.28
   5  -2   7  418.63   13.77
   5  -1   3  121.80    6.42
   6  -5  13   -1.61    6.32
   6  -4  11   66.14    9.11
   6  -3   9   40.77    8.25
   6  -2   6  514.61   15.28
   6  -1  -3  255.66    3.93
   6  -1  -2  164.10    4.13
   6  -1  -1  324.76    6.61
   7  -5  12   -4.91    6.58
   7  -4  10    6.00    6.45
   7  -2   4  587.94   15.28
   8  -5  11   -2.66    6.65
   8  -3   6    8.72    5.51
   9  -4   7   17.68    5.94
   9  -3   3   -3.89    4.04
  10  -6  10    9.41    7.60
  10  -4   5    1.99    4.71
  11  -6   8   -0.01    5.63
  11  -5   5    3.35    4.49
  11  -4  -4   -1.04    2.22
  12  -5  -5   21.31    2.60
  -9  -7  13    0.98    2.13
  -8  -5  11   24.10    3.35
  -6  -7  16   -0.02    3.72
  -6  -3   9   72.48    4.29
  -5  -5  14   31.85    5.20
  -5  -3  10   51.20    4.60
  -4  -6  16    4.51    4.37
  -3  -5  15   11.28    5.06
  -3  -2   9    3.84    2.83
  -1  -4  14    1.46    5.38
  -1  -3  12  124.78    9.39
   0  -6  17    6.41    6.73
   0  -4  14   73.87    8.75
   0  -2  10   50.46    6.20
   0  -1   7  793.16   14.39
   1  -4  14   -1.42    6.28
   1  -3  12    9.68    5.45
   3  -5  15    9.04    7.23
   3  -2   9  422.56   14.37
   3  -1   6  388.13   11.48
   4  -6  16    1.11    8.67
   4  -4  13    2.85    6.16
   4  -3  11   10.00    6.05
   4  -1   5   46.72    5.04
   5  -5  14   -2.04    6.69
   5  -3  10  250.47   12.75
   6  -6  15    7.79    8.24
   7  -6  14   -0.41    7.46
   7  -3   8    6.43    5.36
   8  -6  13    8.61    7.31
   8  -4   9   15.41    5.89
   8  -2   2    5.57    4.51
   9  -6  12    2.85    7.91
   9  -5  10   30.42    8.05
   9  -3   4    1.47    4.84
  10  -5   8    2.88    4.67
  10  -3  -2  127.01    6.22
  10  -3  -1  124.74    6.89
  11  -6   9    4.87    6.30
  11  -5   6   26.85    6.66
  11  -4  -5   33.99    2.86
  11  -4   2    5.99    4.10
  12  -6   6    3.83    4.98
  12  -5   2    1.16    3.58
  12  -5   3   15.97    5.27
  13  -6   2   -0.88    3.90
  13  -6   3    2.59    4.67
  -8  -6  13    7.71    2.75
  -7  -6  14    5.09    3.11
  -6  -6  15    0.52    3.64
  -4  -4  13   14.64    4.35
  -4  -3  11  335.62   10.49
  -2  -6  17    8.91    5.87
  -2  -4  14   33.59    6.05
  -2  -3  12  274.24   11.70
  -1  -6  17    3.07    5.29
  -1  -2  10   -2.03    3.48
  -1  -1   7   42.08    4.34
   0  -5  16   18.11    6.66
   1  -6  17   24.27    7.32
   1  -2  10    1.54    4.08
   1  -1   7  322.99   10.02
   2  -6  17   -1.68    6.89
   2  -4  14   86.25    9.18
   2  -2  10   36.76    6.92
   2  -1   7  412.83   12.20
   3  -3  12   39.75    7.44
   4  -5  15   12.24    8.44
   4  -2   9  113.07    9.73
   5  -6  16   19.87    9.39
   5  -2   8  108.97    8.74
   5  -1   4   -1.16    3.64
   6  -4  12    4.51    6.44
   6  -3  10   15.81    7.66
   6  -2   7   47.30    7.37
   7  -5  13   11.86    8.38
   7  -4  11    4.78    6.68
   7  -2   5    1.62    4.53
   8  -5  12   23.89    9.42
   8  -4  10   22.48    7.38
   8  -3   7    2.49    5.96
   8  -2   3  126.77    8.01
   9  -4   8    2.15    4.72
   9  -3   5  140.68    9.66
  10  -6  11    5.33    7.08
  10  -5   9   15.87    7.11
  10  -4   6   39.97    6.84
  10  -3  -3   -1.49    2.89
  11  -5   7    8.36    6.05
  11  -4   3   13.73    4.39
  12  -6   7    4.05    5.79
  12  -5  -6    3.11    1.57
  12  -5   4    3.17    4.82
  -5  -6  16    4.23    4.37
  -4  -5  15   30.73    5.34
  -3  -6  17    4.49    4.69
  -3  -4  14   -0.94    4.39
  -3  -3  12  162.58    8.87
  -3  -1   6  472.50    7.89
  -2  -5  16   20.56    6.10
  -2  -2  10  258.38    9.72
  -1  -5  16    1.50    4.50
   0  -3  13   -2.19    6.04
   1  -5  16   11.72    6.00
   1  -3  13  260.59   13.68
   2  -5  16   -0.63    5.52
   3  -6  17    8.13    6.64
   3  -4  14    3.12    5.84
   3  -2  10    8.40    5.20
   3  -1   7  127.97    8.21
   4  -6  17   -3.43    7.04
   4  -3  12   12.32    6.85
   4  -1   6   -7.69    3.99
   5  -5  15   38.24   10.30
   5  -4  13    8.10    5.64
   5  -3  11   14.11    6.30
   6  -5  14   11.08    7.19
   6  -1   2   30.89    4.56
   7  -6  15   -1.45    7.47
   7  -3   9   92.33    8.92
   7  -2   6   54.46    7.06
   8  -6  14   -3.59    6.03
   8  -3   8  113.49   10.09
   9  -5  11   -0.30    6.36
   9  -4   9   52.07    8.36
   9  -3   6   46.15    7.10
  10  -4   7    0.23    5.11
  10  -3  -4    7.78    2.46
  10  -3   2   23.29    4.84
  11  -4   4    3.64    4.43
  12  -5   5    1.34    4.67
  -6  -5  14   23.15    4.66
  -6  -4  12    7.48    4.27
  -5  -4  13    8.20    4.16
  -4  -6  17    4.67    5.46
  -4  -2   9  183.05    6.65
  -3  -5  16    6.88    4.93
  -2  -1   7  730.49   11.93
  -1  -6  18    2.36    6.00
  -1  -4  15    3.81    5.20
  -1  -3  13   73.25    8.04
   0  -6  18    4.21    6.74
   0  -4  15   23.75    6.51
   0  -2  11  134.41    9.40
   0  -1   8  654.12   14.18
   1  -6  18    6.19    7.18
   1  -4  15   -0.89    5.69
   1  -1   8  171.31    8.36
   1   0   2 2373.28   14.97
   2  -6  18    3.78    7.00
   2  -4  15    9.78    6.73
   2  -3  13  188.08   11.73
   2  -2  11   46.78    7.02
   2  -1   8 1490.05   23.32
   3  -5  16    2.65    6.60
   4  -5  16    2.37    7.88
   4  -4  14   49.96    8.26
   5  -2   9  313.01   13.47
   5  -1   5   34.02    4.72
   6  -6  16   -2.34    6.65
   6  -4  13   -6.23    6.03
   6  -3  11   28.40    7.84
   6  -2   8   -0.92    4.77
   6  -1   3 1528.68   20.68
   7  -5  14    2.93    8.37
   7  -4  12   46.56    8.11
   7  -3  10    7.95    6.95
   8  -5  13    3.89    8.70
   8  -4  11   20.24    7.77
   8  -2   4    8.56    4.64
   9  -5  12   14.71    8.37
  10  -5  10    1.91    6.07
  10  -3   3   36.28    5.63
  11  -5   8   -3.02    4.93
  11  -4   5   29.75    6.18
  12  -5   6    1.40    5.22
  -7  -5  13   34.06    4.34
  -5  -5  15    0.55    3.70
  -5  -3  11   71.25    5.52
  -4  -4  14   49.00    5.86
  -4  -3  12    7.63    4.67
  -3  -2  10  112.66    6.66
  -2  -6  18    6.72    6.25
  -2  -4  15   53.44    7.07
  -2  -3  13   26.56    5.93
  -1  -5  17   13.41    6.14
  -1  -2  11  424.44   13.41
  -1  -1   8   30.60    4.27
   0  -5  17   15.97    7.47
   1  -5  17    7.46    7.16
   2  -5  17   17.66    8.70
   2   0   2   47.61    3.30
   3  -4  15   11.37    6.32
   3  -3  13    1.30    6.27
   3  -2  11    2.42    5.26
   3  -1   8  -13.13    5.62
   4  -3  13   81.12    9.78
   4  -1   7  216.32    9.95
   5  -5  16    1.78    8.11
   5  -4  14   24.11    7.11
   5  -3  12   12.34    5.70
   5  -1   6  677.22   16.34
   6  -5  15    5.28    7.47
   6  -1   4   37.22    5.15
   7  -2   7  182.91   10.31
   8  -3   9   24.99    7.37
   8  -2   5  118.65    8.70
   9  -4  10    3.25    5.61
   9  -3   7    3.07    4.77
   9  -2  -1   83.19    5.17
  10  -5  11   -1.20    7.05
  10  -4   8   11.91    5.23
  10  -3   4   18.83    5.09
  11  -5   9   -3.10    6.13
  11  -4   6    2.70    5.31
  13  -5  -2    1.13    2.85
  13  -5  -1    3.37    3.35
  13  -5   2    2.02    4.22
  -9  -6  12   -0.03    1.67
  -7  -6  15    4.38    3.15
  -7  -4  11   29.16    4.00
  -6  -6  16    1.18    3.59
  -5  -2   8   59.37    3.31
  -4  -5  16    1.35    4.10
  -3  -6  18   -1.75    5.29
  -3  -4  15   34.27    5.98
  -3  -3  13   -1.94    4.10
  -2  -5  17    3.74    5.48
  -2  -2  11   51.97    6.67
   0  -4  16    4.13    5.70
   0  -3  14   -5.20    5.66
   0  -2  12  223.88   11.68
   0  -1   9    6.89    4.39
   1  -4  16   18.43    7.02
   1  -3  14   26.79    6.54
   1  -2  12  410.22   15.32
   1  -1   9  416.93   13.07
   1   0   3 1663.08   14.70
   2  -1   9    0.66    5.68
   2   0   3   -0.54    2.26
   3  -5  17   -1.91    6.48
   4  -4  15   25.35    7.44
   4  -2  11   11.56    6.10
   5  -2  10    5.75    5.53
   6  -4  14   -5.49    7.32
   6  -2   9    2.80    5.83
   6  -1   5  189.09    9.35
   7  -5  15   13.76    8.75
   7  -4  13   -2.83    6.24
   7  -3  11   63.12    9.12
   7  -2   8  101.41    9.39
   7  -1   2  216.45    8.37
   8  -5  14   -1.80    6.47
   8  -4  12   24.14    7.98
   8  -2   6   13.80    5.60
   9  -5  13   -0.28    7.82
   9  -4  11    2.69    7.34
   9  -3   8   15.79    6.17
   9  -2  -2  167.34    5.99
   9  -2   2   78.98    6.32
   9  -2   3   36.77    5.82
  10  -4   9   -2.74    5.59
  10  -3   5   37.82    6.56
  11  -5  10    1.03    6.25
  11  -4   7    9.07    5.94
  12  -5   7    0.55    5.38
  12  -4  -1    2.67    3.56
  12  -4   2   22.91    5.14
  13  -5   3   -2.21    4.41
  -8  -6  14    0.68    2.41
  -6  -3  10  381.27    8.69
  -5  -6  17   -2.77    4.03
  -3  -5  17    4.67    4.89
  -3  -1   7   41.03    3.36
  -2  -3  14   26.97    5.92
  -2  -1   8   20.96    3.45
  -1  -4  16   17.73    6.04
  -1  -2  12  188.91   10.51
  -1  -1   9   56.00    5.44
   0   0   3  361.86    6.22
   1  -5  18    6.53    6.84
   1   0   4  146.04    5.28
   2  -4  16   28.93    7.10
   2  -2  12    3.64    5.54
   2   0   4    3.95    3.02
   3  -4  16   -1.17    7.10
   3  -3  14   89.74    9.51
   3  -2  12   76.98    9.01
   3  -1   9  507.30   15.90
   3   0   2 2021.52   17.45
   3   0   3  353.54    8.56
   4  -5  17   -3.43    6.05
   4  -3  14   10.11    7.38
   4  -1   8  651.49   17.21
   5  -5  17   -0.20    7.38
   5  -4  15    3.45    7.15
   5  -3  13   -4.97    5.05
   5  -2  11    9.88    6.61
   5  -1   7   22.60    5.62
   6  -5  16    8.52    7.41
   6  -2  10  198.96   12.91
   6  -1   6   29.97    6.35
   7  -1  -1    2.30    2.14
   7  -1   3  312.89   10.74
   8  -3  10   -3.60    4.98
   8  -2   7  147.18   10.28
   9  -3   9    7.57    6.19
  10  -4  10    8.65    7.51
  10  -3   6   -2.81    3.89
  12  -4  -2    9.22    3.13
  12  -4   3    2.52    3.78
  12  -4   4   -3.41    3.88
  13  -5  -3    3.90    2.56
  13  -5   4   -2.09    4.53
  -8  -5  12   10.75    2.79
  -6  -5  15    7.13    3.85
  -6  -4  13   52.36    5.11
  -5  -5  16    7.10    4.21
  -5  -4  14    6.85    3.33
  -4  -4  15    0.24    3.61
  -4  -3  13   46.97    5.82
  -4  -2  10  276.24    8.65
  -4  -1   5   36.45    1.97
  -3  -2  11  747.23   15.86
  -2  -4  16    3.75    5.10
  -2  -2  12   98.48    8.11
  -1  -5  18   -3.78    6.06
   0  -5  18   -6.28    4.85
   0  -3  15    0.47    5.27
   0   0   4  389.07    7.66
   1  -3  15    5.17    5.83
   1  -2  13   -2.90    6.18
   1  -1  10   -9.08    4.59
   1   0   5  580.76   11.30
   2  -5  18   -4.35    5.65
   2  -3  15   -4.39    5.86
   2  -1  10   -3.23    5.13
   2   0   5 2119.12   22.32
   3  -5  18    6.41    7.28
   3   0   4   26.49    3.67
   4  -4  16   -1.56    6.49
   4  -2  12   50.22    7.68
   4  -1   9  559.57   17.41
   5  -3  14   25.11    8.17
   5  -1   8   22.69    6.30
   6  -4  15   39.75    9.25
   6  -3  13   -1.37    5.34
   6  -1   7  325.17   13.20
   7  -4  14   22.32    8.09
   7  -3  12   -0.83    5.95
   7  -2   9   57.09    8.12
   7  -1  -2  116.02    4.03
   7  -1   4  125.15    7.72
   8  -4  13   -2.21    6.58
   8  -3  11    9.54    7.04
   9  -4  12    4.68    6.81
  10  -3   7    1.98    4.94
  11  -4   8   -0.09    4.96
  11  -3  -1   -1.80    3.29
  11  -3   2   24.94    4.61
  11  -3   3   -1.47    3.51
  12  -4  -3    4.08    2.44
  12  -4   5   -2.04    4.37
  -7  -5  14    2.11    3.04
  -5  -3  12    0.01    3.83
  -4  -5  17    4.05    4.23
  -3  -4  16    4.14    4.73
  -3  -3  14  110.45    8.30
  -2  -5  18    5.74    5.77
  -2  -1   9    2.29    3.13
  -1  -4  17    5.42    5.53
  -1  -3  15   25.87    6.36
  -1  -2  13  115.30    9.09
  -1  -1  10  594.55   14.72
   0  -4  17   12.18    6.34
   0  -2  13    3.72    4.92
   0  -1  10   70.37    6.41
   0   0   5 1325.74   15.44
   1  -4  17   11.34    6.41
   2  -4  17    6.73    6.47
   2  -2  13  168.72   11.23
   3  -4  17   11.87    8.50
   3  -3  15   -0.12    6.28
   3  -2  13  172.74   12.66
   3  -1  10  121.33    8.74
   3   0   5   61.58    5.19
   4  -3  15    2.59    7.03
   4   0   2  663.83   11.22
   4   0   3  137.78    6.27
   5  -4  16   13.91    7.65
   5  -2  12    0.92    6.46
   5  -1   9   34.77    7.84
   6  -2  11   23.19    6.87
   7  -3  13    2.41    7.32
   7  -2  10   24.79    7.15
   7  -1   5   22.57    5.10
   7  -1   6  127.76    8.86
   8  -4  14   -2.69    7.92
   9  -4  13    6.81    7.58
   9  -3  10    3.42    6.01
   9  -2  -3    8.37    2.29
   9  -2   6    5.46    5.22
  10  -4  11   -3.32    5.39
  10  -3   8    6.52    5.56
  11  -4   9    3.12    5.30
  11  -3  -2   49.75    4.46
  11  -3   4    5.29    4.28
  11  -3   5   -0.81    4.65
  12  -4   6    9.36    5.14
  13  -5  -4   15.53    2.53
  -7  -4  12   19.55    3.80
  -6  -3  11   75.15    5.47
  -5  -2   9   -2.46    2.21
  -3  -5  18   11.06    6.15
  -3  -2  12   27.42    5.57
  -3  -1   8  127.31    5.40
  -2  -4  17    1.49    5.29
  -2  -3  15   19.02    5.71
  -1   0   3 7960.53   24.39
   1  -3  16    6.98    6.13
   1  -1  11  340.16   13.51
   1   0   6  556.95   11.93
   2  -3  16    2.00    6.35
   2  -1  11   68.64    7.98
   2   0   6  122.93    6.55
   3   0   6  253.85    9.67
   4  -4  17   -0.76    6.09
   4  -2  13   -0.82    5.51
   4  -1  10    4.79    5.30
   4   0   4   60.41    4.71
   5  -3  15   30.65    9.76
   6  -4  16    0.32    6.94
   6  -3  14   43.77    8.96
   6  -2  12    0.06    5.95
   6  -1   8   38.78    6.48
   7  -2  11    6.96    6.65
   7  -1   7   46.95    7.03
   8  -3  12   11.76    7.00
   8  -2   9   17.90    6.40
   8  -1   2   11.72    4.06
   8  -1   3  137.33    8.20
   9  -3  11    7.76    7.82
   9  -2   7   -3.48    4.34
  10  -4  12   -5.81    6.28
  10  -3   9   25.37    6.96
  10  -2   2   31.76    5.20
  10  -2   3   27.74    5.34
  11  -4  10   -1.37    6.04
  11  -3   6   23.18    6.27
  12  -4   7    4.32    5.53
  -9  -6  13    0.47    1.76
  -8  -6  15   -0.32    2.63
  -6  -5  16    6.23    3.78
  -6  -4  14   10.89    3.95
  -5  -5  17    6.55    4.78
  -5  -4  15   12.95    3.85
  -4  -4  16   -0.33    3.96
  -4  -3  14    4.28    4.35
  -4  -2  11   13.17    4.11
  -4  -1   6 1280.25   10.77
  -3  -3  15    3.04    4.79
  -2  -2  13   42.92    6.52
  -2  -1  10   70.66    6.11
  -1  -3  16   -0.60    4.87
  -1   0   4 1428.59   12.67
   0  -3  16   13.29    5.26
   0  -2  14   60.84    8.07
   0  -1  11  422.72   13.96
   0   0   6 2844.45   24.61
   1  -4  18    1.95    6.41
   1   0   7 1046.43   17.39
   2  -4  18    6.43    7.08
   2  -2  14   37.16    7.45
   2   0   7   65.59    5.77
   3  -4  18   -2.55    7.26
   3  -3  16   20.97    7.41
   3  -2  14    2.03    5.77
   3   0   7  799.67   17.27
   4  -3  16   -4.34    7.77
   4  -1  11   -4.08    5.45
   4   0   6  534.68   14.10
   5  -4  17   13.23    7.34
   5  -2  13   68.97    9.06
   5  -1  10  279.79   13.25
   5   0   2 1128.38   15.58
   5   0   3 1189.77   17.41
   5   0   4   60.35    5.69
   6  -3  15   -0.35    8.47
   6  -1   9  208.82   11.67
   7  -3  14    3.02    8.31
   7  -1   8    0.72    5.68
   8  -3  13    3.78    7.50
   8  -2  10    3.75    5.64
   8  -1   4  376.33   12.86
   9  -3  12   15.17    8.00
   9  -2   8   69.02    7.99
  10  -3  10    0.11    6.87
  10  -2   4    4.20    4.41
  10  -2   5   31.60    6.05
  11  -3  -3   28.19    3.39
  11  -3   7    2.62    5.47
  12  -4  -4   13.90    2.44
  12  -4   8   -3.51    4.38
  13  -4   3   12.35    5.04
  13  -4   4    1.48    4.75
  -8  -5  13   -0.67    2.40
  -5  -3  13   32.06    4.84
  -4  -5  18   -1.07    5.02
  -3  -4  17    4.73    5.23
  -3  -1   9  106.71    5.65
  -2  -3  16   22.30    6.01
  -1  -4  18    4.62    6.15
  -1  -2  14   16.81    5.33
  -1  -1  11   71.64    6.85
  -1   0   5   50.17    3.89
   0  -1  12  314.75   13.27
   0   0   7  356.37    9.98
   1  -3  17    0.09    6.41
   1  -1  12   11.43    6.31
   1   0   8 1165.44   19.80
   2  -3  17   19.05    7.93
   2  -1  12  260.86   12.64
   2   0   8    7.42    5.21
   3  -1  12   37.12    8.14
   3   0   8  694.43   17.28
   4  -2  14   52.60    8.40
   4   0   7  312.74   12.17
   5  -3  16   10.68    8.36
   5  -2  14   -0.29    6.90
   5  -1  11    0.56    6.03
   5   0   5  239.52    9.39
   5   0   6   38.56    6.22
   6  -2  13    5.07    5.66
   6  -1  10   -1.88    6.81
   7  -2  12   38.27    7.57
   8  -2  11   41.77    8.61
   8  -1  -1  164.51    5.89
   8  -1   6   15.68    5.45
   9  -2   9   32.60    6.95
  10  -3  11   -3.05    6.47
  10  -2  -1    1.78    3.45
  10  -2   6   18.97    5.94
  10  -2   7   -2.47    4.81
  11  -3   8    6.53    5.25
  12  -3   3    6.77    4.29
  12  -3   4    4.90    4.97
  13  -4   0    6.52    3.40
  13  -4   5    2.17    5.00
  -7  -5  15    1.49    3.04
  -7  -3   9  127.95    3.86
  -5  -2  10  324.83    8.58
  -4  -2  12    3.64    4.37
  -4  -1   7  279.83    6.22
  -2  -4  18    9.82    6.18
  -2  -1  11  618.49   15.35
  -1  -3  17   -1.72    5.10
  -1  -1  12   17.77    6.05
  -1   0   6 2481.58   21.49
   0  -3  17    2.95    5.67
   0  -2  15   50.00    7.78
   0   0   8  207.79    8.66
   1  -2  15    0.25    4.81
   2  -2  15   25.87    6.65
   2   0   9   34.33    6.20
   3  -3  17   -8.29    5.75
   3  -2  15    7.59    6.50
   4  -3  17   -1.28    7.32
   4  -2  15   17.76    7.78
   4  -1  12   72.03    8.73
   4   0  -1 1166.32    9.08
   4   0   8   38.33    7.63
   5   0   7  168.03   10.12
   6  -3  16   -0.84    8.03
   6  -2  14   14.89    8.68
   6  -1  11   -2.60    6.29
   6   0   3   19.09    4.92
   6   0   4  108.62    7.21
   7  -3  15   30.41    8.91
   7  -2  13   -2.25    7.29
   7  -1  -3  236.51    4.24
   7  -1   9    9.36    5.77
   8  -3  14   15.08    7.31
   8  -2  12    4.54    6.89
   8  -1   7   30.90    5.88
   9  -3  13   -2.88    5.78
   9  -2  10    1.04    6.28
  10  -2   8   27.25    6.84
  11  -3   9   -5.22    4.93
  12  -3   0   -1.96    3.37
  12  -3   5   17.33    5.51
  12  -3   6    1.67    4.96
  13  -4  -1   17.95    3.58
  -7  -4  13   -1.18    2.90
  -6  -3  12   65.69    5.51
  -5  -4  16    7.55    4.49
  -5  -3  14   13.40    4.02
  -4  -4  17    7.35    4.50
  -4  -3  15   17.96    4.47
  -3  -4  18   -0.71    5.23
  -3  -3  16   -5.04    4.19
  -3  -1  10  344.86   10.25
  -1  -2  15   34.99    6.76
  -1   0   7 2142.24   21.94
   0  -1  13   85.68    8.69
   1  -1  13    9.01    5.87
   1   0   9   -7.21    3.32
   2  -3  18    4.27    6.84
   2  -2  16   38.77    8.20
   2  -1  13   88.22    9.29
   3  -1  13   36.13    7.89
   3   0   9  247.52   11.34
   4  -1  13  154.12   12.22
   4   0   9  153.35   10.69
   5  -3  17    2.56    6.70
   5  -2  15   -0.04    7.84
   5  -1  12   35.63    7.39
   5   0   8  430.66   15.47
   6   0   2 1110.64   16.52
   6   0   5   -3.20    3.60
   6   0   6  332.13   12.57
   7  -1  10   88.82    9.42
   8  -3  15    3.95    8.06
   8  -1   9   45.41    8.49
   9  -2  -4    7.72    1.70
   9  -2  11    3.83    6.65
   9  -1   2   19.13    4.49
   9  -1   3  114.11    7.70
   9  -1   4    3.52    4.82
   9  -1   5   43.80    6.50
   9  -1   6   18.03    5.86
  10  -3  12   -3.38    5.55
  10  -2  -2   39.30    3.94
  10  -2   9    2.45    5.86
  11  -3  10    3.86    5.60
  11  -2   2   19.67    5.02
  11  -2   3    8.11    4.17
  11  -2   4    8.31    4.50
  11  -2   5   37.73    6.38
  12  -3  -1   51.50    4.90
  12  -3   7    3.08    5.70
  13  -4  -2   -1.81    2.32
  -6  -5  17   -2.30    3.70
  -6  -4  15    0.52    3.44
  -5  -2  11   54.57    5.42
  -4  -1   8    7.05    2.27
  -3  -2  14   -0.36    4.06
  -2  -3  17   17.41    6.36
  -2  -2  15   21.82    5.99
  -2  -1  12  218.81   10.57
  -1  -1  13   10.69    5.64
  -1   0   8  233.15    8.53
   0  -3  18    6.82    6.71
   0  -2  16   -0.83    5.19
   0   0   9   53.00    5.28
   1  -3  18   -5.09    5.35
   1  -2  16   35.10    6.87
   1  -1  14   47.89    8.37
   1   0  10  117.24    8.43
   2  -1  14   29.17    8.18
   2   0  10   26.04    5.46
   3  -3  18   14.58    6.91
   3  -2  16    0.72    5.55
   3  -1  14   26.68    8.06
   3   0  10   40.50    6.19
   4  -2  16   13.43    8.19
   4   0  10   92.25    9.03
   5  -1  13    2.86    6.59
   5   0   9  427.66   15.98
   6  -2  15   37.49    9.21
   6  -1  12   27.28    6.61
   6   0   7   90.03    7.84
   7  -2  14   52.73    9.69
   7  -1  11   72.64    8.85
   8  -2  13    3.57    6.41
   8  -1  -2  160.78    5.04
   8  -1  10   95.80   10.42
   9  -2  12   12.24    8.10
   9  -1   7   77.30    8.54
  10  -2  10    4.90    7.20
  11  -3  -4    7.94    2.13
  11  -2   6    3.87    5.09
  11  -2   7   -3.94    4.93
  12  -3   8    2.15    4.90
  -8  -5  14   12.30    2.80
  -7  -5  16   -2.07    3.19
  -5  -4  17    9.90    4.93
  -4  -4  18   15.04    5.91
  -4  -3  16    3.08    4.90
  -4  -2  13   58.08    6.11
  -3  -3  17    2.11    5.16
  -3  -1  11    3.34    4.44
  -1  -3  18    4.01    6.53
  -1  -2  16   17.04    5.93
  -1   0   9  120.57    6.96
   0  -1  14   72.44    8.48
   0   0  10  250.29   10.80
   1  -2  17    0.02    5.82
   1   0  11   83.10    8.38
   2  -2  17   -5.96    6.89
   2   0  11  257.04   12.38
   3  -2  17   28.17    8.59
   3   0  11   -5.38    5.51
   4  -1  14   10.31    6.47
   5  -2  16   -3.01    6.71
   5  -1  14    5.31    7.07
   5   0  -1  150.84    4.15
   5   0  10   18.63    6.94
   6  -1  13   20.30    7.56
   6   0   8   33.71    6.18
   7  -2  15   -1.95    8.10
   7  -1  12    6.42    6.98
   7   0   2    3.29    3.80
   7   0   3  496.45   13.05
   7   0   4  176.64    8.72
   7   0   5   15.01    4.62
   7   0   6   18.50    5.61
   7   0   7  182.56   10.68
   8  -2  14   -3.73    7.15
   8  -1  11  -11.15    6.26
   9  -2  13   -1.35    6.51
   9  -1   8    0.80    5.34
   9  -1   9    1.03    6.18
  10  -2  11    7.48    7.49
  11  -2   0   20.86    4.14
  11  -2   8   -4.34    4.91
  12  -3  -2    0.80    2.83
  13  -3   3   -1.45    4.20
  13  -3   4   -1.27    4.50
  13  -3   5   -0.88    5.09
  -7  -4  14   22.76    3.78
  -7  -3  10    0.02    2.65
  -6  -4  16    0.47    3.75
  -6  -3  13    5.79    3.59
  -6  -2   8  268.13    4.99
  -5  -3  15   -0.63    3.61
  -4  -1   9    1.90    2.84
  -3  -2  15   45.53    6.55
  -2  -3  18    4.80    5.97
  -2  -2  16    3.67    4.84
  -2  -1  13  119.89    8.61
  -2   0   4  393.33    6.01
  -2   0   5 3502.20   20.38
  -2   0   6 1654.43   16.15
  -2   0   7   87.28    4.85
  -1  -1  14  106.14    9.18
  -1   0  10   25.99    5.47
   0  -3  19   -1.57    7.08
   0  -2  17    3.17    5.75
   0   0  11  324.16   12.96
   1  -1  15   54.38    8.29
   2  -1  15   -0.93    5.22
   2   0  12   -2.07    6.24
   3  -1  15   37.59    8.49
   3   0  12  281.00   14.26
   4  -2  17    3.94    6.79
   4  -1  15   10.55    7.34
   4   0  11   87.22    8.70
   5  -2  17    0.67    7.94
   5   0  11    7.24    6.53
   6  -2  16   -3.09    6.69
   6  -1  14   28.74    9.07
   6   0  10   51.06    8.16
   7  -1  13    3.87    7.71
   7   0   8   51.58    7.91
   8  -2  15   11.76    8.28
   9  -1  10   -2.69    6.33
  10  -2  -3   99.49    4.40
  10  -2  12   14.74    7.84
  10  -1   3    7.67    4.50
  10  -1   4   97.39    7.76
  10  -1   5   35.80    6.22
  10  -1   6   -2.71    4.89
  10  -1   7   -0.71    4.92
  11  -2   9    5.34    5.58
  11  -2  10    6.37    6.43
  13  -4  -3    5.47    2.23
  -8  -4  11    5.13    2.08
  -5  -2  12  154.84    7.59
  -4  -2  14   82.68    6.87
  -4  -1  10  447.86   10.89
  -3  -1  12    4.71    4.46
  -2   0   8  103.38    5.58
  -1  -3  19   24.24    7.57
  -1  -2  17   13.12    6.08
   0  -1  15    6.07    5.81
   1  -2  18    3.44    7.21
   1   0  12  261.84   12.30
   2  -2  18   -5.49    6.45
   3  -2  18   -2.90    6.59
   4  -2  18   -1.98    7.04
   4   0  12   60.11    8.48
   5  -1  15   -1.78    6.56
   5   0  12    6.95    6.78
   6   0  11   -7.80    5.80
   7  -2  16    0.28    6.80
   7  -1  14   10.69    8.61
   7   0   9  170.21   11.20
   8  -1  12    8.20    6.19
   8   0   3  179.22    9.01
   8   0   4   71.09    7.06
   8   0   5   17.86    5.35
   8   0   6   59.40    7.11
   8   0   7  114.72    9.37
   9  -1  -1   -0.17    2.79
   9  -1  11   33.35    8.77
  10  -1   2   14.59    4.34
  10  -1   8   22.47    6.51
  11  -2  -1   36.45    4.44
  12  -2   3   -0.52    3.94
  12  -2   4    0.40    4.10
  12  -2   5    1.69    4.67
  12  -2   6    5.88    5.17
  12  -2   7    0.59    5.21
  -6  -3  14   26.37    4.36
  -6  -2   9  263.27    6.06
  -5  -3  16   -1.48    4.37
  -4  -3  17   26.24    5.89
  -3  -3  18   23.80    6.58
  -3  -2  16   24.37    5.84
  -2  -3  19    8.28    6.68
  -2  -2  17   13.56    6.13
  -2  -1  14   -2.83    4.44
  -2   0   9   75.73    5.59
  -1  -1  15    3.26    5.31
  -1   0  11  625.69   16.04
   0  -2  18    4.23    6.50
   0   0  12   18.72    5.56
   1  -1  16   -0.68    4.80
   1   0  13   65.43    8.83
   2  -1  16   43.27    7.70
   2   0  13   34.12    7.09
   2   1   6  257.53    9.30
   3  -1  16   26.15    7.33
   3   0  13  139.27   11.37
   3   1   5  461.89   11.73
   3   1   6  678.94   14.92
   3   1   7  529.45   14.58
   4  -1  16   -4.88    6.07
   4   0  13    6.78    6.27
   4   1   6  176.07    9.21
   5  -1  16   -2.30    7.50
   6  -1  15    1.47    7.32
   6   0  12   17.39    6.92
   7   0  10    0.61    5.94
   7   0  11    4.66    6.50
   8  -1  13    6.19    6.59
   8   0   2  140.78    7.43
   8   0   8   36.55    7.15
   8   0   9   -8.00    6.22
   9  -1  12   -6.41    7.21
  10  -1   9   11.09    5.54
  10  -1  10   -3.28    6.81
  12  -2   8    3.76    5.67
  13  -3   0    4.90    3.20
  -8  -5  15    0.67    2.51
  -7  -4  15    1.35    2.98
  -7  -3  11    2.68    2.92
  -6  -4  17   10.65    4.52
  -5  -2  13   20.82    4.51
  -4  -2  15   -0.74    3.73
  -4  -1  11  248.59    9.30
  -2   0  10  417.21   12.03
  -1  -2  18    5.73    6.66
  -1   0  12  140.53    9.47
   0  -1  16   -0.71    4.46
   0   0  13   -0.92    5.79
   1  -2  19   -3.07    7.27
   1   1   6  585.76   12.66
   1   1   7  657.40   14.41
   2  -1  17    9.22    7.88
   2   0  14   77.52    9.59
   2   1   4    0.38    3.06
   2   1   5  140.60    6.39
   2   1   7   41.08    5.27
   2   1   8  879.65   18.23
   3  -1  17   -5.26    6.95
   3   0  14   35.25    7.61
   3   1   4   97.27    5.34
   3   1   8   23.86    5.65
   3   1   9  124.83    9.40
   4  -1  17   11.70    8.01
   4   0  14   22.51    7.88
   4   1   4 1208.02   17.97
   4   1   7  229.43   10.49
   4   1   8  391.21   13.91
   4   1   9  266.22   12.82
   5   0  13   49.79    8.12
   5   1   5  365.64   11.89
   5   1   6  679.84   16.82
   5   1   7  289.19   12.65
   6  -1  16   -0.32    7.85
   6   0  -1  137.20    4.44
   6   0  13    2.74    6.84
   7  -1  15   15.56    8.16
   7   0  12   14.47    7.31
   8  -1  14    9.96    7.28
   8   0  10    3.85    6.79
   9  -1  13   -2.31    7.19
   9   0   4  141.11    8.83
   9   0   5    9.67    5.01
   9   0   6   18.44    5.82
   9   0   7   -2.21    5.29
  10  -1  11    7.85    7.62
  11  -1   4   19.42    5.07
  11  -1   5   11.21    5.29
  11  -1   6   14.03    5.64
  11  -1   7    4.31    5.23
  11  -1   8    2.44    5.19
  12  -3  -3    1.08    2.25
  -8  -4  12   11.69    2.56
  -6  -2  10    1.65    2.91
  -4  -3  18   -4.39    4.86
  -4  -1  12  110.06    7.41
  -3  -2  17   36.80    6.94
  -2  -2  18   16.25    6.53
  -2  -1  15   13.04    4.32
  -2   0  11   75.07    7.09
  -1  -1  16    3.70    4.50
  -1   0  13  150.74    9.85
   0  -2  19   12.51    6.45
   0  -1  17    4.23    5.97
   0   0  14   33.40    7.36
   1  -1  17    1.19    5.18
   1   0  14   35.36    6.96
   1   1   5 1285.76   16.82
   1   1   9   31.91    5.52
   2   0  15   41.06    8.22
   2   1   9   -0.10    4.23
   2   1  10   19.45    6.12
   3   0  15    8.72    7.07
   3   1   3    4.85    2.52
   3   1  10   95.54    8.11
   4   0  15   16.14    7.65
   4   1   3  469.20   10.56
   4   1  10   19.48    6.56
   5  -1  17    0.90    6.46
   5   0  14   16.47    6.84
   5   1   4   -6.00    2.99
   5   1   8   29.18    6.24
   5   1   9   -6.33    4.70
   6   0  14   16.89    8.78
   6   1   5  199.87    9.81
   6   1   6   30.00    6.59
   6   1   7  134.54    9.52
   6   1   8   -7.79    5.32
   7  -1  16    3.03    7.72
   7   0  13   29.41    9.04
   8  -1  15    3.39    6.81
   8   0  11   45.74    8.46
   9   0   3   27.52    5.27
   9   0   8   29.23    6.67
   9   0   9   25.68    7.30
  10  -1  12   -0.41    6.55
  11  -2  -2   52.89    4.45
  11  -1   3    5.05    3.90
  11  -1   9    2.79    6.03
  11  -1  10    5.90    6.39
  12  -2   0    0.18    3.17
  13  -3  -1    1.96    2.65
  13  -2   5    9.19    5.57
  -7  -3  12   14.46    3.42
  -6  -3  15    5.42    3.82
  -5  -3  17   26.85    5.45
  -5  -2  14   18.34    4.18
  -4  -2  16    6.81    4.37
  -2  -1  16   12.86    5.48
  -2   0  12    2.18    4.95
  -1  -2  19   -1.15    6.19
  -1  -1  17    2.14    5.70
   0   1   7 2397.88   25.31
   0   1   8   75.06    6.26
   1  -1  18   -0.46    7.44
   1   0  15    0.58    4.94
   1   1   4 3547.41   25.16
   1   1  10   17.83    4.97
   2  -1  18    8.35    6.60
   2   1   3   92.05    4.44
   2   1  11   50.13    6.97
   3  -1  18    2.85    6.26
   3   1  11  149.63   10.02
   4  -1  18   -0.10    6.39
   4   1  11   -2.95    5.12
   5   0  15    2.61    6.83
   5   1   3   50.65    4.71
   5   1  10   75.71    8.31
   5   1  11   41.36    8.17
   6   1   4  381.07   12.01
   6   1   9  191.20   11.24
   6   1  10   -5.08    6.31
   7   0  14   47.53   10.29
   7   1   6  172.02    9.94
   7   1   7   -6.77    4.75
   8  -1  -3   47.11    2.54
   8   0  12   10.82    6.24
   9  -1  -2   39.69    3.48
   9   0   2   16.36    4.31
   9   0  10   12.98    6.75
   9   0  11    3.93    7.40
  13  -2   3    6.10    4.39
  13  -2   4   -1.03    4.26
  -7  -4  16   20.10    4.19
  -6  -2  11   -0.31    3.02
  -4  -1  13  107.20    7.39
  -3  -2  18    4.39    5.15
  -3  -1  15    2.68    4.74
  -3   0   7  122.67    5.11
  -3   0   8  118.54    5.36
  -3   0   9   -3.86    2.73
  -2  -2  19    1.47    6.26
  -2   0  13    5.59    4.85
  -1   0  14   21.01    6.20
   0  -1  18   12.70    7.39
   0   0  15   26.79    6.17
   0   1   6  671.22   12.60
   0   1   9    5.64    3.56
   0   1  10   -4.89    4.80
   1   0  16   10.08    6.31
   1   1  11  363.93   13.67
   2   0  16   12.23    6.74
   2   1  12  283.87   13.65
   3   0  16    6.00    6.01
   3   1   2  473.52    9.06
   3   1  12   90.98    9.13
   4   0  16   15.40    7.33
   4   1   2  845.37   12.83
   4   1  12   63.33    8.75
   5   0  16    5.68    7.81
   5   1   2  874.87   14.13
   5   1  12   91.62   10.20
   6   0  15   15.47    8.14
   6   1   3  835.02   15.92
   6   1  11    9.32    6.00
   7   0  -1  585.34    9.38
   7   0  15    1.70    8.25
   7   1   4  229.29   10.16
   7   1   5   -5.13    3.67
   7   1   8    7.97    5.06
   7   1   9    2.45    5.38
   7   1  10   60.67    9.16
   8   0  13   12.05    7.12
   8   0  14   -8.72    7.19
   9   0  12   -5.05    6.95
  10  -1  -1   57.93    4.86
  10   0   4    5.58    4.43
  10   0   5    1.57    4.49
  10   0   6   11.99    4.56
  10   0   7   12.36    4.95
  10   0   8   13.79    5.37
  10   0   9    6.12    5.92
  12  -1   4    3.54    5.03
  12  -1   5   24.77    5.84
  12  -1   6   -1.91    4.64
  12  -1   7    1.90    5.58
  12  -1   8    0.81    5.92
  -7  -3  13   62.64    4.63
  -6  -3  16   27.54    4.97
  -6  -2  12    2.31    3.64
  -5  -3  18    4.48    4.88
  -5  -2  15    2.10    3.19
  -4  -2  17   13.31    5.39
  -4  -1  14   20.34    5.13
  -3  -1  16    6.96    5.59
  -3   0   6 2105.20   16.28
  -3   0  10  155.59    7.55
  -3   0  11  549.07   14.13
  -2  -1  17   27.51    7.05
  -1  -1  18   12.55    7.60
  -1   0  15   -1.06    4.50
   0   0  16   19.01    6.39
   0   1   5   -0.64    2.54
   0   1  11  368.14   13.73
   1  -1  19   18.17    7.36
   1   1   3  266.88    6.65
   1   1  12   -6.66    4.98
   2   0  17   -2.70    7.49
   2   1  13   93.01    9.24
   3   0  17    5.79    7.68
   3   1  13    9.99    6.99
   4   0  17    6.73    7.56
   4   1  13  144.14   11.30
   5   0  17   -0.05    7.09
   5   1  13   -0.65    5.75
   6   0  16    4.71    6.68
   6   1   2  337.85    9.82
   6   1  12   16.09    6.78
   7   1   3  107.24    7.50
   7   1  11   58.47    8.32
   8   0  15    9.48    8.13
   8   1   5   11.02    4.93
   8   1   6   25.84    5.92
   8   1   7    5.90    5.76
   8   1   8   80.24    9.21
   8   1   9   25.58    7.53
   9   0  13    1.20    6.00
  10   0   3   69.86    6.57
  10   0  10    2.12    5.77
  10   0  11   13.12    7.95
  12  -2  -1    2.66    2.96
  12  -1   3    1.39    4.17
  13  -3  -2    5.24    2.26
  13  -2   1   -0.33    3.25
  -5  -2  16   38.56    6.18
  -5  -1   8   -0.04    1.90
  -5  -1   9  561.66    9.73
  -5  -1  10  101.96    5.56
  -3   0  12   98.02    7.47
  -2   0  14   36.50    6.06
  -1   0  16   10.65    5.74
  -1   1   7   -6.34    3.04
  -1   1   8    3.02    3.48
  -1   1   9  214.33    9.10
  -1   1  10  799.54   17.44
   0  -1  19   -3.68    5.41
   0   1   4   42.36    3.67
   1   0  17   16.41    6.90
   1   1  13    4.74    5.12
   2   1   2 1614.00   14.79
   2   1  14   25.22    6.94
   3   0  18    9.46    7.81
   3   1  14   13.81    6.34
   4   0  18    1.49    7.26
   4   1  14   33.90    7.68
   5   1  14    6.41    6.32
   6   1  13   30.62    7.47
   6   1  14   33.13    9.50
   7   1  12    6.07    5.99
   7   1  13    5.69    7.98
   8   1   4  125.57    8.38
   8   1  10   59.32    8.30
   8   1  11    9.35    6.98
  10   0   2    6.04    4.08
  10   0  12    4.46    6.14
  11  -1   0    0.85    3.24
  11   0   5   15.92    5.65
  11   0   7   -1.38    4.84
  11   0   8    5.36    5.56
  11   0   9    3.51    6.63
  -6  -3  17   -0.52    3.85
  -6  -2  13   54.12    5.05
  -5  -1  11   22.90    3.95
  -4  -2  18   13.54    5.38
  -4  -1  15   14.60    4.56
  -3  -1  17   17.68    6.22
  -3   0   5   -1.93    1.69
  -3   0  13  124.53    8.16
  -2  -1  18    1.47    5.70
  -2   0  15    4.36    4.89
  -1  -1  19   16.03    7.02
  -1   1   6 1609.72   18.05
  -1   1  11   22.86    6.34
   0   0  17    0.89    5.14
   0   1  13  106.88    8.77
   1   0  18   14.55    8.59
   1   1  14    9.96    5.76
   2   0  18    5.19    6.57
   2   1  15   12.02    6.03
   3   1  15   16.00    6.58
   4   1   1   52.77    4.03
   4   1  15    4.08    6.12
   4   2   8  158.11   10.83
   4   2   9   97.77    9.35
   5   1   1 3220.52   24.05
   6   1  15   -1.22    7.89
   7   1   2  743.02   14.67
   7   1  14   -3.88    8.50
   8   1   3  348.02   11.80
   8   1  12   -2.48    5.87
   8   1  13    1.42    7.47
   9   1   5   -2.44    4.46
   9   1   6   -0.40    4.61
   9   1   7   57.94    7.25
   9   1   8   14.72    6.02
   9   1   9   -0.95    4.89
   9   1  10   -4.39    6.14
  11   0   4   27.17    5.44
  11   0  10    3.67    5.67
  13  -2   0    1.81    2.97
  13  -1   5    1.02    4.51
  -5  -2  17   11.93    5.06
  -5  -1  12    4.95    4.21
  -4  -1  16   55.25    7.15
  -3   0  14    1.43    4.57
  -2  -1  19    2.34    5.66
  -2   0  16    2.65    4.98
  -1   0  17   43.01    7.95
  -1   1  12    1.30    4.13
  -1   1  13    6.95    5.24
   0   0  18    9.07    7.91
   0   1  14   89.18    8.50
   1   1  15   43.13    7.15
   2   1  16   15.59    7.10
   2   2   8   -3.41    5.08
   2   2   9    3.82    5.18
   2   2  10   10.36    5.94
   3   1   1 3391.80   20.71
   3   1  16   27.01    7.75
   3   2   7  317.66   11.72
   3   2   8  678.40   17.34
   3   2   9  126.52    9.03
   3   2  10    0.16    4.43
   3   2  11   -4.10    5.81
   4   1  16    2.11    6.62
   4   2   6  768.29   17.38
   4   2   7  434.00   14.13
   4   2  10   82.30    7.97
   4   2  11   31.09    7.35
   5   1  16    6.95    7.09
   5   2   6   11.48    6.29
   5   2   7  291.61   12.42
   5   2   8  292.38   12.88
   5   2   9  317.20   13.71
   5   2  10    5.29    5.12
   5   2  11   19.50    7.20
   6   1  16    6.29    7.85
   6   2   7   19.21    6.44
   6   2   8   46.86    7.42
   6   2   9   -4.88    5.85
   6   2  10   12.93    6.99
   7   1  15    6.91    8.27
   8   0  -1    2.69    2.34
   9   1   4    1.46    4.42
   9   1  11    7.54    6.82
   9   1  12   -2.53    7.20
  11   0   3    0.31    3.62
  12   0   7    4.27    5.60
  12   0   8    6.90    5.94
  13  -1   4   -3.54    4.09
  -3  -1  18   21.85    6.10
  -2   1   9  120.18    6.97
  -2   1  10  182.35    8.92
  -1   0  18   11.58    7.60
  -1   1   5 3714.87   24.56
  -1   1  14   57.50    7.58
   0   0  19   11.91    7.30
   0   1  15   -0.02    4.94
   1   0  19   -2.09    6.16
   1   1  16    7.66    6.02
   2   1  17   17.90    8.50
   2   2   7  422.79   12.59
   2   2  11  321.06   13.59
   2   2  12   -0.83    6.60
   3   1  17    9.02    7.05
   3   2   6  219.50    9.31
   3   2  12  210.73   12.49
   3   2  13   85.52   10.52
   4   2   5  353.38   11.45
   4   2  12  106.26   10.26
   4   2  13   -8.94    6.47
   5   1  17   -7.04    6.90
   5   2   5  267.64   10.80
   5   2  12    9.76    5.86
   5   2  13   54.99    9.32
   6   2   6  460.53   14.60
   6   2  11    0.54    4.93
   6   2  12   23.21    7.46
   7   2   7  104.37    8.93
   7   2   8    8.69    6.42
   7   2   9  134.15   10.94
   7   2  10   30.72    7.67
   8   1   2    2.57    4.09
   9   1  13   -2.81    6.19
  10   1   6   -6.88    4.39
  10   1   7    2.24    4.23
  10   1   8    1.31    4.65
  10   1   9   16.15    5.99
  10   1  10    6.11    6.33
  10   1  11   12.19    7.89
  12   0   5    1.99    4.70
  12   0   6    4.70    4.93
  13  -1   3    0.64    3.70
   0   1  16    8.43    5.31
   1   1   2 1488.76   12.83
   1   2   8  530.03   14.06
   1   2   9   88.64    7.10
   1   2  10  232.86   11.02
   1   2  11  173.47   10.32
   2   2   6  506.71   12.87
   2   2  13    0.38    5.35
   3   2   5    7.35    3.60
   4   2  14    1.16    5.87
   6   2   5   80.74    6.86
   6   2  13   -6.37    5.48
   7   2   6   -7.27    3.69
   7   2  11   -3.58    4.90
  10   1   5   32.82    5.45
  10   1  12    3.17    6.13
  -8   8   5  128.39    5.63
  -7   8   5   12.42    3.53
  -7  11  11   11.59    5.36
  -5   9   7   11.66    4.74
  -5  10   9   59.03    6.80
  -5  11  12    8.42    6.02
  -4   6   3   -4.86    2.38
  -4  11  13   25.83    7.40
  -3   9   8    1.79    4.88
  -2   6   4   98.31    5.99
  -2   8   7  115.04    7.88
  -2   9   9   46.96    7.56
  -2  10  12    5.48    5.05
  -1   7   6  -10.48    4.57
  -1   8   8  564.07   17.13
  -1   9  10   35.88    7.68
  -1  10  13    3.61    7.34
   0   7   7   39.92    6.78
   0   8   9   23.34    6.23
   0   9  12    0.74    5.34
   1   3   3  146.99    5.89
   1   4   4  969.65   16.10
   1   9  14    2.97    6.75
   2   2   3  677.41   11.54
   2   4   5 1401.14   21.42
   2   6   8   24.87    5.67
   3   2   4  724.53   13.67
   3   3   5 1141.82   19.31
   3   7  12   57.99   10.03
   4   4   8   39.72    6.42
   5   2   7  289.29   11.77
   5   4  10   25.72    7.42
   5   5  12   18.05    7.85
   6   2   9   -0.29    5.33
   6   3  11   -2.20    4.50
   6   4  13    4.45    7.63
   7   1  10   50.05    7.65
   7   2  12    6.80    5.83
   7   3  15   -3.37    6.99
   8  -2   9   12.15    4.88
   8  -1  10   88.12    8.56
   8   0  12   -3.51    4.91
   8   1  14   22.06    7.94
   9  -3  11    9.72    5.28
 -10   9   7   14.27    2.74
  -6   8   5   42.42    4.43
  -6  11  11   -4.53    3.73
  -5  11  11    2.16    5.52
  -4   9   7  155.31    9.27
  -4  10   9   -1.06    4.19
  -4  11  12   -1.51    5.75
  -3   8   6   13.17    4.65
  -3  10  10   30.65    6.59
  -3  11  13    3.48    6.91
  -2   7   5   -2.42    4.10
  -2  10  11   30.79    7.09
  -1  10  12    8.58    6.43
   0   4   3   43.36    3.77
   0   5   4  436.76   11.45
   0   9  11   20.81    6.93
   0  10  14    1.29    7.03
   1   2   2   27.11    2.69
   1   5   5  230.74    9.53
   1   7   8   90.89    7.96
   1   8  10   22.48    6.83
   1   9  13   10.49    7.08
   2   5   6  307.58   11.78
   3   1   3    2.42    2.61
   3   4   6   16.20    5.28
   3   6   9   47.14    7.76
   3   7  11  127.95   11.91
   3   8  15    0.53    6.76
   4   5   9   81.95    8.87
   4   6  11  221.13   14.34
   4   7  14   36.40    9.94
   4   7  15    6.05    7.00
   5   3   8   54.42    6.88
   5   6  14   17.02    8.93
   5   6  15    2.43    6.72
   6   3  10   -0.84    5.64
   6   4  12   73.14    9.78
   6   5  15   21.20    8.67
   7   2  11   -3.26    5.12
   7   3  13   27.55    8.29
   7   3  14   -2.85    6.39
   8  -7   6   28.17    3.32
   8   0  11   24.07    6.41
   8   1  13    1.35    5.79
   9  -8   8    1.92    2.56
   9  -5   9    0.90    3.80
   9  -2  12    8.88    4.97
   9  -1  13   -0.92    5.48
  -9   8   5   12.84    2.70
  -8  10   8    0.01    3.41
  -7  10   8   31.27    5.33
  -7  11  10   -3.81    3.91
  -6  10   8   18.10    4.94
  -5   8   5    4.39    3.40
  -4   7   4  250.12    7.97
  -4  11  11    0.27    5.40
  -3  11  12    4.31    6.68
  -2   9   8  121.18    9.31
  -2  10  10   12.82    6.11
  -2  11  13   11.46    6.99
  -1   8   7    2.45    5.42
  -1   9   9   31.68    7.23
   0   3   2  462.94    8.29
   0   6   5 1394.66   22.13
   0   8   8   97.06    9.24
   0   9  10   53.11    8.64
   0  10  13    4.23    7.77
   1   6   6   -1.74    4.52
   1   9  12   30.57    7.47
   2   1   2 1619.69   14.68
   2   6   7  239.11   12.19
   2   7   9  110.91    9.27
   2   8  11   32.43    8.30
   2   9  15    6.99    7.21
   3   5   7  528.45   16.29
   3   8  13    9.13    8.26
   3   8  14   14.87    7.75
   4   1   4 1219.34   17.35
   4   2   5  356.88   10.91
   4   3   6   18.54    5.26
   4   4   7  346.17   14.00
   4   7  13    6.62    8.77
   5   4   9   66.92    7.91
   5   5  11   83.72    9.34
   5   6  13    6.15    8.19
   6   0   6  299.86   10.63
   6   1   7  147.64    9.08
   6   2   8   62.19    7.35
   6   5  14    7.67    8.12
   7  -1   7   38.98    5.51
   7   0   8   45.69    6.32
   7   1   9    3.88    5.54
   8  -4   7   -8.30    3.26
   8   1  12   -1.33    5.24
   8   2  14    1.35    7.42
   9  -7   8    0.81    2.81
   9  -3  10    2.94    4.22
   9  -2  11    0.04    5.31
  -9  10   8    4.30    2.90
  -8  11  10   -0.98    3.53
  -7   9   6   14.15    4.20
  -6   9   6   23.25    4.61
  -6  11  10   -1.30    3.57
  -5  10   8   30.78    5.63
  -5  11  10    6.69    5.33
  -4   8   5   54.27    5.49
  -3   6   3  702.28   11.79
  -3   9   7   79.76    7.35
  -3  10   9   61.04    7.77
  -2   8   6  107.79    7.73
  -1   5   3   17.83    3.42
  -1   6   4 1623.58   21.43
  -1  10  11   11.97    6.23
   0   7   6   17.07    6.07
   0  10  12   22.73    8.43
   1   7   7    1.57    5.61
   1   8   9  107.04    9.38
   1   9  11   15.70    7.34
   1  10  14   -3.14    6.99
   2   9  13    3.69    7.73
   3   6   8   29.84    6.79
   3   7  10   46.24    8.51
   4   5   8   63.90    8.12
   4   6  10   -7.82    6.06
   4   7  12    1.05    7.49
   5   2   6   15.90    5.83
   5   5  10   -5.76    6.39
   5   6  12   17.01    8.05
   6  -3   4  157.24    5.74
   6   3   9  235.78   12.96
   6   4  11   17.21    6.09
   6   5  13    9.10    8.27
   7  -4   5   -1.85    2.92
   7   2  10   17.29    6.71
   7   3  12   27.73    6.65
   7   4  14   -2.81    7.80
   8  -2   8   -1.93    4.67
   8  -1   9   43.13    6.18
   8   0  10   12.24    5.94
   8   2  13   11.24    7.68
   9  -1  12    6.46    5.22
  10  -6  11    4.07    3.61
  10  -4  12    2.79    4.52
  -8   9   6   26.56    3.85
  -5   9   6  215.42    9.45
  -4  10   8    7.03    5.15
  -4  11  10   16.70    5.78
  -3   5   2   56.40    3.30
  -3   7   4   72.00    5.38
  -3  11  11    1.15    5.05
  -2  10   9   -1.35    5.70
  -2  11  12    4.32    5.67
  -1   4   2 1511.16   15.15
  -1   7   5 1337.82   21.91
  -1   9   8   -3.78    5.69
  -1  10  10   31.82    7.41
  -1  11  13    6.07    7.30
   0   9   9  156.48   11.78
   1  10  13    7.07    8.37
   2   7   8    1.54    4.42
   2   8  10   81.71    9.10
   2   9  12    0.24    7.51
   3   8  12   -1.81    6.03
   4   8  14   -3.81    7.48
   5   1   5  359.80   11.04
   5   3   7  255.61   11.65
   5   4   8   77.90    8.55
   5   7  14   10.86    8.48
   6  -1   5  194.73    7.71
   6   4  10    4.75    6.20
   6   5  12   10.85    7.60
   7   3  11   -4.16    5.30
   7   4  13   22.53    8.62
   8  -6   6   35.70    3.93
   8   1  11    1.41    4.66
   8   2  12   -4.46    5.33
   9  -6   8    2.05    3.17
   9  -1  11   30.11    6.86
   9   0  13    3.79    5.55
  10  -8  10    2.12    2.59
 -10  10   8    1.15    2.34
  -7  11   9    6.83    4.31
  -6  11   9   17.99    5.37
  -4   9   6   -4.40    4.49
  -3   8   5   82.30    6.34
  -3  10   8   58.75    7.22
  -3  11  10   16.76    6.26
  -2   9   7   37.18    6.24
  -2  11  11    2.71    5.81
  -1  11  12   10.00    7.62
   0   8   7  283.91   12.46
   0  10  11   22.79    7.24
   1   5   4 1445.28   21.12
   1   8   8   21.75    5.78
   1   9  10   14.94    6.32
   1  10  12    1.12    7.44
   2   4   4  101.85    6.36
   2   5   5   -9.38    3.70
   2   6   6  997.03   21.51
   2   8   9   -0.87    6.61
   3   0   2 2015.11   16.05
   3   3   4  137.93    7.21
   3   4   5  434.55   12.94
   3   7   9   49.03    7.81
   3   8  11   -1.63    5.96
   3   9  14   -4.60    6.05
   4  -2   2  364.71    5.89
   4   0   3  143.09    5.67
   4   6   9   27.99    6.55
   4   7  11   14.31    6.92
   4   8  13   20.13    9.80
   5   5   9    6.13    6.70
   5   6  11   10.15    6.99
   5   7  13   14.15    9.46
   6   2   7   17.25    5.87
   6   5  11   17.94    7.34
   6   6  14    0.07    6.57
   7   0   7  201.27    9.79
   7   1   8   14.36    5.41
   7   2   9  127.96   10.02
   7   4  12    0.90    6.65
   8   0   9   -2.00    4.61
   8   1  10   61.74    8.00
   8   3  14   34.59    8.27
   9  -5   8    4.16    3.60
   9  -2  10    1.74    4.16
   9   0  12   10.46    5.82
  10  -7  10    2.08    2.90
  10  -3  12   -0.38    4.60
  -9   9   6    5.12    2.60
  -8  11   9    2.82    3.36
  -7  10   7    9.94    4.06
  -6  10   7   11.45    4.32
  -5  10   7   49.69    6.34
  -5  11   9    3.01    4.28
  -5  12  11    0.70    4.73
  -3  12  12    5.45    6.20
  -1   8   6   -1.64    3.89
  -1  10   9   77.50    9.28
   0   2   1 1359.77   10.94
   0   9   8  161.36   11.32
   0  10  10    1.85    6.36
   0  11  13    4.81    6.25
   1   4   3 2605.36   24.84
   1   6   5  941.52   18.95
   1   7   6  296.46   12.83
   2   3   3  784.65   13.57
   2   7   7   27.54    6.67
   2   9  11    3.79    6.13
   2  10  13    5.93    7.77
   2  10  14   -2.22    6.17
   3   6   7   12.02    5.38
   3   9  13    6.65    7.26
   4   3   5  278.05   10.49
   4   4   6  770.48   18.49
   4   5   7   -0.35    6.02
   4   7  10  124.21   11.39
   4   8  12   19.36    9.10
   5   0   4   57.95    4.69
   5   7  12   17.47    9.14
   6   1   6   32.68    5.82
   6   3   8    3.54    4.86
   6   4   9    2.44    7.10
   6   6  13   -7.25    6.80
   7  -1   6  154.59    8.18
   7   3  10   36.54    6.73
   7   5  14   -2.72    6.22
   8  -5   6    7.66    3.17
   8  -1   8   26.86    5.32
   8   2  11   19.24    6.50
   8   3  13   -1.43    6.03
   9   1  13   -3.27    5.66
  10  -6  10    8.50    3.61
  -8  10   7   10.18    3.40
  -4  10   7   73.23    7.24
  -4  11   9   36.69    6.54
  -4  12  11    2.21    5.49
  -2   6   3   12.92    3.39
  -2   7   4 1150.05   18.39
  -2   8   5   83.32    6.89
  -2  10   8    1.01    5.23
  -2  11  10   44.39    7.79
  -1   9   7  221.16   11.66
  -1  11  11   28.66    7.29
   0   5   3 1060.94   16.27
   0   7   5  420.30   13.70
   0  11  12    2.48    7.01
   1   1   1  712.98    7.69
   1   8   7   -7.80    5.04
   1   9   9   -6.31    5.11
   1  10  11   11.09    6.97
   2   9  10   38.35    8.54
   3   2   3  642.27   12.23
   3   7   8    6.76    5.11
   3   9  12   19.29    7.92
   4   2   4   30.94    4.06
   5   3   6  521.80   15.28
   5   4   7   16.41    5.53
   5   5   8  178.30   12.21
   5   8  14   16.87    8.77
   6   0   5   -3.11    3.34
   6   5  10    5.33    6.31
   6   6  12   54.58    9.70
   6   7  14    1.78    7.85
   7  -3   5   88.50    5.36
   7   4  11   11.39    6.20
   7   5  13    7.31    7.14
   8  -2   7  156.66    8.65
   8   3  12   -3.06    6.43
   9  -2   9   27.47    5.86
   9  -1  10    3.60    4.88
   9   0  11    2.93    5.34
   9   1  12   12.94    6.74
  10  -5  10    1.78    3.51
  10  -3  11    2.56    4.40
  10  -2  12    1.76    4.42
  -6   8   4   10.63    2.99
  -6  11   8   25.98    5.65
  -6  12  10    6.10    4.80
  -5  12  10    1.43    4.99
  -3   4   1   -0.09    1.18
  -3  10   7   60.19    7.02
  -3  11   9    6.28    5.35
  -3  12  11   -0.41    5.80
  -2   5   2 2573.21   20.09
  -2   9   6    9.21    4.91
  -2  12  12    4.43    5.59
  -1  11  10    0.25    5.98
   0   8   6   50.82    7.45
   0  10   9    1.04    6.33
   0  11  11   17.56    8.05
   1  10  10   37.85    8.49
   1  11  13    6.56    6.71
   2   8   8   64.61    7.98
   2  10  12   14.52    7.62
   3   8   9  164.94   12.44
   3   9  11   39.66    9.16
   4   7   9   11.07    6.50
   4   8  11   48.62    8.73
   4   9  13    6.76    8.71
   5   2   5  262.98   10.11
   5   6   9    1.57    7.12
   5   7  11   57.59    9.65
   5   8  13    3.20    8.17
   6   3   7   -3.33    5.12
   6   6  11   36.43    8.66
   6   7  13   -0.55    7.97
   7   1   7   -3.63    4.34
   7   2   8    7.23    4.74
   7   3   9   -9.61    4.83
   7   4  10   -2.99    5.81
   7   5  12   64.76    9.77
   8  -4   6   36.70    4.52
   8   0   8   33.92    6.03
   8   1   9   25.08    6.26
   8   2  10    1.16    5.52
   8   3  11   -4.64    5.50
   8   4  13   17.22    7.96
   9   2  13   -4.98    6.10
  10  -1  12    2.70    5.38
  -9  10   7   16.82    3.04
  -8  11   8    5.75    3.39
  -7   8   4   45.62    3.68
  -7  11   8    2.91    3.70
  -6   7   3  338.95    6.87
  -6   9   5   33.14    4.46
  -5   7   3    2.33    2.78
  -5   8   4   36.16    4.06
  -5   9   5   14.13    4.10
  -5  11   8    3.91    4.19
  -4   8   4   52.26    5.06
  -4  11   8   35.23    6.14
  -4  12  10    2.57    4.78
  -2  11   9   20.86    6.56
  -2  12  11    4.65    6.67
  -1   3   1   53.32    2.60
  -1   7   4    0.19    4.80
  -1  10   8  174.80   10.97
  -1  12  12    0.63    6.52
   0   9   7   -2.92    5.45
   1   3   2   94.40    4.56
   1   9   8   24.61    6.20
   2   2   2 5081.88   29.28
   2   6   5   16.94    6.06
   2   9   9   63.59    9.16
   2  10  11   13.83    7.42
   3   5   5  567.65   15.52
   3   6   6  149.88   10.60
   3  10  13    0.23    6.33
   4   1   3  464.10   10.39
   4   5   6  -14.48    5.83
   4   8  10    7.38    7.25
   4   9  12   -7.94    7.70
   5   1   4   -5.09    3.21
   5   7  10    6.04    6.90
   5   8  12   -7.01    8.38
   6   2   6  463.75   14.54
   6   4   8  313.84   14.16
   6   5   9   97.02   10.32
   7   0   6   22.41    5.01
   7   5  11    4.78    6.76
   7   6  13    4.50    7.58
   8   4  12    4.57    7.73
   9  -1   9    5.99    4.64
   9   0  10   17.84    6.01
   9   1  11   12.46    6.23
   9   2  12   14.45    7.43
  10  -2  11    3.98    3.95
 -10   9   6    0.77    1.98
  -7   7   3    5.19    1.85
  -7   9   5  179.91    7.23
  -4   7   3  658.87   11.53
  -4   9   5  106.93    6.89
  -3  11   8    1.49    5.05
  -3  12  10    4.22    5.74
  -2  10   7  143.25    9.82
  -1   6   3  460.64   11.20
  -1   8   5   39.69    5.85
  -1   9   6   -4.16    4.79
  -1  11   9   -0.40    5.82
  -1  12  11   -8.19    6.19
   0   4   2  745.94   11.74
   0  11  10   30.66    8.05
   1   6   4  300.32   11.14
   1   7   5  179.88   10.40
   1  10   9  105.69   10.65
   1  11  11   14.08    8.74
   2   5   4  480.31   13.07
   2   7   6    4.93    5.26
   2   8   7   73.10    8.41
   2  11  13   -1.28    6.23
   3   4   4  212.18    8.95
   3   7   7   28.16    6.26
   3   8   8   -0.41    6.44
   3   9  10   11.35    6.52
   3  10  12   -3.02    6.54
   4   4   5  494.82   14.45
   4   6   7  318.16   13.99
   4   7   8   21.75    7.39
   5   4   6   -3.36    5.88
   5   5   7  418.76   16.12
   6   1   5  194.51    8.99
   6   6  10   -0.24    5.22
   6   7  12    3.76    7.23
   7   4   9  144.70   11.61
   7   6  12   -4.36    8.13
   8   1   8   65.61    7.48
   8   2   9   14.69    6.37
   8   3  10   28.64    7.16
   8   5  13    5.03    7.92
   9  -7   7   -0.73    2.42
   9  -6   7   47.19    4.23
   9   3  13   13.08    7.31
  10  -8   9   -1.46    1.83
  10  -7   9    1.92    2.37
  10  -6   9   -1.43    2.59
  10  -1  11    7.63    5.57
  10   0  12   10.74    6.14
  -9  11   8    3.37    3.00
  -7  10   6   14.81    4.10
  -7  12   9    0.05    4.16
  -6  10   6   48.39    5.24
  -6  12   9    2.81    4.25
  -5   6   2  546.18    7.47
  -5  10   6   -3.61    3.58
  -5  12   9   11.69    4.95
  -4  10   6  169.13    9.27
  -4  12   9   -1.72    4.60
  -3   7   3   13.74    3.87
  -3   8   4  285.65    9.76
  -3   9   5   15.31    4.62
  -2  11   8   46.11    7.51
  -2  12  10   11.19    6.33
  -1  10   7   -4.19    5.34
   0  10   8   54.40    7.80
   0  12  12   10.61    6.74
   1   8   6   62.14    7.31
   1   9   7   82.32    9.02
   2   4   3  601.95   13.12
   2   9   8   18.86    7.29
   2  10  10   27.13    7.52
   2  11  12    1.27    6.57
   3   1   2  478.26    9.15
   3  10  11    2.28    8.61
   4   3   4  499.98   12.97
   4   8   9   29.25    7.77
   4   9  11    5.04    7.23
   4  10  13    8.13    8.11
   5   3   5  335.01   12.30
   5   6   8  126.04   10.37
   5   7   9    3.15    6.30
   5   8  11    0.73    7.09
   5   9  13    7.28    7.30
   6   4   7  103.94    9.51
   6   5   8   58.11    9.49
   6   7  11   28.78    8.33
   6   8  13    3.38    7.97
   7   2   7   93.14    7.61
   7   5  10    2.72    6.32
   8   4  11    3.37    5.94
   8   5  12    0.18    6.94
   9  -8   7   21.89    2.46
   9  -5   7    8.37    3.42
   9  -2   8   80.65    6.86
   9   0   9   39.12    6.51
   9   1  10   -4.31    5.17
   9   2  11    2.81    6.01
   9   3  12    0.13    6.71
  10  -5   9   10.07    3.67
  10  -2  10   -0.25    4.26
 -10  10   7    2.33    2.11
  -8   8   4    2.79    2.28
  -8   9   5   10.42    3.24
  -6   6   2   12.62    1.69
  -6  11   7    6.10    4.42
  -5  11   7   19.94    5.09
  -4   6   2  167.54    5.09
  -4  11   7    6.99    5.35
  -3  10   6   16.44    5.02
  -3  12   9   24.41    6.61
  -1   5   2  571.81   10.63
  -1  12  10   52.80    9.29
   0   7   4  873.45   18.09
   0   8   5  786.76   19.09
   0   9   6    9.64    5.86
   0  11   9   25.18    7.58
   0  12  11   28.40    8.62
   1   5   3   76.22    5.58
   1  11  10    3.17    7.10
   1  12  12   -3.25    7.52
   2  11  11   10.01    8.91
   3   3   3   28.32    3.78
   4   9  10   29.12    8.57
   4  10  12    7.86    8.73
   5   8  10   69.02   10.04
   5   9  12   -3.17    8.00
   6   3   6  121.18    8.43
   6   6   9    7.35    5.83
   6   8  12    6.96    8.93
   7  -1   5   30.19    4.44
   7   1   6  189.20    9.59
   7   6  11   25.39    7.82
   7   7  13    2.93    6.96
   8   3   9   42.52    7.75
   8   4  10   22.03    7.17
   9  -4   7   20.66    4.02
   9  -1   8    2.25    4.96
  10   0  11    3.66    4.80
  10   1  12   -1.78    5.90
  -8  10   6    5.35    3.24
  -7  11   7   10.63    4.14
  -4  13  10   -4.02    5.26
  -3  11   7   41.54    6.39
  -2   7   3  869.37   15.21
  -2   8   4   50.56    5.96
  -2   9   5   69.70    6.81
  -2  10   6   66.80    7.14
  -2  12   9   15.50    6.37
  -2  13  11   -4.04    6.12
  -1  11   8   10.46    6.33
   0   6   3  196.36    8.43
   0  10   7  115.43   10.10
   1  10   8   22.26    6.62
   2   7   5  452.39   15.47
   2   8   6   92.76    9.10
   3   6   5   91.56    7.99
   3   7   6  659.58   19.00
   3   8   7    5.28    6.62
   3  10  10   47.26    8.78
   3  11  12    5.98    6.96
   4   2   3  210.88    7.98
   4   5   5  320.47   13.04
   4   6   6  267.06   12.70
   4   7   7   65.11    8.62
   4   8   8   48.90    8.81
   5   0   3 1197.21   16.06
   5   2   4  755.47   15.63
   5   5   6  123.52    9.89
   5   6   7   12.01    7.97
   5   7   8   40.22    8.99
   5   9  11    7.03    8.50
   6  -4   3   36.59    2.57
   6   0   4  116.31    6.50
   6   2   5  105.12    7.78
   6   7  10   17.96    6.77
   7  -5   4   87.59    3.58
   7   3   7   -1.82    5.52
   7   4   8   26.11    7.14
   7   5   9   -0.20    6.49
   7   6  10    1.93    6.57
   7   7  12   21.72    7.82
   8   2   8   17.00    5.09
   8   5  11    1.02    6.91
   9   1   9    1.91    4.91
   9   2  10   24.32    6.25
   9   3  11   22.43    6.97
   9   4  12    1.15    6.92
  10  -1  10    3.04    4.60
  -8  11   7    4.42    3.22
  -6  12   8    8.10    4.88
  -5  12   8    7.50    4.58
  -4  12   8   10.43    5.12
  -3   6   2  494.20    9.15
  -3  13  10   -0.06    5.70
  -2   4   1   20.04    2.03
  -2  11   7   22.68    6.01
  -1   8   4  704.18   16.50
  -1  12   9    5.67    6.40
  -1  13  11    9.36    7.35
   0  11   8   61.12    8.70
   0  12  10   -4.31    6.13
   1   4   2  276.35    8.26
   1   8   5  587.73   17.55
   1  11   9   -4.70    5.48
   1  12  11   18.08    7.49
   2   3   2    1.12    3.23
   2   6   4   -5.27    3.66
   2   9   7   -4.22    4.81
   2  11  10   20.98    8.15
   3   5   4   63.23    6.11
   3   9   8   32.89    7.05
   3  11  11   -1.04    8.00
   4   4   4   -5.17    4.30
   4   9   9   51.61    9.08
   4  10  11   20.45    8.27
   5   4   5  103.00    8.48
   5   8   9    1.90    6.52
   6   5   7   20.81    7.83
   6   6   8  109.84   11.06
   6   8  11   18.56    7.93
   7   0   5   17.77    4.43
   7   2   6   -0.36    4.62
   7   7  11   -2.76    7.76
   8  -1   6   16.12    4.32
   8   1   7    7.45    4.96
   8   6  12   13.72    7.07
   9   0   8   33.80    6.19
  10  -2   9    3.20    3.81
  10   0  10    1.17    4.89
  10   1  11    2.89    5.59
  10   2  12    2.91    5.50
  -7  12   8   16.03    4.52
  -3  12   8   -3.23    4.84
  -2  13  10   10.54    6.96
  -1   7   3   42.44    5.32
  -1  10   6   10.20    5.32
   0   3   1  130.52    4.45
   1   2   1 4678.48   23.58
   1   7   4    0.20    4.41
   1   9   6   97.53    8.48
   1  10   7   13.38    6.35
   1  12  10   20.70    8.77
   2   5   3 1388.12   21.00
   2  10   8   53.84    7.95
   2  12  11    0.48    7.54
   3  10   9   67.57    9.67
   4   0   2  684.12   10.65
   4  10  10    9.22    8.87
   5   9  10   12.23    8.13
   5  10  12    0.82    7.18
   6  -3   3  873.35   10.64
   6   4   6  104.04    8.38
   6   7   9   10.32    6.16
   6   8  10    5.56    8.10
   6   9  12    4.11    7.19
   7  -3   4  217.48    7.01
   7   6   9   71.00    9.67
   7   8  12   -5.45    7.36
   8  -6   5  147.77    4.63
   8  -5   5    5.21    3.03
   8   3   8   27.66    7.20
   8   4   9   17.28    6.20
   8   5  10    7.14    6.46
   8   6  11  -11.29    7.08
   9   2   9    8.30    5.71
   9   3  10    4.73    5.85
   9   4  11   -3.65    5.49
   9   5  12   -0.25    7.21
  10  -6   8   -2.37    2.60
  10  -5   8    4.39    3.21
  10  -1   9   13.94    5.26
  10   2  11    6.99    6.19
  11  -5  10    1.96    3.46
  -8  12   8    0.31    3.03
  -6  13   9    2.61    4.64
  -5   9   4    0.66    3.28
  -5  10   5   34.18    4.83
  -5  13   9   -4.02    4.32
  -4   9   4  137.86    7.42
  -4  10   5   19.82    4.73
  -4  13   9    6.28    4.83
  -3  13   9    5.70    5.62
  -2   6   2   96.96    4.95
  -2  12   8    2.32    5.49
  -1  11   7  114.83    9.23
  -1  13  10    2.89    6.75
   0   5   2  243.59    7.70
   0   9   5  236.14   11.98
   0  10   6   18.07    6.17
   0  12   9    3.15    5.66
   0  13  11   -1.24    5.80
   1   6   3 1302.97   20.67
   1  11   8   74.37    9.53
   2  11   9   87.97   10.21
   3   2   2   28.47    3.52
   3   4   3   17.53    3.82
   3   7   5  112.11    9.85
   3   8   6   -3.53    6.59
   3   9   7   64.70    9.23
   3  11  10   21.76    9.06
   4   6   5   39.54    7.77
   4   7   6  294.91   13.78
   4   8   7   47.48    8.15
   4   9   8   14.38    7.11
   5   1   3   59.47    5.16
   5   3   4   -5.25    3.45
   5   6   6  147.05   10.95
   5   7   7  262.15   13.92
   5   8   8    2.48    6.51
   5  10  11   14.76    9.04
   6   1   4  373.44   11.40
   6   3   5   33.09    5.46
   6   9  11   17.44    8.91
   7   1   5   -1.71    4.09
   7   4   7   18.06    6.47
   7   7  10   -1.02    6.10
   8  -4   5  274.15    7.89
   8   0   6   68.68    6.46
   9  -1   7   75.62    6.75
   9   1   8   18.58    5.67
  10  -7   8    1.08    2.32
  10  -4   8    8.86    3.74
  10   1  10   12.81    6.09
  -9   9   5   18.62    2.48
  -9  10   6   -0.01    2.30
  -6   9   4   20.87    3.62
  -6  10   5   30.31    4.42
  -6  11   6    7.69    4.23
  -5  11   6   51.87    5.75
  -4  11   6    1.48    4.18
  -3   9   4   17.77    4.67
  -3  10   5  119.80    7.87
  -3  11   6   70.21    7.02
  -2  10   5    0.14    4.16
  -2  13   9   17.22    7.12
  -1  12   8   22.34    6.86
   0   8   4   34.95    6.07
   0  11   7   -1.28    5.85
   0  13  10   36.36    9.06
   1  12   9   19.60    8.47
   2   1   1 4441.03   22.46
   2   8   5  121.37    9.16
   2   9   6    9.87    5.29
   2  10   7   22.10    7.27
   2  12  10   -1.93    8.15
   3   6   4  323.92   12.66
   3  10   8    0.11    5.38
   3  12  11    5.54    7.93
   4   3   3  592.32   13.51
   4  10   9    3.84    7.15
   4  11  11    0.07    6.96
   5   5   5   98.06    8.31
   5   9   9    6.35    6.02
   6   5   6    0.51    6.14
   6   6   7   86.43    9.52
   6   7   8   61.73    8.55
   6   8   9    4.30    6.69
   7   3   6  238.79   11.43
   7   8  11   20.72    7.90
   8  -3   5   -1.36    3.39
   8   1   6   25.29    5.35
   8   4   8   30.15    7.51
   8   5   9   47.52    8.50
   8   6  10    5.86    7.35
   8   7  11    4.98    7.46
   9   0   7   -0.68    4.82
   9   3   9    7.85    6.15
   9   4  10   24.40    6.84
   9   5  11    6.30    6.11
  10   0   9   -1.58    4.50
  10   2  10   10.47    6.22
  10   3  11    8.06    7.01
  11  -2  10   10.95    4.94
  -9  11   7    0.65    2.37
  -7  10   5    0.54    3.42
  -6  12   7    3.90    4.74
  -5   8   3  428.20    9.36
  -5  12   7    7.76    4.24
  -4   8   3   22.49    3.66
  -4  12   7    5.10    4.59
  -3   8   3  723.55   14.05
  -3  12   7    6.26    5.09
  -2   9   4  318.80   11.64
  -2  11   6   36.01    6.04
  -1   4   1  389.72    7.31
  -1   6   2 1321.36   17.46
  -1  13   9   11.47    7.63
   0   7   3  816.68   16.60
   0  12   8    9.36    6.78
   1   9   5   17.54    6.74
   1  10   6   50.01    8.10
   2   7   4  396.30   13.62
   2  11   8   -1.39    6.60
   3  11   9    7.70    7.27
   4   5   4  666.75   16.86
   4  11  10   22.17    9.54
   5  -3   2  133.66    3.50
   5  10  10   21.00    8.14
   6   2   4   17.41    5.18
   6   4   5   -4.12    4.96
   6   9  10   11.93    7.52
   7   2   5    5.81    4.60
   7   5   7    9.40    6.00
   7   6   8    9.82    6.25
   7   7   9   -9.94    5.71
   7   8  10   -7.25    7.68
   8   3   7   34.09    6.43
   9  -5   6   81.23    5.42
   9  -4   6   -3.35    4.11
   9   2   8   13.38    4.51
   9   5  10   -7.13    6.54
  10  -8   8    2.50    1.79
  10   1   9   11.32    5.66
  11  -1  10    1.26    5.05
  -7  11   6   17.11    3.90
  -7  12   7    0.44    3.37
  -6  13   8   11.18    4.73
  -5  13   8    3.61    4.69
  -4  13   8    1.10    4.49
  -3  13   8    4.14    5.37
  -2   8   3  302.12   10.21
  -2  12   7   31.30    5.67
  -1   9   4    0.49    5.45
  -1  10   5    5.03    4.10
  -1  11   6   -3.66    4.88
   0  13   9    2.04    7.82
   1   5   2 2381.45   24.65
   1   8   4  654.42   17.41
   1  11   7   30.42    6.60
   1  13  10    4.91    6.39
   2   4   2  638.20   12.81
   2  12   9   -5.87    7.39
   3   3   2 1405.54   18.67
   3   5   3  257.37    9.94
   3   8   5  305.98   14.09
   3   9   6  149.59   11.45
   3  10   7   -0.76    6.18
   3  12  10   -4.24    7.65
   4   1   2  876.79   13.30
   4   7   5  190.86   11.76
   4   8   6  218.45   12.61
   4   9   7    1.09    5.49
   4  10   8   12.70    7.26
   5   2   3  326.63   10.43
   5   4   4  282.84   11.25
   5   7   6   26.68    6.91
   5   8   7    2.77    6.35
   5   9   8   20.28    6.83
   5  11  11   17.03    8.25
   6   7   7    2.02    7.28
   6   8   8   16.17    7.55
   6  10  11    0.64    7.16
   7   4   6    8.65    5.39
   7   9  11   10.18    7.41
   8   2   6  149.78    9.66
   8   5   8    4.24    6.59
   8   6   9    9.32    6.13
   8   7  10   -3.90    7.02
   9  -6   6   -0.18    2.80
   9  -3   6   60.11    5.64
   9   1   7   58.34    6.82
   9   3   8    3.02    5.64
   9   4   9   21.99    7.01
   9   6  11   10.15    6.66
  10  -1   8   18.05    4.71
  10   3  10   12.38    7.47
  10   4  11    1.64    6.28
  11   0  10    2.51    5.10
  -7   9   4    2.17    2.79
  -6   8   3   11.44    2.70
  -3  14   9   14.95    6.24
  -2  13   8    0.69    5.74
  -1   8   3  212.33    9.46
  -1  12   7   -1.66    4.67
  -1  13   8    1.72    6.09
   0   6   2 1306.00   18.73
   0  10   5   86.63    8.53
   0  11   6   20.99    6.62
   1   7   3    0.26    4.97
   1  12   8   31.71    7.43
   2   9   5  247.43   12.94
   2  10   6   20.92    7.01
   2  11   7   24.50    7.26
   2  13  10    6.80    8.28
   3   7   4   -2.60    5.89
   3  11   8   40.08    7.95
   4   4   3  132.26    7.43
   4   6   4   23.18    6.70
   4  11   9   25.96    8.28
   5  -2   2  213.21    5.19
   5   6   5   55.18    7.29
   5  10   9    3.99    6.81
   5  11  10   -1.63    8.12
   6   6   6   89.76    8.91
   6   9   9    1.41    6.42
   6  10  10    2.91    8.78
   7   0   4  189.84    8.42
   7   3   5   36.24    6.23
   7   6   7    5.27    6.93
   7   7   8   71.84    9.29
   7   8   9    4.76    7.45
   8   0   5   20.26    5.31
   8   4   7   76.70    8.55
   8   8  11   -1.21    6.50
   9   6  10   13.08    7.62
  10   0   8   14.88    4.96
  10   2   9   -4.05    5.31
  11  -6   9    2.87    2.73
  11  -5   9   -2.10    2.86
  11  -4   9    7.72    3.60
  -8  11   6    0.34    2.70
  -4   7   2  346.53    7.87
  -4  11   5   47.41    5.97
  -4  12   6   41.12    6.56
  -3   5   1  417.58    6.64
  -3   7   2  233.14    7.30
  -3  11   5   -2.34    3.66
  -3  12   6   -0.03    4.49
  -2  14   9    4.06    6.32
   0   4   1  179.00    5.82
   0   9   4  648.61   17.40
   0  12   7   50.65    7.99
   1   3   1 1169.43   13.66
   1  13   9   -3.46    6.25
   2   2   1 1390.72   14.72
   2   8   4   -5.40    4.97
   2  12   8   42.61    9.40
   3  12   9   21.00    8.08
   4   2   2  768.26   13.82
   4  12  10    6.60    7.33
   5   3   3   67.92    6.35
   5   5   4   -9.47    5.40
   5   9   7   48.61    8.92
   6   0   3   26.03    4.48
   6   3   4  291.75   11.29
   6   5   5  256.94   12.23
   7   5   6  291.61   14.66
   7   9  10   13.84    7.41
   8   3   6   66.92    8.09
   8   6   8   45.43    8.67
   8   7   9   19.78    8.21
   8   8  10    6.61    8.23
   9  -1   6   25.85    4.98
   9   2   7   -4.70    4.79
   9   4   8    1.97    5.97
   9   5   9    1.40    5.61
  10  -4   7    1.92    3.31
  10  -3   7   -0.07    3.46
  10   1   8    3.55    4.89
  10   3   9   -0.69    5.89
  10   4  10    4.07    5.61
  11  -1   9   -0.91    4.56
  11   1  10    1.66    5.66
  -8  10   5   39.21    3.76
  -8  12   7    4.62    3.03
  -5  11   5   17.45    4.39
  -5  12   6    2.44    3.67
  -5  13   7   10.24    5.25
  -4   5   1  301.75    4.60
  -4  10   4   -1.13    3.54
  -4  13   7    3.84    4.67
  -3  10   4   64.94    6.27
  -3  13   7    7.18    5.34
  -2   5   1   26.96    2.68
  -2   7   2  192.08    7.22
  -2  10   4   -7.60    4.13
  -2  11   5   15.44    4.88
  -2  12   6   12.92    5.43
  -2  13   7   15.42    6.09
  -1  14   9    2.00    5.63
   0   8   3   47.33    5.95
   0  13   8   19.52    7.19
   1   9   4  124.91    9.79
   1  10   5  153.14   10.25
   1  11   6    0.29    4.91
   1  12   7    8.70    6.70
   2   5   2    0.09    3.09
   2   7   3  390.16   13.34
   2  13   9    3.30    7.62
   3   4   2  631.53   13.81
   3   6   3  218.34   10.32
   3   9   5    0.82    6.38
   3  10   6   54.87    9.16
   3  11   7    8.12    6.88
   4   8   5   -9.83    4.69
   4  10   7   50.44    8.28
   4  11   8   -4.61    7.01
   5   7   5   -5.92    5.91
   5   8   6   95.47   10.11
   5  10   8    3.40    5.89
   5  11   9   24.64    9.35
   6   1   3  855.70   16.02
   6   7   6   43.12    8.95
   6   8   7   91.14    9.84
   6   9   8   -0.07    5.64
   6  10   9    8.84    8.13
   7   1   4  220.42    9.62
   7   4   5  277.20   12.91
   7   7   7   79.88   10.12
   7   8   8    2.70    6.89
   7   9   9    0.45    7.61
   8   1   5   13.25    4.74
   8   5   7    1.62    5.16
   9   0   6   13.70    4.40
   9   3   7   63.20    8.02
   9   6   9   12.88    7.95
   9   7  10    6.24    7.47
  10  -5   7   12.58    3.35
  10  -1   7   -0.41    3.92
  10   2   8   15.58    6.00
  10   5  10    7.42    6.95
  11   0   9    4.05    5.14
  11   2  10    1.66    5.95
  -6  11   5   11.29    3.92
  -6  12   6   29.88    5.35
  -6  13   7   -1.16    3.79
  -5   7   2  213.69    5.54
  -5  10   4   14.62    3.94
  -5  14   8   14.75    5.63
  -4  14   8    8.90    4.95
  -3   9   3  119.71    7.53
  -3  14   8    7.54    5.57
  -2  14   8    4.81    5.99
  -1   7   2  303.10    9.66
  -1  10   4  186.63   10.23
  -1  11   5    7.61    4.30
  -1  12   6   23.92    5.83
  -1  13   7   36.80    7.60
   0  14   9    3.48    5.95
   1   6   2    3.85    3.53
   1  13   8   12.18    7.10
   2  10   5   -6.27    6.36
   2  11   6   16.84    6.89
   3   8   4  212.01   11.90
   3  12   8    1.09    6.58
   4   5   3   77.99    6.66
   4   7   4   68.75    8.38
   4  12   9    6.90    7.58
   5   0   2 1112.33   14.77
   6   4   4   24.06    5.41
   6   6   5   61.19    7.91
   6  11  10    9.56    7.86
   7   2   4   16.80    5.22
   7   6   6   -0.64    6.91
   7  10  10   -0.39    6.97
   8   2   5    0.47    4.52
   8   4   6   92.61    9.29
   8   7   8   -1.54    6.55
   8   8   9    0.18    7.62
   9  -7   6   62.56    2.90
   9   1   6    1.51    4.12
   9   5   8   12.41    6.85
  10   0   7   16.38    5.48
  10   4   9    9.80    6.83
  11   1   9    3.07    4.69
  -6  10   4   -1.84    3.31
  -4   9   3  224.08    8.17
  -2   9   3  415.20   12.59
  -1   5   1  543.91    9.78
  -1   9   3   96.03    7.82
  -1  14   8    6.64    7.06
   0   7   2  750.88   15.64
   0  10   4   16.70    6.12
   0  11   5   33.91    6.17
   0  12   6   -2.68    4.33
   0  13   7    1.80    6.19
   1   4   1   26.04    3.69
   1   8   3  246.58   10.88
   1  14   9    5.93    6.45
   2   9   4  218.09   12.08
   2  12   7   19.04    6.66
   2  13   8    8.10    8.35
   3   1   1 3346.75   22.21
   3  13   9    4.58    6.69
   4   3   2  434.98   11.37
   4  10   6  108.43   11.12
   4  11   7   -8.11    6.11
   5   4   3  118.73    7.69
   5   6   4  483.48   16.00
   5   9   6   52.99    9.22
   5  10   7   -2.68    5.58
   5  11   8   15.45    8.87
   6   2   3  316.70   11.14
   6   8   6    7.70    7.16
   6   9   7   -1.06    5.58
   6  10   8   11.89    8.20
   6  11   9    3.10    7.89
   7   5   5    0.72    6.25
   7   9   8   27.12    8.91
   8   6   7    6.47    5.74
   9   2   6   43.29    6.41
   9   4   7   -2.86    5.44
   9   7   9    9.25    8.48
  10  -6   7    4.04    2.45
  10   1   7    5.16    4.55
  10   3   8    8.86    6.22
  10   5   9    5.95    6.84
  11   2   9    5.12    5.62
  -8   9   4   37.98    2.85
  -7   8   3   23.06    2.37
  -7  11   5   39.95    4.52
  -7  12   6    0.83    3.17
  -7  13   7    5.90    3.63
  -5   9   3   20.30    3.45
   0   9   3  100.30    8.52
   0  14   8    1.59    6.66
   1  10   4  213.67   12.00
   1  11   5   15.64    6.97
   1  12   6   11.54    5.62
   1  13   7   29.67    8.02
   2   3   1  235.15    7.16
   2   6   2  385.57   11.96
   3   5   2  149.45    7.99
   3   7   3   87.51    7.60
   3  10   5  180.89   12.92
   3  11   6   26.91    7.81
   3  12   7   13.79    7.22
   4   6   3  378.67   13.39
   4   9   5  201.51   12.51
   4  12   8   18.95    7.78
   5   1   2  886.08   14.63
   5   8   5  117.86   10.36
   5  12   9   14.28    7.90
   6   5   4  364.69   13.92
   6   7   5   97.52    9.85
   7   3   4   -4.80    4.50
   7   7   6   32.42    8.02
   7   8   7   15.03    6.57
   7  10   9   -2.23    6.32
   8   3   5  147.09    9.90
   8   5   6   46.01    7.06
   8   8   8   38.63    9.83
   8   9   9    6.07    8.23
   9   5   7   35.59    7.69
   9   6   8   -4.99    5.79
  10   2   7   23.02    6.03
  10   4   8    5.14    5.97
  11  -5   8    1.76    2.53
  11  -4   8    1.44    2.88
  11  -1   8    2.03    3.95
  11   0   8   14.56    5.51
  -9  11   6   11.36    2.39
  -4  12   5   45.02    5.80
  -4  13   6    2.53    4.26
  -4  14   7    6.70    5.48
  -3   8   2   98.30    5.90
  -3  11   4    0.68    4.13
  -3  12   5   18.51    5.19
  -3  13   6   25.55    5.96
  -3  14   7   -0.45    4.60
  -2   8   2  164.98    7.76
  -2  11   4    8.99    4.60
  -2  12   5    0.66    4.12
  -2  13   6   16.05    5.95
  -2  14   7   26.75    6.95
  -1  12   5    6.14    5.33
  -1  13   6   27.79    6.74
   1   7   2  986.30   18.78
   1  14   8    5.61    7.19
   2   8   3   66.57    7.19
   2  11   5   84.43    9.87
   2  12   6    2.05    6.25
   2  13   7    3.72    7.36
   3   2   1   34.10    4.10
   3   9   4   23.03    6.88
   3  13   8   17.65    7.60
   4   4   2  520.01   13.48
   4   8   4    7.37    5.59
   5   2   2   84.58    6.25
   5   5   3  336.55   12.60
   5   7   4   -4.51    4.38
   6   3   3  247.05   10.32
   6  10   7   49.62   10.00
   6  11   8    5.90    8.16
   7   6   5  159.66   11.71
   8   0   4   72.26    6.46
   8   4   5   -0.47    5.70
   8   6   6   40.79    8.02
   8   7   7   -0.40    5.42
   9  -3   5  163.50    7.43
   9   0   5   12.14    4.90
   9   3   6    4.30    4.20
   9   7   8   34.37    9.35
   9   8   9    8.07    8.67
  10   6   9   13.97    7.67
  11   1   8    5.76    5.01
  11   3   9   -0.69    4.63
  -5  12   5    8.25    4.22
  -5  13   6   33.89    5.94
  -5  14   7    1.17    4.65
  -4  11   4   17.03    4.42
  -2   6   1  230.36    6.66
  -1  11   4   -0.08    4.73
  -1  14   7    3.83    5.86
   0  11   4  187.34   11.32
   0  12   5    5.76    5.79
   0  13   6   21.47    6.88
   0  14   7   39.19    8.77
   1   9   3  126.75    8.81
   2   4   1 1349.39   18.00
   2  10   4   47.76    8.03
   2  14   8    8.62    7.61
   4   7   3  278.33   12.91
   4  10   5   -7.57    7.02
   4  11   6   23.39    7.21
   4  12   7    2.65    6.44
   4  13   8    1.33    7.45
   5   9   5    1.67    7.45
   5  10   6   49.00    8.44
   5  12   8    4.94    7.41
   6   6   4  116.19    9.07
   6   8   5    7.45    7.27
   6   9   6   15.45    6.57
   7  -3   3  222.80    6.18
   7   0   3  472.21   11.96
   7   4   4   10.65    4.88
   7   9   7   17.55    7.07
   7  10   8    4.85    7.17
   8  -4   4   -2.73    2.63
   8   1   4  127.19    8.16
   8   8   7    9.01    7.65
   8   9   8   -4.30    7.48
   9  -4   5   39.58    4.37
   9   1   5    0.90    4.11
   9   4   6   20.09    6.50
   9   6   7    3.44    6.39
  10  -7   7   14.70    2.25
  10  -3   6   -4.19    3.35
  10  -1   6   -1.33    3.69
  10   0   6   12.95    4.71
  10   3   7    4.05    5.07
  10   5   8    6.25    6.02
  11  -6   8    1.87    2.25
  11   2   8    5.97    5.41
  11   4   9    5.12    6.22
  -8  12   6    4.35    2.66
  -7  10   4   56.67    4.28
  -6   7   2  261.73    4.64
  -6   9   3   18.04    3.14
  -6  13   6    1.88    3.98
  -6  14   7    5.18    4.11
  -5  11   4    2.42    3.69
  -4   8   2  261.11    7.63
  -3   6   1  106.54    4.20
  -3  10   3  185.17    8.85
  -2  10   3  156.52    8.98
  -1   6   1   35.98    3.82
  -1  10   3  156.81    9.53
   0   8   2  758.73   16.80
   1   5   1   46.72    4.19
   1  12   5   35.61    7.51
   1  13   6    0.47    6.04
   1  14   7   -1.75    7.30
   2   7   2    4.12    5.05
   2   9   3   35.23    6.85
   3   3   1 2503.06   24.03
   3   6   2   60.13    5.94
   3   8   3  223.07   11.31
   3  11   5   -4.83    6.37
   3  12   6    3.22    6.22
   3  13   7    7.98    6.84
   4   5   2   44.23    6.06
   4   9   4   59.69    9.07
   5   3   2  482.03   13.04
   5   6   3   -4.73    4.78
   5   8   4   90.67    9.83
   6   4   3  153.32    9.06
   7   5   4   38.84    6.98
   7   7   5   12.03    7.25
   8   2   4   25.90    5.68
   8   5   5   70.64    8.94
   8   7   6    9.89    6.75
   9   2   5    4.02    4.85
   9   5   6   46.69    7.96
   9   8   8    3.68    8.35
  10  -4   6   40.09    4.46
  10   1   6    0.05    4.34
  10   4   7   29.45    7.10
  10   6   8   17.00    8.26
  11   3   8    0.97    5.51
  -9  10   5   -0.05    1.82
  -6  12   5   26.59    4.53
  -4  10   3    1.06    3.70
  -3  14   6   17.61    6.82
  -2  13   5   24.19    5.90
  -2  14   6   31.26    7.19
   0   6   1  850.44   14.69
   0  10   3   22.56    5.40
   1   8   2   23.77    6.05
   1  11   4   20.65    6.14
   2  12   5    0.88    6.35
   2  13   6    9.26    6.80
   2  14   7   21.56    8.08
   3  10   4   59.17    7.89
   4  12   6    9.05    7.91
   4  13   7    1.86    7.57
   5  11   6   24.59    7.44
   5  12   7   -1.08    6.73
   6   5   3  -10.76    5.42
   6   7   4   60.67    7.53
   6   9   5   42.74    8.46
   6  10   6    7.62    7.05
   6  11   7    3.29    7.16
   6  12   8    1.74    7.14
   7   2   3  235.08   10.37
   7   9   6    9.41    7.21
   7  10   7    8.11    7.36
   7  11   8    7.19    7.26
   8   3   4   36.42    6.50
   8   9   7    7.64    8.11
   8  10   8   19.60    8.83
   9  -5   5   47.95    3.88
   9   3   5    6.77    5.25
   9   7   7   -4.15    5.88
  10   2   6    3.56    4.80
  10   5   7   -1.53    5.76
  11  -3   7    2.85    3.54
  11  -1   7    2.28    3.81
  11   0   7   -0.54    3.82
  11   1   7    9.87    4.92
  11   4   8    0.87    6.14
  -8  11   5   -2.91    2.43
  -7  13   6    4.65    3.37
  -6  11   4   43.38    4.70
  -5   8   2  168.68    5.65
  -4  13   5   25.07    5.56
  -4  14   6   10.60    4.67
  -3  12   4   30.29    5.48
  -3  13   5    5.96    4.54
  -3  15   7    2.05    5.70
  -2   9   2  -10.19    4.45
  -2  12   4    2.06    4.06
  -2  15   7    1.71    5.72
  -1   9   2  115.38    7.82
  -1  12   4   45.99    6.96
  -1  13   5   -0.47    3.68
  -1  14   6   22.45    6.60
  -1  15   7   10.29    7.22
   0  13   5   13.22    6.27
   0  14   6    1.92    6.45
   0  15   7   -3.50    6.42
   1   6   1    1.51    3.65
   1  10   3    7.76    4.75
   2   5   1   37.68    4.44
   2  11   4  108.04    9.71
   3   4   1   70.95    5.84
   3   7   2  476.72   14.92
   3   9   3   49.92    7.50
   3  13   6    2.66    7.20
   4   1   1   49.60    4.68
   4   6   2   98.92    8.22
   4   8   3   96.16    8.58
   4  11   5   94.84   10.51
   5   4   2  152.79    8.43
   5   7   3  270.31   12.60
   5   9   4    2.58    7.32
   6  -2   2  378.65    7.50
   6   0   2 1103.92   15.90
   6   1   2  340.57   10.31
   7  -4   3  114.44    3.77
   7   3   3  160.73    9.57
   7   6   4    7.43    5.49
   7   8   5   39.14    8.10
   8  -5   4   56.38    3.08
   8   4   4   16.26    6.24
   8   6   5    1.78    5.40
   8   8   6    5.80    6.65
   9   4   5   28.13    6.92
   9   6   6   15.44    6.05
   9   8   7   -1.96    7.51
   9   9   8   11.10    7.37
  10  -5   6   -0.83    2.81
  10   3   6   12.11    5.49
  10   6   7   11.30    7.47
  10   7   8    6.68    6.69
  11  -4   7    5.86    3.29
  11   2   7    4.15    5.23
  11   5   8    7.07    6.55
  -5  10   3   19.24    3.94
  -5  13   5   25.50    5.40
  -5  14   6   -0.42    4.22
  -4   6   1  549.40    7.45
  -4  12   4   -0.76    4.00
  -3   9   2  491.65   12.19
  -2  11   3  148.98    9.07
  -1   7   1 1136.42   17.02
  -1  11   3   21.74    5.65
   0   9   2  406.55   13.57
   0  12   4   25.29    5.85
   1  13   5    0.93    6.05
   1  14   6    4.60    7.09
   1  15   7   13.87    7.99
   2   8   2  402.04   13.67
   2  10   3   63.96    8.15
   3  11   4   50.25    8.84
   3  12   5   57.57    8.58
   3  14   7    6.02    6.57
   4  -2   1 1957.36   11.01
   4   2   1 3878.14   29.34
   4  10   4   12.75    6.79
   5   5   2  388.63   13.64
   5  12   6   34.41   10.29
   5  13   7   -5.54    7.75
   6   2   2  772.60   16.01
   6   6   3  204.33   11.13
   6   8   4   15.74    6.47
   6  11   6   48.23    9.62
   6  12   7   12.00    7.56
   7   4   3   64.97    7.60
   7  10   6   24.56    9.04
   7  11   7    0.32    7.29
   8   7   5   58.06    8.62
   8  10   7    2.77    8.48
   9   7   6    4.10    6.42
  10   4   6   17.34    6.26
  11   3   7   14.45    6.09
  12  -3   8   -0.12    3.24
  12  -1   8   -2.29    3.77
  12   0   8    1.99    4.66
  12   1   8   -4.16    4.50
  -7  12   5    1.97    3.14
  -3  11   3    0.60    4.03
  -2   7   1   -4.02    2.29
   0   2   0 4548.79   18.36
   0   7   1  543.05   12.98
   0  11   3   23.05    6.37
   1   9   2  313.84   12.81
   2   6   1  265.01   10.03
   2  12   4   28.09    7.81
   2  13   5   36.57    8.27
   2  14   6    0.69    5.93
   3   5   1  256.65    9.78
   3   8   2   -7.88    5.41
   3  10   3   38.07    7.90
   4   3   1   20.18    4.20
   4   7   2   30.55    6.74
   4   9   3   84.59    8.43
   4  12   5   -3.04    6.72
   4  13   6   -0.30    6.43
   4  14   7    7.32    7.72
   5   8   3   71.75    7.97
   5  10   4   62.59    9.51
   5  11   5    3.73    6.16
   6   3   2  170.21    8.86
   6  10   5    2.79    5.91
   7   5   3   39.67    7.04
   7   7   4   44.75    7.54
   7   9   5    1.86    5.51
   8   5   4    7.09    5.16
   8   9   6    9.03    6.93
   9   0   4  149.15    8.32
   9   1   4   -6.97    3.98
   9   5   5   -0.10    4.68
   9   9   7    7.19    7.89
  10   0   5    6.43    4.35
  10   1   5   41.00    6.28
  10   5   6   14.14    6.54
  10   7   7    5.24    7.45
  11  -5   7    5.47    2.72
  11   4   7   -2.16    5.82
  12  -4   8   -1.82    2.73
  12   2   8    2.09    5.22
  -6  13   5    4.48    4.06
  -6  14   6    4.43    3.98
  -5  12   4   35.07    4.84
  -4   9   2   27.34    4.09
  -4  11   3   46.64    5.90
  -3   7   1  283.80    7.33
  -3  14   5   34.34    6.46
  -3  15   6   11.38    5.57
  -2  13   4   19.42    5.65
  -2  14   5    7.10    5.54
  -2  15   6   -1.18    5.93
  -1  13   4    7.36    5.41
  -1  14   5    2.93    5.75
  -1  15   6   13.51    6.77
   0  14   5   -2.85    5.42
   0  15   6   15.76    7.56
   1   7   1  215.62    9.00
   1  11   3  195.54   11.64
   2   9   2   -1.70    5.24
   3  13   5   -2.42    6.95
   3  14   6    4.46    7.28
   4   4   1  971.97   17.68
   4  11   4   31.40    7.30
   5   6   2    0.30    4.73
   5  13   6   14.59    8.56
   6  -3   2  120.57    3.73
   6   4   2  595.76   15.99
   6   7   3   19.77    6.07
   6   9   4   43.14    7.66
   7  11   6   -4.01    7.81
   8   0   3  169.53    8.27
   8   1   3  334.93   11.71
   8   2   3   47.19    6.62
   8   6   4   40.20    7.49
   8   8   5   -3.25    5.58
   8  11   7   12.49    8.62
   9   2   4  142.03    8.93
   9   3   4   -2.63    5.47
   9   6   5   26.69    6.39
   9   8   6    4.17    6.42
  10   2   5    6.55    4.66
  10   6   6    5.13    6.90
  10   8   7    3.93    7.29
  11   0   6    5.49    3.91
  11   1   6   -1.70    3.93
  11   2   6   -2.15    4.46
  11   5   7   13.62    6.74
  -8  13   6    2.03    2.79
  -7   9   3   -0.12    2.10
  -7  11   4    0.44    2.88
  -6  10   3    1.25    3.11
  -4  14   5    4.48    5.08
  -4  15   6   -0.79    4.59
  -3  13   4    1.28    4.06
  -1   3   0 1732.97   11.66
  -1  10   2   11.38    5.35
   0  10   2   79.11    7.78
   0  13   4   44.61    7.12
   1   2   0  475.11    7.46
   1  13   4   27.51    7.42
   1  14   5   -2.71    5.03
   1  15   6    0.00    5.55
   2   7   1  347.11   12.09
   2  11   3    4.89    5.86
   3   6   1  117.07    7.42
   3   9   2  160.33   10.46
   3  12   4   19.61    7.26
   4   8   2  335.17   14.08
   4  10   3   98.55   10.54
   4  13   5   18.14    8.46
   4  14   6   -1.85    7.51
   5   7   2   14.79    6.42
   5   9   3  160.14   11.56
   5  12   5   48.28    9.41
   6   5   2   43.92    7.86
   6   8   3  173.08   12.20
   6  10   4    9.45    7.08
   6  11   5   15.28    7.93
   7   6   3   17.61    5.87
   7  10   5   26.74    8.03
   8  -2   3  124.61    6.14
   8   3   3  318.47   13.06
   8   7   4   14.72    6.73
   8   9   5   15.94    7.98
   8  10   6   -0.01    6.71
   9  -3   4   -2.90    3.59
   9   4   4  118.98    9.64
   9   7   5   -3.08    5.82
   9   9   6    3.86    7.85
  10  -6   6   21.01    2.76
  10  -3   5   42.46    4.99
  10   4   5   -2.01    5.05
  10   7   6   11.72    7.90
  11   3   6   -2.98    4.88
  11   6   7    8.76    6.93
  12   0   7    8.94    5.07
  12   1   7    2.77    4.76
  -8  10   4   17.25    2.39
  -6  12   4    1.18    3.40
  -5  11   3    5.24    4.12
  -4  13   4   20.13    5.12
  -3  10   2   -0.40    4.01
  -2   8   1  318.64    9.36
  -2  12   3    3.63    4.24
  -1   8   1   32.74    4.28
  -1  12   3    8.49    4.22
   0   4   0 1363.54   14.50
   0   8   1  175.13    8.32
   0  12   3   75.10    8.35
   1   3   0 6081.84   29.87
   1   8   1  313.38   11.70
   1  10   2   20.57    5.25
   1  12   3   15.60    6.62
   2  10   2  121.09    9.48
   2  13   4   37.28    8.21
   2  14   5    2.09    6.13
   2  15   6   12.27    6.75
   3  11   3   24.77    7.05
   4   5   1   18.39    4.75
   4  12   4   28.98    8.07
   5   1   1 3267.01   26.52
   5   2   1    0.75    3.63
   5   3   1 1409.33   20.96
   5  11   4    3.93    6.03
   6   6   2   67.68    8.18
   6  13   6   34.57   10.67
   7   0   2   -1.31    4.17
   7   1   2  746.79   15.41
   7   2   2   27.50    5.73
   7   3   2  203.49   10.26
   7   7   3   60.86    8.76
   7   9   4    8.92    5.86
   7  12   6   18.22    9.05
   8   4   3  203.47   11.05
   8  11   6    8.09    8.78
   9  -6   5   36.75    2.46
  10   5   5   23.37    6.84
  11  -3   6   20.75    4.06
  11   4   6    0.43    5.95
  12   2   7    7.27    5.37
  12   3   7    8.18    5.92
  -5   9   2  103.58    5.20
  -5  14   5    7.89    4.43
  -4   7   1  276.75    6.36
  -3  12   3   37.06    5.70
  -2  15   5   26.01    6.37
  -1   4   0    9.11    2.09
  -1  14   4   18.09    6.20
  -1  15   5   -5.65    5.71
   0  15   5    5.17    6.88
   1   4   0  391.95    9.00
   1  15   5    1.57    6.24
   2   2   0 3520.91   22.48
   2   8   1   50.21    6.82
   2  12   3   52.78    8.59
   3   7   1   33.01    5.57
   3  13   4   17.76    7.54
   3  14   5   15.41    7.36
   4   6   1  466.43   14.19
   4   9   2   12.50    5.35
   4  11   3   36.03    8.24
   5   4   1   30.65    5.65
   5   8   2  129.91   10.43
   5  10   3   20.08    6.96
   5  13   5   -0.03    7.07
   6   9   3    9.77    6.50
   6  11   4   23.40    8.21
   6  12   5   14.07    7.85
   7   4   2   13.36    6.28
   7  11   5   -4.39    6.50
   8   5   3  111.02    9.18
   8   8   4   24.44    7.04
   8  10   5   -3.27    7.22
   9   6   4   -2.07    5.52
   9   8   5   20.97    7.25
   9  10   6    7.68    8.00
  10  -4   5   -0.01    3.29
  10   6   5   12.01    6.56
  10   8   6   -0.76    6.21
  11  -6   7    1.85    1.94
  11   5   6    2.71    5.47
  11   6   6   34.31    8.31
  12  -3   7    5.13    3.27
  -8  12   5    2.28    2.19
  -7  13   5    9.45    3.15
  -6   8   2   97.40    3.57
  -5  13   4    2.18    4.17
  -4  10   2  166.46    7.57
  -4  12   3   21.12    5.12
  -3   8   1    4.63    2.74
  -3  14   4    0.18    4.73
  -3  15   5    1.79    4.52
  -2  11   2   -3.07    4.38
  -2  14   4    0.18    4.80
  -1   9   1  262.88   10.16
  -1  11   2  109.49    7.82
  -1  13   3   58.99    7.51
   0   5   0  154.58    6.14
   0   9   1    7.65    5.11
   0  11   2    6.89    4.54
   0  13   3   10.05    6.09
   0  14   4   -5.10    4.87
   1   5   0 2285.54   23.03
   1   9   1  290.35   12.11
   1  11   2  212.32   11.97
   1  14   4   21.14    7.14
   2   1   0 2562.59   16.34
   2   3   0 1963.78   19.15
   2   4   0 4611.59   32.24
   2  15   5    0.99    7.12
   3   8   1  175.52   10.37
   3  10   2   -2.45    4.53
   3  12   3    7.77    6.55
   4   7   1  -10.78    5.55
   4  13   4   -3.30    7.56
   4  14   5   -3.66    5.98
   5   5   1  977.76   19.99
   5  12   4   -0.51    5.90
   6   7   2    2.75    4.78
   7   5   2  232.73   12.04
   7   8   3   -0.08    5.40
   7  10   4   13.00    6.55
   7  12   5   -0.56    7.95
   8  -3   3   16.16    3.07
   8   6   3   30.72    6.54
   8   9   4   17.21    7.25
   9   2   3   28.53    6.02
   9   7   4    6.66    6.05
   9   9   5   -2.88    7.07
  10   0   4    4.70    4.68
  10   1   4   87.58    7.70
  10   2   4   14.54    5.29
  10   3   4   31.31    6.74
  10   7   5   19.71    8.18
  10   9   6    1.69    8.00
  11  -4   6    3.44    2.99
  11   0   5   26.87    5.61
  11   1   5   -4.08    3.88
  11   2   5   10.88    5.20
  11   3   5    1.35    5.00
  -6  14   5   10.13    3.79
  -4  15   5   10.64    5.13
  -3  11   2  262.10   10.73
  -2   4   0  666.12    7.42
  -2   9   1   10.88    4.01
  -2  13   3   17.65    5.60
  -1   5   0  601.66    9.89
   1  13   3   48.35    7.40
   2   5   0 2053.37   23.68
   2   9   1  178.09   10.40
   2  11   2    5.28    5.13
   2  13   3    3.02    6.28
   2  14   4   13.39    6.96
   3  14   4    9.30    7.99
   3  15   5   -2.92    6.98
   4  10   2  168.36   11.58
   4  12   3   12.05    6.95
   5   6   1   42.21    6.97
   5   9   2   99.75    9.30
   5  11   3   66.10    8.82
   5  14   5    9.56    8.43
   6   2   1 1164.22   18.88
   6   3   1  324.58   11.81
   6   8   2   16.22    7.03
   6  10   3   42.07    7.59
   6  12   4    1.28    8.38
   7  -2   2    1.93    2.53
   7   6   2    2.13    6.01
   7   9   3   46.55    8.42
   7  11   4    6.59    8.53
   8   7   3    6.69    5.65
   8  11   5    7.98    7.18
   9  -4   4   78.79    4.50
   9   0   3   30.27    5.02
   9   1   3  130.05    8.23
   9   3   3  228.60   11.92
   9   4   3   15.81    7.06
   9   8   4    0.02    6.03
   9  10   5    6.83    7.75
  10   4   4   -1.37    5.35
  10   5   4   23.42    6.84
  10   8   5    7.93    7.60
  11   4   5   -0.58    5.50
  11   7   6   -3.25    5.62
  12  -4   7    1.73    2.75
  12   0   6    7.46    4.93
  12   1   6    2.96    4.16
  12   2   6   -0.75    4.27
  12   3   6   -2.85    5.26
  -6  11   3   21.18    3.88
  -4  14   4   17.47    4.97
  -3  13   3   12.88    4.62
  -1   6   0  584.51   10.89
  -1  12   2    0.58    4.63
  -1  15   4   -4.98    5.18
   0   6   0   66.32    4.69
   0  10   1  190.43   10.21
   0  12   2   73.02    8.14
   0  15   4    2.88    6.79
   1   6   0  178.39    7.72
   1  12   2   -3.01    6.10
   1  15   4   -3.08    6.23
   2   6   0 1626.85   22.80
   3   2   0  901.76   12.87
   3   3   0 2089.83   21.50
   3   4   0 1692.00   21.16
   3   9   1   17.86    6.15
   3  11   2   70.70    8.41
   3  13   3   10.89    6.94
   4   8   1   44.59    6.50
   4  14   4   22.62    8.89
   5   7   1  333.14   14.12
   5  10   2   73.89   10.03
   5  13   4   11.56    7.40
   6   1   1   86.90    5.89
   6   4   1 1224.18   22.12
   6   5   1  356.82   14.25
   6  11   3   -1.02    6.65
   7   7   2   66.79    9.09
   8   1   2    7.82    4.53
   8   2   2  129.85    8.38
   8   3   2    6.57    5.50
   8   4   2  247.21   12.17
   8   8   3   33.95    7.77
   8  10   4   11.86    7.07
   9   5   3   66.89    7.78
  10  -2   4    6.72    4.29
  10   6   4   -1.45    5.66
  11  -2   5   38.46    4.99
  11   5   5   -2.50    5.12
  11   6   5   -1.73    6.78
  12   4   6   -1.20    4.58
  -7  12   4   21.98    3.43
  -6  13   4   19.19    4.10
  -5  10   2  101.50    5.69
  -5  12   3   34.00    4.61
  -5  15   5    8.84    4.21
  -4   8   1  340.75    7.93
  -4  11   2  150.24    8.05
  -3   9   1  110.90    5.99
  -2   5   0   -1.63    1.74
  -2  12   2   87.56    7.45
  -2  15   4    1.02    4.74
  -1  10   1    0.76    4.62
  -1  14   3   16.67    6.25
   0   7   0  212.87    8.36
   0  14   3   52.72    8.17
   1   7   0  327.07   11.00
   1  10   1   69.17    6.98
   1  14   3   -0.34    6.02
   2  10   1   37.25    6.70
   2  12   2   51.99    7.66
   2  15   4   18.11    7.74
   3   1   0 1916.18   16.32
   3   5   0  202.78    8.72
   4  11   2   31.99    7.20
   4  13   3   -4.41    6.92
   5   8   1   23.11    7.04
   5  12   3   -4.41    5.27
   6   6   1  615.78   18.30
   6   9   2   42.06    7.87
   6  13   4    0.04    7.88
   7   8   2    0.81    6.84
   7  10   3    0.09    5.46
   7  12   4    4.94    7.15
   8   0   2  142.81    7.57
   8   5   2   37.64    7.56
   8   9   3    4.86    6.62
   8  11   4  -11.80    7.57
   9   6   3   18.51    5.96
   9   9   4    2.33    6.14
  10   7   4   -5.28    6.40
  10   9   5    5.31    6.53
  11   7   5    0.21    6.89
  12  -2   6    6.25    3.63
  -7  10   3    3.21    2.30
  -5  14   4   25.55    4.95
  -4  13   3   19.36    4.31
  -3  12   2    4.83    4.57
  -3  15   4   12.19    4.88
  -2   6   0  209.62    6.09
  -2  10   1   73.76    6.36
  -2  14   3    7.32    5.23
  -1   7   0   -1.62    2.83
   2   7   0  510.50   14.03
   2  14   3   20.24    7.22
   3   6   0  342.93   11.68
   3  10   1  186.34   11.19
   3  12   2    0.57    4.93
   3  14   3   -2.17    7.13
   3  15   4   12.84    7.24
   4   2   0  892.54   14.12
   4   3   0 1072.70   16.78
   4   4   0 1091.40   18.32
   4   5   0  474.86   13.66
   5  -2   1   21.37    2.00
   5  11   2   61.20    9.14
   5  13   3    2.13    7.44
   5  14   4   -2.41    6.54
   6   7   1   11.23    6.84
   6  10   2   27.29    7.73
   6  12   3   26.57    8.81
   7   3   1  142.30    8.87
   7  11   3   47.07    9.64
   8   6   2  184.12   11.71
   9  -2   3   51.31    4.85
   9   7   3   -0.21    5.00
   9  10   4   -3.96    7.10
  10  -5   5   30.78    3.18
  10   3   3   17.26    5.73
  10   8   4    7.58    7.95
  11  -5   6   16.44    2.94
  11  -3   5    3.49    3.29
  11   1   4    8.88    5.01
  11   2   4    5.22    4.89
  11   3   4   -2.91    4.99
  11   4   4   29.72    6.94
  12   2   5    9.25    5.98
  12   3   5    4.82    5.18
  -7  14   5   -1.84    2.71
  -6   9   2  142.15    4.81
  -4  15   4   20.09    5.60
  -3  14   3    4.19    4.31
  -1  11   1   45.67    6.09
  -1  13   2   31.00    6.50
  -1  16   4    0.13    5.83
   0   8   0    7.36    4.26
   0  11   1   36.59    5.54
   0  13   2   -1.49    4.21
   0  16   4    2.70    6.03
   1   8   0  146.29    8.11
   1  11   1   32.97    6.25
   1  13   2   22.27    6.06
   2   8   0  133.01    8.98
   2  11   1   71.65    8.74
   2  13   2   -2.76    5.75
   3   7   0  305.89   11.85
   4   6   0  618.99   16.12
   4  10   1    1.78    5.67
   4  14   3    9.87    8.56
   5   9   1   40.92    7.19
   6   8   1  128.29   11.14
   7   2   1  133.06    7.88
   7   4   1  173.88    9.78
   7   5   1  172.02   10.60
   7   9   2   42.54    7.55
   7  13   4    2.32    7.29
   8  -4   3    7.29    2.14
   8   7   2    4.09    5.86
   8   8   2   31.33    7.76
   8  10   3   26.51    7.75
   8  12   4    0.85    7.00
   9   3   2  142.29    9.67
   9   8   3    1.46    5.29
   9  11   4    2.55    7.86
  10  -3   4   34.37    4.64
  10   1   3   -0.63    4.20
  10   4   3   67.00    7.89
  10   5   3    9.28    6.35
  10   9   4   -4.18    7.40
  11   0   4   23.51    5.09
  11   5   4    0.18    4.89
  11   6   4    5.90    7.24
  12  -5   7    0.14    2.08
  12  -3   6    3.94    3.11
  12   0   5    5.68    4.89
  12   1   5    9.32    4.83
  12   4   5   -3.78    5.18
  12   5   5   -0.50    6.21
  -8  11   4   18.19    2.46
  -8  13   5   -0.11    2.11
  -6  12   3    2.34    3.12
  -4   9   1    0.29    2.72
  -4  12   2   60.14    6.12
  -3  10   1    6.77    3.72
  -2   7   0   91.08    4.75
  -2  11   1    8.19    4.61
  -2  13   2    7.74    5.15
  -2  16   4    6.97    5.45
  -1  15   3    6.39    5.89
   0  15   3    8.89    5.89
   1   9   0   19.02    5.81
   1  15   3   18.59    6.94
   2  15   3   -4.56    6.67
   3   8   0  119.39    8.60
   3  11   1    8.40    5.68
   3  13   2   25.77    6.79
   3  15   3   15.85    8.13
   4   1   0  613.55   10.45
   4   7   0  477.33   15.26
   4  13   2   -3.67    6.11
   5   3   0  570.60   13.55
   5   4   0 1499.90   22.68
   5  10   1   32.17    8.66
   5  12   2   19.29    7.08
   5  14   3    1.47    8.26
   6   9   1   84.32   10.41
   6  11   2   52.38    8.30
   6  13   3    1.19    6.82
   7  -3   2   23.69    2.44
   7   1   1  166.46    7.70
   7   6   1  161.53   10.32
   7  10   2    2.57    5.59
   7  12   3    2.20    6.89
   8  11   3    2.74    7.63
   9   1   2    2.13    4.61
   9   2   2   19.15    5.24
   9   4   2   20.02    5.74
   9   5   2   81.04    9.11
   9   6   2    7.30    6.66
   9   9   3   18.74    7.20
  10   0   3   69.67    6.33
  10   6   3   31.56    6.90
  10   7   3   19.20    7.22
  11   7   4   -2.45    6.43
  -6  14   4   -1.20    2.94
  -5   7   1  457.68    6.27
  -5  11   2    9.41    3.89
  -5  15   4    1.26    3.75
  -4  14   3    0.19    4.07
  -3  13   2   75.22    7.13
  -2  15   3   -0.15    4.75
  -1   9   0  148.76    7.93
  -1  12   1    4.00    4.58
  -1  14   2    2.93    5.53
   0   9   0  246.63   10.10
   0  12   1   32.99    6.65
   0  14   2   33.19    7.11
   1  12   1   83.73    8.25
   1  14   2    5.43    6.13
   2   9   0   50.46    6.46
   2  12   1   26.57    6.47
   2  14   2   17.61    7.26
   3   9   0  -11.14    5.23
   3  12   1   33.10    7.34
   4   8   0   41.79    7.09
   4  11   1   47.42    7.63
   4  15   3    2.94    8.15
   5   2   0  514.58   11.61
   5   6   0  985.44   21.07
   5   7   0  188.70   11.96
   5  13   2   18.45    8.15
   6  12   2   -3.44    7.12
   7   8   1   53.29    9.56
   7  11   2    1.56    6.83
   7  13   3    5.94    8.69
   8   4   1   27.61    6.05
   8   9   2    8.02    6.05
   8  12   3   14.86    8.51
   9   7   2   60.86    8.92
   9  10   3   -5.15    5.91
  10   8   3    1.88    7.19
  11   8   4   -1.78    5.79
  -7  13   4    2.84    2.68
  -3  11   1  161.78    8.74
  -3  15   3    3.96    4.25
  -2   8   0  215.05    7.60
  -2  14   2   55.27    7.29
  -1  16   3    2.58    5.52
   0  10   0  128.99    8.70
   0  16   3    8.02    6.89
   1  10   0  156.74    9.66
   1  16   3   -0.84    6.24
   2  10   0   96.76    8.71
   3  10   0  132.76   10.16
   3  14   2    4.42    6.30
   4   9   0  229.08   11.99
   4  12   1    0.51    5.88
   4  14   2   17.04    8.57
   5   1   0    1.21    2.85
   5  11   1   -4.29    4.99
   6   3   0  299.33   10.79
   6   4   0   -3.49    5.29
   6   5   0  377.66   13.89
   6   6   0   -8.32    6.44
   6  10   1   21.54    6.72
   6  14   3    7.77    7.59
   7   9   1   24.51    7.69
   8  -2   2   11.50    2.85
   8   2   1  122.98    7.96
   8   3   1    1.06    3.79
   8   5   1    2.74    4.44
   8   6   1    7.54    5.75
   8   7   1   94.80   10.35
   8  10   2    9.92    6.34
   9  -5   4    2.75    2.04
   9  -3   3   -2.13    2.85
   9   0   2   13.71    4.14
   9   8   2   -4.86    5.13
   9  11   3   -1.31    7.32
  10   9   3   -2.40    7.00
  11  -4   5   22.40    3.35
  11   2   3    0.18    4.40
  11   3   3   51.45    7.33
  11   4   3   -2.41    5.30
  11   5   3   24.06    6.97
  11   6   3    5.72    6.82
  12  -4   6    8.02    2.72
  12  -2   5   -0.75    3.36
  12   2   4   14.76    5.55
  12   3   4   25.89    6.50
  12   4   4    5.85    5.80
  12   5   4   15.08    7.15
  12   6   4    6.77    6.86
  -7  11   3    2.81    2.47
  -6  10   2    4.33    3.12
  -4  10   1  133.34    6.51
  -4  13   2   10.10    4.44
  -3   5   0 1032.43    9.11
  -3   6   0  244.53    5.63
  -2   9   0  178.90    8.05
  -2  12   1   37.73    5.59
  -2  16   3    3.24    4.87
   0  13   1   17.87    6.03
   0  15   2    7.90    6.51
   1  13   1   38.87    6.76
   1  15   2   26.27    8.14
   2  13   1   37.38    6.99
   2  15   2   -2.36    7.12
   3  13   1   21.83    7.29
   3  15   2    2.24    7.20
   5   9   0   30.62    8.32
   5  12   1    4.43    6.42
   5  14   2    6.20    8.02
   6   2   0   77.75    5.93
   6   7   0  654.24   18.95
   6  11   1   17.82    6.56
   6  13   2   16.10    7.54
   7  10   1   22.60    7.72
   7  12   2   15.21    7.53
   8   1   1   23.56    4.67
   8   8   1   40.26    8.50
   8  11   2    6.20    6.68
   9   9   2   19.45    7.43
  10   2   2   21.33    5.11
  10   3   2    2.61    4.85
  10   5   2   23.42    6.13
  10   6   2   28.41    7.36
  10  10   3   11.44    7.96
  11  -2   4    8.40    3.59
  11   1   3   15.73    4.68
  11   7   3   18.06    7.90
  12   1   4   16.60    5.09
  13   1   5   -2.55    4.49
  13   2   5    6.41    5.58
  -6  13   3    5.13    3.22
  -5   8   1   17.98    2.53
  -5  12   2    1.35    3.50
  -4  15   3   -2.44    3.56
  -3   7   0  369.67    7.81
  -3  12   1    7.21    5.02
  -3  14   2    6.97    4.40
  -1  13   1   12.40    4.36
  -1  15   2   37.86    7.41
   0  11   0    1.69    4.35
   1  11   0    1.18    4.21
   2   5  -1 2923.44   27.75
   2   6  -1    5.91    5.74
   2  11   0  103.42    8.75
   3  11   0    2.68    4.89
   4  11   0   12.05    7.11
   4  13   1   26.83    7.34
   5  10   0  218.61   13.85
   6  -2   1   14.23    2.10
   6   8   0   -3.08    6.38
   6   9   0  305.07   15.78
   6  14   2    7.84    8.78
   7   4   0  179.25    9.95
   7   5   0   10.77    5.85
   7   6   0  207.83   11.68
   7  11   1    7.03    7.09
   7  13   2   -1.79    6.80
   8   9   1   31.37    7.54
   8  12   2    3.60    7.82
   9   4   1   87.77    8.65
   9   5   1    2.18    5.68
   9   6   1   53.08    8.36
   9  10   2    1.25    6.36
  10  -4   4   -0.56    2.68
  10  -2   3   25.64    4.33
  10   1   2    6.68    4.35
  10   7   2    3.81    5.66
  10   8   2   19.44    8.56
  11   8   3   -3.16    5.55
  -4  11   1   -3.34    4.17
  -3   8   0  117.74    5.46
  -3  16   3   -1.64    4.45
  -2  10   0  196.11    8.77
  -2  13   1    6.49    4.90
  -2  15   2    0.83    4.87
  -1  11   0   27.34    5.30
   0  14   1   13.22    5.93
   0  16   2   12.49    6.67
   1   5  -1  107.74    5.91
   1   6  -1 2696.92   26.78
   1  12   0   80.20    8.86
   1  14   1   13.00    5.62
   1  16   2    8.74    7.16
   2   4  -1   26.76    4.19
   2   7  -1 1624.20   23.99
   2   8  -1  -14.93    5.82
   2  12   0   -9.46    5.66
   2  14   1   15.38    6.01
   2  16   2    6.19    7.31
   3   4  -1 1159.65   17.37
   3   6  -1 2087.14   26.88
   3   7  -1  -10.48    5.14
   3  12   0   15.46    6.65
   3  14   1   25.27    6.85
   4   5  -1  227.68    9.79
   4   6  -1  184.07   10.21
   4  14   1   -0.17    7.29
   5  11   0   -1.38    6.21
   5  13   1    6.38    6.61
   5  15   2   11.39    7.52
   6   1   0  159.26    6.82
   6  10   0   -5.07    7.10
   7   3   0   -0.06    3.63
   7   7   0   52.48    8.02
   7   8   0  247.01   14.26
   8  10   1    9.75    6.51
   9   2   1   -3.33    4.04
   9   3   1   74.24    6.92
   9   7   1   23.87    6.61
   9   8   1   39.80    8.42
   9  11   2   -2.84    6.13
  10   9   2    8.99    6.84
  12  -3   5    8.26    3.12
  12   4   3    0.26    5.47
  12   5   3    2.87    6.44
  12   6   3   17.18    7.26
  -8  12   4   11.19    2.25
  -7  14   4   10.87    3.07
  -5   9   1   26.39    3.12
  -4  14   2   12.34    5.10
  -3   9   0  207.74    7.57
  -3  15   2    6.48    4.93
  -1  14   1   17.88    5.94
  -1  16   2    1.30    5.85
   0   5  -1 2458.60   21.52
   0   6  -1   44.48    4.93
   0   7  -1 1266.83   18.69
   0  12   0   -2.59    3.65
   1   4  -1 2122.17   19.80
   1   8  -1 1060.89   19.64
   1   9  -1   -9.89    5.35
   2   3  -1 2590.39   21.66
   2   9  -1  195.11   10.83
   2  15   1    4.30    6.85
   3   3  -1  329.17    9.07
   3   8  -1  706.07   18.05
   3   9  -1   16.21    6.73
   4   4  -1   60.01    5.35
   4   7  -1  759.66   18.62
   4   8  -1   64.02    8.92
   4  12   0    2.01    5.11
   5   5  -1   18.88    5.55
   5   6  -1   69.81    7.96
   5  14   1   14.20    8.56
   6  11   0   64.15    9.44
   6  13   1    9.38    7.37
   7   2   0   56.56    5.70
   7   9   0   -2.46    5.63
   7  12   1    5.69    7.08
   8   5   0    7.52    5.20
   8   6   0   -2.18    5.87
   8   7   0  103.96   10.46
   8  11   1    2.30    6.71
   9   9   1    0.77    5.89
  10  10   2   11.86    7.00
  11  -6   6   -0.02    1.49
  11  -3   4    5.52    3.11
  11   3   2    9.46    5.24
  11   4   2   14.70    5.87
  11   5   2    9.36    5.75
  11   6   2   29.17    7.30
  11   7   2   12.47    7.99
  12   2   3    6.02    4.72
  12   3   3    8.14    5.37
  13   2   4    2.47    4.60
  13   3   4   10.19    5.89
  -7  12   3    8.31    2.71
  -6  11   2   32.94    3.98
  -5  13   2   14.73    4.11
  -5  15   3    3.46    3.51
  -3  13   1   15.05    4.77
  -2  11   0   68.36    6.38
  -2  14   1    5.91    4.88
  -2  16   2    6.40    5.20
  -1  12   0   27.19    5.35
   0   8  -1  100.70    6.64
   0   9  -1  178.94    9.18
   0  13   0   23.85    5.98
   0  15   1   13.88    6.48
   1  10  -1  192.33   10.41
   1  13   0   -7.56    5.12
   1  15   1    6.20    5.36
   2  10  -1   64.69    7.71
   2  13   0   48.13    7.32
   3  10  -1   78.52    8.76
   3  13   0    4.61    5.48
   3  15   1    4.58    6.57
   4   3  -1 1181.01   17.35
   4   9  -1  426.55   15.71
   4  13   0   44.85    8.51
   5   4  -1   65.30    5.67
   5   7  -1  192.40   10.97
   5   8  -1  261.81   12.85
   5  12   0   19.61    6.59
   6  14   1    0.77    7.67
   7  10   0   78.94    9.41
   7  13   1   -3.10    6.96
   8  -3   2  105.37    4.35
   8   3   0  115.29    8.05
   8   4   0    3.22    3.81
   8   8   0   -7.07    5.21
   8  12   1   -0.76    7.65
   9  -2   2   77.13    5.11
   9   1   1   82.01    6.45
   9  10   1   16.52    7.47
  10   4   1    2.31    4.99
  10   5   1   21.70    5.68
  10   6   1   -1.69    4.68
  10   7   1   34.55    7.72
  10   8   1    3.51    7.07
  11   2   2    0.77    4.33
  11   8   2    6.53    6.26
  11   9   2   -3.55    7.44
  12   1   3   -1.29    4.39
  13   1   4   15.08    5.53
  -6  14   3    4.45    2.99
  -5  10   1   -1.32    3.27
  -4  12   1   77.70    6.30
  -3  10   0    3.82    3.86
  -2  12   0   34.26    5.89
  -1   6  -1 1467.27   16.79
  -1   7  -1   78.75    5.24
  -1   8  -1   51.62    5.01
  -1  15   1   -1.92    5.20
   0   4  -1  522.95    9.02
   0  10  -1   -1.16    4.78
   1   3  -1  228.86    6.14
   2  14   0    5.78    6.19
   2  16   1   -5.37    5.99
   3  11  -1   -6.84    6.31
   3  14   0    6.39    6.70
   3  16   1    3.47    7.01
   4  10  -1   37.55    7.20
   5   3  -1    9.47    4.05
   5   9  -1  154.90   10.99
   5  10  -1   97.74   10.85
   5  13   0    1.51    6.21
   5  15   1    5.76    7.11
   6   4  -1   16.49    5.29
   6   5  -1  169.69    9.44
   6   6  -1    7.12    5.00
   6   7  -1   33.73    6.34
   6   8  -1  110.99    9.48
   6  12   0    1.08    5.76
   7   1   0  120.84    6.60
   7  11   0   -4.03    5.74
   8   2   0  200.51    9.39
   8   9   0   79.47    9.32
   8  10   0    6.99    7.30
   9  -4   3   40.43    3.28
   9   6   0   16.11    6.66
   9   7   0   10.96    6.48
   9  11   1   -5.69    5.99
  10  -3   3   42.92    4.40
  10   3   1   14.10    4.45
  10   9   1   18.07    8.09
  11   1   2   40.25    5.93
  12  -5   6    0.72    1.77
  12  -2   4   -1.24    3.20
  13  -2   5    7.75    3.60
  -4  15   2    1.44    3.94
  -3  14   1   30.16    5.77
  -3  16   2    0.79    4.38
  -2  15   1   20.96    5.78
  -1   9  -1  143.93    7.78
  -1  13   0    8.27    4.75
   0  14   0   -1.64    4.88
   0  16   1    5.11    6.27
   1  11  -1   11.02    4.73
   1  14   0   42.31    7.00
   1  16   1    0.59    5.17
   2   2  -1  407.99    7.93
   2  12  -1   45.18    8.20
   3   2  -1  804.26   12.01
   3  12  -1   43.03    8.08
   4   2  -1  234.59    7.55
   4  11  -1   80.70    9.20
   4  14   0    6.32    6.63
   5  11  -1   31.11    7.95
   5  14   0   13.77    8.82
   6   3  -1    9.40    4.19
   6   9  -1   12.61    6.99
   6  10  -1   94.94   10.56
   6  13   0   21.06    7.98
   7  -2   1   57.67    3.55
   7   5  -1    1.52    5.23
   7   6  -1    5.63    5.47
   7   7  -1   15.36    6.52
   7   8  -1   -3.36    6.83
   7  12   0   22.84    8.14
   8  11   0   33.41    9.32
   9   4   0   89.67    8.20
   9   5   0   14.36    5.18
   9   8   0   30.49    7.41
   9   9   0   20.43    7.63
   9  12   1    2.94    7.02
  10   2   1   42.11    5.79
  10  10   1    2.78    6.31
  11  -5   5    2.50    2.04
  11   5   1    1.64    5.26
  11   6   1    3.37    5.68
  11   7   1    4.63    6.78
  12   4   2    0.37    5.14
  12   5   2   -3.40    4.70
  12   6   2    1.58    5.20
  12   7   2    2.00    5.65
  13   3   3    2.93    5.23
  -6  12   2   22.05    3.54
  -5  11   1  172.84    7.16
  -5  14   2    0.50    3.59
  -4  13   1   15.34    4.42
  -3  11   0   17.22    4.22
  -2  13   0   22.03    5.38
  -1   5  -1 2218.41   18.33
  -1  10  -1  144.09    8.38
  -1  14   0   27.84    6.16
  -1  16   1   12.93    6.31
   0  11  -1   54.35    5.99
   1  12  -1   62.01    7.85
   1  15   0   -1.36    5.70
   2  15   0   23.58    7.75
   3  15   0    8.44    7.25
   4  12  -1    9.78    5.96
   4  15   0    6.20    8.14
   5   2  -1  297.94    9.04
   5  12  -1   73.33    9.85
   6  11  -1   34.36    8.37
   6  14   0   -3.55    7.68
   7   4  -1  270.61   11.52
   7   9  -1   44.29    7.56
   7  10  -1   -6.10    6.36
   7  13   0   -0.17    7.15
   8   1   0   48.82    5.32
   8  12   0    9.23    8.21
   9   3   0    1.61    4.53
   9  10   0   15.00    7.34
  10   1   1    2.14    3.92
  11  -2   3   10.55    3.46
  11   4   1    6.79    5.20
  11   8   1   15.23    6.79
  11   9   1    1.02    6.97
  12  -4   5   -1.28    1.95
  12   2   2   -0.34    4.52
  12   3   2    5.55    5.01
  13   2   3   -2.00    4.24
  -8  13   4    7.65    2.00
  -7  13   3    4.79    2.47
  -6  15   3   -0.67    2.84
  -4   8   0  179.31    5.52
  -3  12   0   29.37    5.44
  -3  15   1    3.98    4.98
  -2  16   1    3.31    5.39
  -1  11  -1   47.81    6.06
   0   3  -1 6570.35   26.88
   0  12  -1   12.82    5.34
   0  15   0   10.98    6.18
   1  13  -1   14.29    6.13
   2  13  -1   13.49    5.68
   3   7  -2  423.94   13.85
   3   8  -2  174.95   10.67
   3  13  -1   28.98    7.30
   4   7  -2   27.64    6.62
   4   8  -2  193.65   11.22
   4  13  -1   18.40    6.64
   5  13  -1   15.08    8.19
   5  15   0    9.26    7.14
   6   2  -1   64.18    5.42
   6  12  -1   33.06    7.72
   7   3  -1    8.12    4.75
   7  11  -1   33.57    8.46
   8   5  -1   34.27    6.23
   8   6  -1   -2.02    4.15
   8   7  -1    3.38    5.59
   8   8  -1   34.50    6.95
   8   9  -1    5.19    6.43
   8  13   0   23.71    9.05
   9   2   0  100.11    7.41
   9  11   0    7.09    7.10
   9  12   0   10.08    8.22
  10   4   0    1.84    4.82
  10   5   0   42.46    7.25
  10   6   0    6.67    5.06
  10   7   0   -6.71    4.48
  10   8   0   -0.12    5.74
  10   9   0    7.77    7.39
  11   3   1    6.20    4.31
  13   1   3   -2.57    4.13
  -5  12   1    1.48    3.92
  -5  15   2    0.76    3.30
  -4   7   0   55.21    3.07
  -4   9   0   -0.47    2.33
  -4  14   1   37.38    5.83
  -4  16   2    1.49    3.82
  -2   7  -1   91.65    4.65
  -2   8  -1  159.16    6.60
  -2   9  -1  384.45   10.62
  -2  14   0    5.17    4.55
  -1   4  -1 2747.85   17.66
  -1  12  -1   41.35    5.86
  -1  15   0   -1.30    4.86
   0  13  -1   31.86    6.55
   1   2  -1 5252.86   23.76
   2   7  -2  308.19   11.11
   2   8  -2  509.83   14.84
   2   9  -2  168.66    9.90
   2  10  -2   90.62    8.53
   2  14  -1    8.60    6.37
   2  16   0   -0.51    5.25
   3   6  -2   77.84    6.42
   3   9  -2  374.87   14.08
   3  10  -2   -7.82    5.72
   3  14  -1   -2.41    6.31
   3  16   0    6.57    6.42
   4   5  -2  177.59    8.66
   4   6  -2   24.05    5.01
   4   9  -2   12.50    5.68
   4  10  -2  176.18   11.78
   4  14  -1    3.99    7.39
   5   6  -2  229.42   11.00
   5   7  -2   11.19    5.31
   5   8  -2    1.39    4.75
   5   9  -2  169.36   11.75
   6  13  -1    4.52    8.08
   7  12  -1   -3.24    6.63
   8   4  -1    9.63    4.91
   8  10  -1   16.16    6.54
   8  11  -1   10.21    8.41
   9   7  -1    7.86    6.11
   9   8  -1    9.73    6.48
  10  -2   2   29.67    4.61
  10   3   0   79.13    7.58
  10  10   0   -2.66    5.79
  11  -4   4    6.38    2.51
  11   2   1    6.34    4.55
  12  -3   4   -2.19    2.60
  12   1   2   -0.40    3.44
  12   5   1    2.53    5.91
  12   6   1    4.76    5.98
  12   7   1    0.77    5.98
  13  -3   5   -0.83    2.59
  13   4   2   -1.59    5.32
  -6  13   2    5.54    2.94
  -4  10   0   53.69    4.51
  -3  13   0    9.42    4.23
  -2   6  -1   80.45    4.12
  -2  10  -1   29.89    4.97
   0  16   0    2.32    5.56
   1   7  -2  469.92   12.54
   1   8  -2  756.96   16.73
   1  10  -2   95.71    8.41
   1  14  -1    3.21    4.81
   2   5  -2  734.43   14.20
   2  11  -2   50.65    8.02
   3   1  -1   49.31    3.24
   3   5  -2   16.41    3.94
   3  11  -2  132.46   10.44
   3  15  -1    2.45    7.14
   4   1  -1   65.70    3.82
   4  11  -2   37.33    7.73
   4  15  -1    1.99    7.11
   5   1  -1  135.04    5.82
   5   5  -2   -3.67    3.58
   5  10  -2   -8.33    5.46
   5  11  -2   63.27    8.99
   5  14  -1    7.87    7.18
   6   6  -2   42.32    6.45
   6   7  -2   64.85    7.26
   6   8  -2   65.76    8.04
   6   9  -2    5.54    5.99
   6  10  -2   23.78    7.53
   6  14  -1   23.63    9.17
   7   2  -1  364.68   11.33
   7  13  -1   34.59    8.97
   8  -2   1  308.56    7.68
   8   3  -1   31.74    5.53
   8  12  -1   21.07    8.89
   9  -3   2   45.36    3.80
   9   1   0   28.74    4.82
   9   6  -1   78.21    8.23
   9   9  -1    5.04    6.08
   9  10  -1    3.35    7.24
  10  -5   4   19.10    2.14
  11   1   1    9.96    4.67
  11   5   0   -2.11    5.02
  11   6   0    8.22    6.13
  11   7   0    5.93    5.84
  11   8   0    0.93    5.87
  11   9   0    1.79    6.79
  12   4   1   10.49    5.56
  13   3   2   10.96    5.31
  -7  14   3    2.12    2.35
  -5  13   1   49.07    5.20
  -4   6   0  606.28    6.60
  -4  11   0  118.52    6.73
  -4  15   1    1.03    3.92
  -3  16   1    4.41    4.59
  -2  11  -1  193.39    9.02
  -2  15   0   -0.01    4.38
  -1  13  -1   21.76    5.37
  -1  16   0    1.65    4.93
   0   8  -2  123.90    7.81
   0   9  -2  466.92   13.68
   0  14  -1   21.11    5.11
   1   6  -2  764.61   14.48
   1  11  -2   37.76    6.72
   1  15  -1   19.68    6.67
   2  12  -2  121.06   10.64
   2  15  -1   -4.13    5.34
   3   4  -2  474.43   11.27
   3  12  -2    5.40    6.18
   4   4  -2  113.89    6.45
   4  12  -2   64.10    8.57
   5   4  -2  115.34    7.27
   5  12  -2    8.26    6.26
   5  15  -1   -2.02    6.35
   6   1  -1  199.22    7.42
   6   5  -2  381.29   13.20
   6  11  -2   -0.95    6.01
   6  12  -2   35.88    8.49
   7   6  -2  150.66   10.26
   7   7  -2   86.30    8.36
   7   8  -2   15.97    6.29
   7   9  -2   19.83    6.15
   7  10  -2   -0.33    6.08
   7  14  -1    4.43    7.20
   8  13  -1    3.53    7.03
   9   4  -1   24.52    5.88
   9  11  -1    6.93    7.02
   9  12  -1   -2.60    7.24
  10   2   0    2.82    4.21
  10   7  -1   25.90    7.07
  10   8  -1    3.07    6.23
  10   9  -1    5.66    7.09
  11  -3   3    1.71    2.70
  11   4   0   30.69    6.41
  12   3   1    3.53    4.80
  13  -2   4   -0.77    2.71
  13   2   2    3.54    4.21
  -6  14   2    1.05    2.56
  -4  12   0    8.04    4.33
  -3  14   0   15.97    4.52
  -2  12  -1    6.52    4.14
  -1  14  -1   32.15    6.23
   0   7  -2  902.45   15.92
   0  10  -2   89.66    7.21
   0  11  -2    8.00    4.89
   0  15  -1   12.66    6.12
   1   5  -2  413.90   10.16
   1  12  -2   16.82    5.47
   2   1  -1 1796.62   13.74
   2   4  -2   -1.79    3.00
   2  13  -2    4.98    6.32
   2  16  -1   13.49    7.30
   3  13  -2   88.32    9.36
   3  16  -1    5.01    6.03
   4  13  -2   -3.31    5.59
   5  13  -2   25.61    7.41
   6  -3   1  208.87    3.93
   6   4  -2  196.01    9.33
   6  13  -2   -3.12    7.99
   7   5  -2  355.65   13.30
   7  11  -2   -1.03    5.38
   7  12  -2    9.45    8.24
   8   2  -1   10.23    4.75
   8   6  -2   57.41    7.74
   8   7  -2    7.29    5.32
   8   8  -2   34.72    6.85
   8   9  -2    5.56    5.41
   8  10  -2   -4.98    5.89
   9   3  -1    2.02    4.52
  10   5  -1   12.63    6.00
  10   6  -1    1.54    4.78
  10  10  -1   -1.10    5.71
  10  11  -1    9.26    8.05
  11   3   0    2.94    4.94
  12  -2   3    1.65    2.97
  12   2   1   27.33    5.49
  12   6   0   -6.52    5.82
  12   7   0    4.80    6.58
  -5  14   1   -0.14    3.46
  -4  16   1    8.16    4.30
  -3   9  -1   19.66    3.75
  -3  15   0   -0.57    4.66
  -2   5  -1  899.54   10.18
  -2  13  -1   63.91    6.76
  -2  16   0    6.45    4.50
   0   6  -2 1118.66   16.21
   0  12  -2   19.04    5.54
   1  13  -2   41.26    6.84
   1  16  -1    8.68    5.60
   2  14  -2   22.17    7.15
   3  14  -2    7.73    6.47
   4   3  -2  443.71   10.81
   4  14  -2   38.52    8.44
   5   3  -2   -0.39    3.87
   5  14  -2    4.42    7.01
   6  14  -2   12.36    8.96
   7   1  -1   51.83    5.11
   7   4  -2   34.84    5.82
   7  13  -2   14.36    8.56
   8   5  -2   23.97    5.98
   8  11  -2    3.79    6.34
   8  12  -2    7.62    8.55
   9   7  -2   54.85    8.24
   9   8  -2    1.43    6.20
   9   9  -2   22.55    7.38
   9  10  -2    3.67    7.08
  10  -4   3    2.69    2.39
  10   1   0   38.66    5.10
  10   4  -1   26.19    6.34
  11   7  -1   11.48    7.48
  11   9  -1   -3.27    6.80
  12   5   0   18.23    6.26
  13  -1   3    2.97    3.35
  13   1   2   11.42    4.62
  13   4   1    0.58    5.11
  -4  13   0   12.51    3.77
  -3   8  -1  348.47    8.30
  -3  10  -1  277.38    8.98
  -3  11  -1   12.58    4.42
  -2  14  -1    7.24    4.41
  -1   8  -2  704.82   14.10
  -1   9  -2   25.62    5.11
  -1  10  -2   20.30    5.11
  -1  11  -2    3.78    4.30
  -1  15  -1   -1.08    4.78
   0  13  -2    4.49    5.28
   0  16  -1    1.78    5.52
   1  14  -2    0.22    5.36
   2  15  -2   -9.52    6.39
   3   3  -2  316.51    8.57
   3   8  -3   -3.38    4.65
   3   9  -3    0.14    4.33
   3  10  -3   85.15    8.10
   3  11  -3  175.43   11.99
   3  15  -2    2.46    6.10
   4   7  -3   49.72    7.02
   4   8  -3    0.94    4.20
   4   9  -3   46.69    6.84
   4  10  -3   12.94    5.48
   4  11  -3   21.88    7.74
   4  15  -2    2.11    6.21
   5   7  -3  116.06    9.07
   5   8  -3    1.43    4.47
   5   9  -3   97.59    8.97
   5  10  -3   -6.80    5.03
   5  15  -2    9.38    7.20
   6   8  -3  188.74   11.96
   6   9  -3   -0.75    6.60
   6  10  -3   29.40    7.30
   7  14  -2    2.54    6.99
   8   4  -2   27.74    5.67
   8  13  -2   -0.81    6.46
   9  -2   1    4.03    3.05
   9   2  -1  147.30    8.61
   9   6  -2    9.65    5.47
   9  11  -2    1.56    6.46
   9  12  -2   -0.44    7.07
  10   3  -1   70.96    7.40
  11  -2   2   18.77    3.86
  11   2   0   48.33    6.45
  11   5  -1   34.54    6.93
  11   6  -1   21.89    6.17
  12   1   1    8.87    3.99
  12   4   0   -0.09    4.38
  13   3   1    3.73    4.52
  -6  15   2    0.77    2.45
  -5  15   1   10.02    3.68
  -4  14   0    1.41    4.10
  -3  12  -1  123.32    7.70
  -3  16   0    9.11    5.02
  -1   7  -2  121.79    6.18
  -1  12  -2    2.50    4.23
  -1  16  -1    7.42    4.95
   0   5  -2 2605.80   22.25
   0  14  -2    6.89    5.17
   1   4  -2  568.07   10.50
   1  15  -2    8.51    6.12
   2   8  -3  557.22   15.26
   2   9  -3   -4.95    4.59
   2  10  -3  246.21   11.65
   2  11  -3   15.69    7.06
   3   7  -3  496.46   14.36
   3  12  -3   14.79    6.50
   3  16  -2    2.60    7.06
   4   6  -3  166.32    8.82
   4  12  -3   51.27    7.92
   4  13  -3   20.52    7.60
   5   6  -3  136.19    8.81
   5  12  -3   16.85    7.09
   5  13  -3    2.83    7.35
   6   6  -3  451.50   15.37
   6  11  -3    7.75    5.79
   6  12  -3    6.66    6.91
   7   3  -2  422.14   12.82
   7   7  -3  188.04   11.80
   7   8  -3   50.32    7.90
   7   9  -3   71.75    8.42
   7  10  -3    3.74    5.47
   7  11  -3    9.07    6.92
   8   1  -1  420.76   11.90
  10  -3   2   22.93    3.72
  10   7  -2    7.56    6.50
  10   8  -2   27.60    7.45
  10   9  -2   -4.20    5.75
  10  10  -2   10.65    6.80
  10  11  -2    0.14    7.47
  11   4  -1   14.15    5.77
  12   3   0   21.31    5.70
  12   7  -1   -2.47    6.19
  13  -4   5    0.64    2.07
  13  -3   4   -1.29    2.42
  13   2   1   19.25    5.02
  13   5   0    8.20    5.76
  -7  11   2    0.39    1.81
  -6   9   1   -0.84    1.91
  -6  10   1  204.03    5.45
  -6  11   1   -2.65    2.83
  -3   7  -1    3.88    2.18
  -3  13  -1   -3.75    3.45
  -2  15  -1   15.42    5.07
  -1   3  -1 1686.13   11.42
  -1  13  -2   29.13    5.61
   0   2  -1  476.19    6.06
   0  15  -2   13.37    6.06
   1   8  -3   31.51    6.25
   1   9  -3  389.42   13.45
   1  10  -3   71.50    7.87
   1  11  -3  171.17   10.61
   2   3  -2  415.43    8.94
   2   7  -3   87.98    6.84
   2  12  -3  106.85    9.44
   2  13  -3   18.23    6.97
   2  16  -2    6.52    5.67
   3   6  -3   35.31    5.09
   3  13  -3   25.35    6.77
   3  14  -3    6.83    7.03
   4   2  -2   14.22    3.34
   4   5  -3  191.49    9.07
   4  14  -3   19.60    8.87
   5   2  -2 2115.54   22.98
   5   5  -3  753.17   17.39
   5  14  -3   20.18    9.13
   6   2  -2   53.65    5.55
   6   5  -3   14.30    6.25
   6  13  -3   -0.82    6.29
   6  14  -3   -5.76    7.16
   7   6  -3  136.58    9.47
   7  12  -3    8.03    6.62
   7  13  -3    2.00    8.16
   8  -4   2    0.29    1.48
   8   3  -2   21.20    5.54
   8   7  -3   57.29    8.83
   8   8  -3   65.05    8.23
   8   9  -3   13.28    6.06
   8  10  -3   46.66    8.33
   8  11  -3    5.20    7.28
   8  12  -3   -0.39    7.41
   9   4  -2   19.05    6.16
  10   2  -1   21.06    5.11
  10   5  -2    2.04    5.64
  10   6  -2   84.45    8.70
  11   1   0    0.38    3.86
  11   8  -2   -4.25    6.52
  11   9  -2   15.20    7.46
  12  -5   5    0.20    1.52
  12  -4   4    0.08    2.03
  12   2   0   -2.28    4.74
  12   5  -1   -3.32    5.31
  12   6  -1   13.60    6.72
  13   4   0    7.29    5.61
  -7  12   2    8.58    2.43
  -6  12   1   62.60    4.46
  -4  15   0   11.49    4.31
  -3  14  -1   21.82    5.11
  -2  10  -2  133.05    7.34
  -2  11  -2   -5.91    4.22
  -2  16  -1   -0.08    3.83
  -1   6  -2  706.04   11.79
  -1  14  -2    5.20    4.85
   1   7  -3  384.73   11.58
   1  12  -3   -6.80    4.37
   1  13  -3   56.41    7.99
   2  14  -3   38.07    7.99
   3   5  -3  501.11   12.80
   3  15  -3   23.00    8.20
   4  15  -3    8.74    7.56
   5  15  -3    0.18    7.11
   7   5  -3  236.85   11.65
   8   6  -3   84.47    8.16
   9   1  -1    1.75    3.91
   9   3  -2  205.24   10.46
   9   7  -3   62.34    8.74
   9   8  -3   19.69    7.34
   9   9  -3   19.29    6.67
   9  10  -3   18.47    7.19
   9  11  -3    9.64    7.67
   9  12  -3   11.19    7.81
  11   3  -1   35.04    5.88
  11   6  -2    8.77    6.25
  11   7  -2   19.35    6.76
  12  -3   3    8.11    2.82
  13  -2   3    8.16    3.20
  13   1   1   -1.42    4.06
  -6  13   1    0.49    2.86
  -5   9   0   59.31    3.43
  -5  10   0   21.42    3.20
  -5  11   0   48.94    4.53
  -5  12   0   27.85    4.34
  -3  15  -1   -2.75    4.19
  -2   9  -2   21.21    4.15
  -2  12  -2   27.26    4.89
  -2  13  -2    2.35    4.39
  -1  15  -2   20.85    5.76
   0   9  -3    2.67    5.59
   0  10  -3  350.11   12.64
   0  11  -3   11.48    5.30
   0  12  -3   36.74    6.45
   0  16  -2   13.31    5.41
   1  14  -3   -5.49    5.09
   2  15  -3   -2.96    6.41
   3   2  -2  327.31    7.90
   3  16  -3    5.51    6.70
   4   4  -3   83.13    6.08
   4   9  -4   33.47    6.69
   4  10  -4   63.95    8.53
   4  11  -4    9.91    6.75
   5   4  -3    7.67    3.95
   5   9  -4   20.95    7.36
   5  10  -4   13.64    7.01
   6   4  -3  479.14   14.08
   6   9  -4  101.31   10.31
   6  10  -4   29.98    7.49
   6  11  -4   28.87    7.70
   8   2  -2  391.08   12.52
   8   5  -3   50.51    7.19
   9   6  -3   30.84    7.31
  10  -2   1  222.07    7.73
  10   4  -2   40.71    6.03
  10   8  -3    5.72    7.17
  10   9  -3   10.57    8.06
  10  10  -3    7.76    7.41
  10  11  -3    5.22    7.86
  11   5  -2   20.70    6.46
  12  -2   2   25.28    4.00
  12   4  -1   13.50    5.36
  13  -1   2   11.57    3.80
  13   3   0    6.08    4.49
  -7  13   2    2.55    2.20
  -5  13   0    3.97    3.43
  -4  16   0    1.50    3.49
  -3   6  -1  529.72    7.71
  -2   8  -2   -2.69    2.86
  -2  14  -2   39.41    6.13
  -1  16  -2   -2.56    4.07
   0   4  -2   83.20    4.41
   0   8  -3 1300.99   20.41
   0  13  -3    4.83    5.46
   1   1  -1   84.20    2.65
   1   3  -2   42.63    3.40
   1   6  -3  100.54    6.30
   1  15  -3   17.73    6.44
   2   5  -3  535.06   12.21
   2  16  -3   -0.07    6.57
   3   9  -4   -4.93    4.75
   3  10  -4   13.26    5.53
   3  11  -4    2.88    5.20
   3  12  -4   49.49    8.05
   4   8  -4  148.71    9.35
   4  12  -4    2.56    5.58
   4  13  -4    7.64    6.63
   5  -2   0   26.86    2.03
   5   7  -4  188.68   10.98
   5   8  -4  297.99   13.14
   5  12  -4   25.33    6.68
   5  13  -4    5.04    7.16
   6  -2   0  240.45    5.30
   6   7  -4  170.15   11.06
   6   8  -4   -2.77    5.01
   6  12  -4   -5.77    5.04
   6  13  -4    0.92    7.19
   7   4  -3   72.10    7.00
   7   8  -4  100.38   10.43
   7   9  -4   -0.82    5.25
   7  10  -4   57.75    8.68
   7  11  -4   -1.49    5.37
   7  12  -4   15.06    7.82
   8  -3   1    3.49    1.99
   8  10  -4   -5.18    6.25
   8  11  -4   17.27    8.01
   9   5  -3   21.43    6.21
  10   1  -1   23.13    4.58
  10   3  -2   -1.17    4.53
  10   7  -3   15.09    6.18
  11   2  -1   19.54    5.38
  11   4  -2    0.30    4.96
  12   1   0   22.62    4.71
  12   6  -2    6.73    6.05
  12   7  -2    3.55    5.39
  13   2   0    5.17    4.92
  13   5  -1    6.15    5.91
  -6  14   1   10.74    3.07
  -5  14   0   14.10    4.02
  -4  10  -1   80.87    4.96
  -4  11  -1   42.28    4.70
  -4  12  -1    9.99    4.05
  -4  13  -1    9.70    3.71
  -3  16  -1    1.15    3.98
  -2   4  -1  912.41    8.42
  -2  15  -2   -1.07    4.79
  -1  11  -3  168.06    9.17
   0  14  -3    8.62    5.05
   0  15  -3   -2.88    4.90
   1  16  -3    1.38    6.28
   2   9  -4   30.93    6.24
   2  10  -4    4.19    4.53
   2  11  -4  177.69   11.05
   2  12  -4   22.35    7.10
   2  13  -4   46.41    7.90
   3   4  -3   43.73    4.25
   3   8  -4   82.66    7.50
   3  13  -4    1.66    5.22
   3  14  -4   33.01    7.98
   4   7  -4   11.71    5.29
   4  14  -4   -1.56    6.16
   5   1  -2  536.37   10.94
   5  14  -4   -0.10    6.26
   5  15  -4    0.46    6.95
   6   1  -2  965.77   15.51
   6  14  -4    2.05    6.25
   7  -2   0  194.31    5.52
   7   7  -4   25.75    6.90
   7  13  -4   -5.30    6.02
   8   4  -3   57.08    6.34
   8   8  -4  -10.10    4.78
   8   9  -4   26.93    6.88
   8  12  -4    4.35    6.75
   8  13  -4    7.94    7.97
   9   2  -2   47.88    6.09
   9   9  -4    8.46    6.95
   9  10  -4   14.41    8.24
   9  11  -4   -0.87    7.33
  10   6  -3   22.23    6.16
  11  -4   3   11.23    2.46
  11  -3   2   24.67    3.51
  11   7  -3    3.52    6.76
  11   8  -3    0.28    6.00
  11   9  -3    3.35    6.14
  12  -1   1   24.78    4.48
  12   5  -2   -2.37    5.29
  13   4  -1    3.30    5.47
  -4   9  -1  218.38    6.58
  -4  14  -1   -0.73    3.48
  -2   7  -2  192.04    6.41
[truncated: 1,080,938 more chars]
