# Supplementary material for: Synthesis and topology analysis of chlorido­triphen­yl(triphenyl phosphate-κO)tin(IV)
Source: Acta Crystallogr E Crystallogr Commun. 2023 Jan 17;79(Pt 2):99–102. doi: 10.1107/S2056989023000270 (PMC9912461; doi:10.1107/S2056989023000270)
Supplement: Supplementary file 2 [file e-79-00099-Isup2.hkl]

data_I                                                                          
_shelx_title ' sfp_p133a_a.res in P-1'                                          
_shelx_refln_list_code          4                                               
_shelx_F_calc_maximum      171.97                                               
_exptl_crystal_F_000       720.00                                               
_reflns_d_resolution_high  0.7177                                               
                                                                                
loop_                                                                           
 _space_group_symop_operation_xyz                                               
 'x, y, z'                                                                      
 '-x, -y, -z'                                                                   
                                                                                
_cell_length_a    10.0455                                                       
_cell_length_b    12.0370                                                       
_cell_length_c    13.8304                                                       
_cell_angle_alpha  93.552                                                       
_cell_angle_beta   93.469                                                       
_cell_angle_gamma  93.128                                                       
                                                                                
_shelx_F_squared_multiplier     1.000                                           
                                                                                
loop_                                                                           
 _refln_index_h                                                                 
 _refln_index_k                                                                 
 _refln_index_l                                                                 
 _refln_F_squared_calc                                                          
 _refln_F_squared_meas                                                          
 _refln_F_squared_sigma                                                         
 _refln_observed_status                                                         
   2   0   0       4476.08       4323.97        26.44 o                         
   3   0   0       5017.53       4892.63        26.40 o                         
   4   0   0        374.92        347.57         4.26 o                         
   5   0   0       1644.72       1683.48         9.00 o                         
   6   0   0        869.84        870.15         6.90 o                         
   7   0   0        175.28        168.36         4.12 o                         
   8   0   0        269.02        277.45         5.87 o                         
   9   0   0        328.97        341.82         7.44 o                         
  10   0   0          6.72          3.46         4.38 o                         
  11   0   0         75.02         68.81         5.52 o                         
  12   0   0          2.27          6.14         4.38 o                         
  13   0   0         11.56         16.62         5.90 o                         
 -13   1   0          0.01         -3.36         5.95 o                         
 -12   1   0         14.52         18.77         5.07 o                         
 -11   1   0          0.37         -2.55         3.66 o                         
 -10   1   0        352.14        329.99         9.01 o                         
  -9   1   0         63.79         57.60         4.55 o                         
  -8   1   0        527.71        542.13         7.65 o                         
  -7   1   0       1321.87       1348.56         8.17 o                         
  -6   1   0         44.61         35.52         2.16 o                         
  -5   1   0        933.08        854.24         5.88 o                         
  -4   1   0        162.05        206.02         3.81 o                         
  -3   1   0       6186.65       6263.69        24.64 o                         
  -2   1   0      10929.79      10843.07        59.41 o                         
   2   1   0       7605.77       7444.10        62.37 o                         
   3   1   0       5688.48       5694.83        18.93 o                         
   4   1   0       1769.14       1849.13        12.06 o                         
   5   1   0         20.15          7.08         2.62 o                         
   6   1   0        462.09        493.97         5.61 o                         
   7   1   0        370.01        366.46         5.89 o                         
   8   1   0        120.19        130.87         5.19 o                         
   9   1   0         87.18         84.20         4.40 o                         
  10   1   0        113.32        119.05         4.92 o                         
  11   1   0          3.86          3.52         4.07 o                         
  12   1   0         62.44         66.77         5.07 o                         
  13   1   0          1.43         -1.77         4.48 o                         
 -13   2   0          5.85         -1.11         4.45 o                         
 -12   2   0         12.14         -0.97         4.34 o                         
 -11   2   0         53.77         61.38         5.77 o                         
 -10   2   0         11.98          3.72         4.65 o                         
  -9   2   0        257.66        283.65         6.12 o                         
  -8   2   0        126.00        123.80         3.37 o                         
  -7   2   0        568.64        553.15         6.57 o                         
  -6   2   0        777.24        702.10         6.13 o                         
  -5   2   0         82.09         83.13         2.52 o                         
  -4   2   0       3545.89       3533.41        24.08 o                         
  -3   2   0       6312.19       6654.00        26.01 o                         
  -2   2   0       1102.70       1027.10        10.60 o                         
  -1   2   0       3938.71       3796.73        36.91 o                         
   0   2   0      13818.68      13453.99        32.24 o                         
   1   2   0       1303.03       1391.57        15.10 o                         
   2   2   0      10548.46      10379.54        26.19 o                         
   3   2   0       2722.89       2680.80        13.72 o                         
   4   2   0       2695.62       2631.61        14.27 o                         
   5   2   0       1526.17       1549.09        13.98 o                         
   6   2   0        258.17        237.91         6.54 o                         
   7   2   0        169.40        158.59         5.02 o                         
   8   2   0        575.65        596.35         8.20 o                         
   9   2   0        299.53        297.50         6.91 o                         
  10   2   0         13.90          6.01         4.03 o                         
  11   2   0        170.72        178.19         5.94 o                         
  12   2   0          3.73          5.01         4.55 o                         
  13   2   0         10.87         12.37         4.68 o                         
 -13   3   0         22.25          7.69         5.54 o                         
 -12   3   0          2.33         -1.87         5.50 o                         
 -11   3   0         31.47         15.80         4.89 o                         
 -10   3   0        111.11        122.52         6.68 o                         
  -9   3   0         34.46         23.39         4.79 o                         
  -8   3   0        702.62        708.86        10.51 o                         
  -7   3   0        311.86        330.57         7.28 o                         
  -6   3   0          4.73          4.83         2.67 o                         
  -5   3   0         88.23         50.94         3.60 o                         
  -4   3   0        293.39        279.01         8.29 o                         
  -3   3   0       2055.33       1989.30        17.85 o                         
  -2   3   0        123.00        122.66         5.36 o                         
  -1   3   0       5301.02       5204.78        26.49 o                         
   0   3   0        156.26        170.25         5.07 o                         
   1   3   0      18468.35      18147.87        66.21 o                         
   2   3   0       5554.88       5800.73        19.60 o                         
   3   3   0       6402.84       6280.47        35.87 o                         
   4   3   0       3248.35       3193.19        16.95 o                         
   5   3   0       1625.97       1688.11        14.34 o                         
   6   3   0        911.36        905.42        13.68 o                         
   7   3   0          0.28         -5.09         5.09 o                         
   8   3   0        319.06        314.40         8.11 o                         
   9   3   0         11.82          8.44         4.12 o                         
  10   3   0        250.71        255.42         9.58 o                         
  11   3   0         12.50          1.70         4.39 o                         
  12   3   0         65.01         64.45         6.18 o                         
  13   3   0          5.20          4.03         4.85 o                         
 -13   4   0         15.88         19.89         5.97 o                         
 -12   4   0         48.46         41.50         6.12 o                         
 -11   4   0         42.10         45.64         5.26 o                         
 -10   4   0        168.35        127.85         6.73 o                         
  -9   4   0         29.48         29.10         5.22 o                         
  -8   4   0         16.70         16.06         3.30 o                         
  -7   4   0        246.51        230.94         5.25 o                         
  -6   4   0       1760.58       1753.71        15.24 o                         
  -5   4   0        193.40        171.99         7.50 o                         
  -4   4   0       1803.62       1748.31        19.40 o                         
  -3   4   0        561.20        563.41        10.79 o                         
  -2   4   0       2000.46       1935.31        13.10 o                         
  -1   4   0         53.20         29.48         3.27 o                         
   0   4   0       4220.18       4052.19        18.50 o                         
   1   4   0       1121.92       1155.96        12.71 o                         
   2   4   0      13738.67      13685.01        41.57 o                         
   3   4   0       4879.86       5088.24        32.76 o                         
   4   4   0       3120.72       3194.97        23.25 o                         
   5   4   0       4485.45       4508.43        24.32 o                         
   6   4   0          6.27         -3.08         4.47 o                         
   7   4   0        508.47        507.88        11.38 o                         
   8   4   0         20.25         15.82         5.10 o                         
   9   4   0        271.49        266.77         7.48 o                         
  10   4   0         12.76          7.13         4.89 o                         
  11   4   0        106.92        108.12         6.59 o                         
  12   4   0          2.41         -2.44         4.16 o                         
  13   4   0          6.90         14.21         6.65 o                         
 -13   5   0         32.10         30.95         5.65 o                         
 -12   5   0          7.11         13.38         4.66 o                         
 -11   5   0         34.18         31.60         5.10 o                         
 -10   5   0         32.97         49.24         5.95 o                         
  -9   5   0        124.44        106.54         6.55 o                         
  -8   5   0         95.97        112.24         4.70 o                         
  -7   5   0        162.17        165.27         6.66 o                         
  -6   5   0        117.87        113.54         9.15 o                         
  -5   5   0       1317.31       1315.56        22.54 o                         
  -4   5   0        135.61        141.73         7.93 o                         
  -3   5   0       3088.68       3024.56        15.34 o                         
  -2   5   0          0.57         -2.69         2.69 o                         
  -1   5   0       1891.75       1804.54        14.16 o                         
   0   5   0        518.46        477.89         9.48 o                         
   1   5   0       6652.17       6756.17        32.82 o                         
   2   5   0       5683.80       5956.73        31.12 o                         
   3   5   0        654.50        592.73        10.53 o                         
   4   5   0       1597.73       1365.28        13.65 o                         
   5   5   0          7.96         -8.16         8.16 o                         
   6   5   0       1085.82       1098.74        16.60 o                         
   7   5   0         68.10         47.68         5.65 o                         
   8   5   0         38.50         22.26         5.61 o                         
   9   5   0         47.26         42.93         6.12 o                         
  10   5   0        103.25        108.75         5.72 o                         
  11   5   0          0.01         -0.55         4.59 o                         
  12   5   0         32.39         43.10         5.22 o                         
  13   5   0         12.63         17.52         8.88 o                         
 -13   6   0          1.14         -2.55         4.54 o                         
 -12   6   0         49.88         35.17         4.87 o                         
 -11   6   0         25.20         37.24         4.80 o                         
 -10   6   0         92.57         85.41         5.92 o                         
  -9   6   0         23.45         22.24         3.95 o                         
  -8   6   0        127.94        121.14         5.37 o                         
  -7   6   0          3.54         -3.45         3.45 o                         
  -6   6   0        998.85       1062.77        28.90 o                         
  -5   6   0          8.30         -4.62         7.79 o                         
  -4   6   0       1685.84       1803.12        20.41 o                         
  -3   6   0        716.68        723.26         9.15 o                         
  -2   6   0        614.55        609.61         9.34 o                         
  -1   6   0       1811.77       1748.63        17.46 o                         
   0   6   0        256.45        198.32         7.44 o                         
   1   6   0        533.31        511.03        11.13 o                         
   2   6   0       4745.67       4751.82        30.82 o                         
   3   6   0       1113.84       1042.68        13.77 o                         
   4   6   0       1688.82       1825.09        18.90 o                         
   5   6   0       2825.99       2754.19        55.57 o                         
   6   6   0         17.27         -5.01         5.01 o                         
   7   6   0        553.70        586.95        12.46 o                         
   8   6   0         11.84         -3.59         4.92 o                         
   9   6   0         71.47         73.92         8.14 o                         
  10   6   0         14.21         12.31         5.82 o                         
  11   6   0         40.57         34.90         4.71 o                         
  12   6   0          5.02          0.29         3.83 o                         
 -13   7   0         15.26          8.07         5.08 o                         
 -12   7   0          2.37          9.02         3.78 o                         
 -11   7   0         41.96         35.65         4.67 o                         
 -10   7   0          2.28          7.18         3.65 o                         
  -9   7   0        132.75        127.89         6.43 o                         
  -8   7   0         16.87         24.10         4.40 o                         
  -7   7   0         77.23         72.26         5.94 o                         
  -6   7   0         30.91         25.20         7.01 o                         
  -5   7   0       1204.65       1232.40        19.51 o                         
  -4   7   0        157.86        165.92         5.59 o                         
  -3   7   0       1177.54       1102.75        11.88 o                         
  -2   7   0        317.61        284.00         6.80 o                         
  -1   7   0          0.74         -4.04         4.04 o                         
   0   7   0        616.04        620.66        14.07 o                         
   1   7   0        904.32        933.64        15.67 o                         
   2   7   0       1412.35       1503.25        19.35 o                         
   3   7   0        871.91        894.48        13.95 o                         
   4   7   0       1360.82       1396.14        18.43 o                         
   5   7   0        503.80        551.79        12.19 o                         
   6   7   0       1884.46       1855.33        26.71 o                         
   7   7   0        217.32        147.47         6.85 o                         
   8   7   0        287.01        290.93         9.61 o                         
   9   7   0         30.33         24.75         5.96 o                         
  10   7   0          0.17         -4.34         5.35 o                         
  11   7   0          3.37          0.67         4.71 o                         
  12   7   0          6.36          0.32         7.20 o                         
 -12   8   0         32.31         23.27         3.97 o                         
 -11   8   0          3.08          2.26         4.00 o                         
 -10   8   0         82.00         73.16         4.98 o                         
  -9   8   0         27.56          9.62         5.15 o                         
  -8   8   0         75.21         81.57         7.29 o                         
  -7   8   0          0.09          5.16         7.38 o                         
  -6   8   0        108.14        114.33         8.45 o                         
  -5   8   0         21.75          9.89         4.38 o                         
  -4   8   0        510.31        547.13        10.73 o                         
  -3   8   0        336.65        345.61         8.15 o                         
  -2   8   0        639.37        623.93        11.42 o                         
  -1   8   0        994.39        951.90        15.93 o                         
   0   8   0         25.61         25.61         6.41 o                         
   1   8   0        462.89        460.81        12.29 o                         
   2   8   0        353.86        360.66        10.25 o                         
   3   8   0        309.42        345.65        10.17 o                         
   4   8   0        115.23        128.42         8.62 o                         
   5   8   0       1001.61       1052.99        20.91 o                         
   6   8   0          0.60         -5.27         5.27 o                         
   7   8   0        663.00        715.36        24.22 o                         
   8   8   0          1.93         -6.47         6.47 o                         
   9   8   0         85.47         80.71         7.68 o                         
  10   8   0          7.83         -2.69         8.13 o                         
  11   8   0          8.97          0.38         8.08 o                         
 -12   9   0          6.88          6.99         4.98 o                         
 -11   9   0         25.84         25.37         3.55 o                         
 -10   9   0          0.13          0.34         4.01 o                         
  -9   9   0        121.67        125.86         6.52 o                         
  -8   9   0         14.93          1.14         7.07 o                         
  -7   9   0         52.86         73.28         9.94 o                         
  -6   9   0         18.90         13.55         7.40 o                         
  -5   9   0        174.97        173.14         6.03 o                         
  -4   9   0          3.57         -4.04         4.04 o                         
  -3   9   0        575.24        613.10        11.10 o                         
  -2   9   0        515.35        525.81        10.63 o                         
  -1   9   0        447.14        444.02        11.27 o                         
   0   9   0        757.36        741.01        15.80 o                         
   1   9   0         74.33         56.60         6.61 o                         
   2   9   0        136.13        155.82         9.22 o                         
   3   9   0          0.60         -6.54         6.54 o                         
   4   9   0        627.00        685.93        15.51 o                         
   5   9   0         78.00        100.27         8.27 o                         
   6   9   0        810.71        878.90        15.97 o                         
   7   9   0         11.86         -8.14         8.14 o                         
   8   9   0        207.38        209.79        11.26 o                         
   9   9   0         59.53         47.83         7.62 o                         
  10   9   0         17.74         23.76         8.22 o                         
  11   9   0          5.86          5.19         9.35 o                         
 -11  10   0          6.15         12.58         3.86 o                         
 -10  10   0         70.11         71.22         6.07 o                         
  -9  10   0          6.76         -0.25         5.76 o                         
  -8  10   0        107.66        111.11         9.23 o                         
  -7  10   0         55.77         45.98         8.94 o                         
  -6  10   0        118.64        143.41        11.26 o                         
  -5  10   0         70.83         60.78         5.62 o                         
  -4  10   0        146.24        145.00         6.78 o                         
  -3  10   0          4.33         -1.90         5.02 o                         
  -2  10   0        554.87        585.68        14.29 o                         
  -1  10   0        640.49        646.63        15.71 o                         
   0  10   0        366.20        356.42        12.76 o                         
   1  10   0        448.06        459.20        16.12 o                         
   2  10   0        282.00        274.16        12.01 o                         
   3  10   0        346.50        371.34        16.52 o                         
   4  10   0          0.58          1.02         7.69 o                         
   5  10   0        513.51        593.01        26.13 o                         
   6  10   0         12.05         -9.50         9.50 o                         
   7  10   0        200.38        222.92         7.55 o                         
   8  10   0         55.69         26.43         8.46 o                         
   9  10   0         23.23         30.43         7.56 o                         
  10  10   0         22.18          3.73         7.81 o                         
 -11  11   0         12.51          9.20         3.71 o                         
 -10  11   0          1.06          1.89         4.33 o                         
  -9  11   0         95.64        118.27         9.84 o                         
  -8  11   0         23.58         18.93        10.84 o                         
  -7  11   0         52.78         61.07         9.49 o                         
  -6  11   0         75.38         78.26         7.12 o                         
  -5  11   0        122.30        138.03         7.40 o                         
  -4  11   0        332.17        344.61        10.11 o                         
  -3  11   0         65.59         66.68         6.85 o                         
  -2  11   0        187.46        209.91         9.69 o                         
  -1  11   0         72.30         81.15         7.38 o                         
   0  11   0         10.52          7.79         5.78 o                         
   1  11   0          9.95         -0.12         7.15 o                         
   2  11   0        324.30        329.52        13.19 o                         
   3  11   0         22.36          8.53         8.23 o                         
   4  11   0         24.34         39.58         8.25 o                         
   5  11   0          0.09         -6.37         6.37 o                         
   6  11   0        110.62        143.75        10.82 o                         
   7  11   0          5.83         -3.49         5.05 o                         
   8  11   0         70.20        104.48        13.35 o                         
   9  11   0         27.71         21.00         8.96 o                         
 -10  12   0          9.74         15.16         5.71 o                         
  -9  12   0          5.59        -11.19        11.19 o                         
  -8  12   0         52.08         53.71        14.12 o                         
  -7  12   0         43.64         35.69         8.91 o                         
  -6  12   0         13.34         14.07         6.23 o                         
  -5  12   0         79.96         67.60         6.48 o                         
  -4  12   0         46.14         34.91         6.86 o                         
  -3  12   0         87.68         92.90         8.18 o                         
  -2  12   0        113.21        110.77         9.00 o                         
  -1  12   0         72.66         65.36         7.25 o                         
   0  12   0          0.17         -5.65         5.65 o                         
   1  12   0        235.00        238.17        12.59 o                         
   2  12   0          9.34         -7.08         7.08 o                         
   3  12   0         65.12         48.55        11.61 o                         
   4  12   0          0.29         -3.43         7.12 o                         
   5  12   0         30.17         48.69         8.05 o                         
   6  12   0          0.61          0.12         6.32 o                         
   7  12   0         46.58         64.57         6.67 o                         
   8  12   0         11.34         10.12        11.23 o                         
   9  12   0         14.43         24.54         9.85 o                         
  -9  13   0         16.50         16.92        11.86 o                         
  -8  13   0         32.63         28.82        12.94 o                         
  -7  13   0          7.75         -0.15        15.90 o                         
  -6  13   0         42.24         36.33         7.64 o                         
  -5  13   0         10.10         10.78         6.12 o                         
  -4  13   0         43.37         41.05         6.77 o                         
  -3  13   0         36.69         26.88         6.49 o                         
  -2  13   0         64.96         71.03         7.93 o                         
  -1  13   0         42.02         35.81         7.02 o                         
   0  13   0         93.02         97.16         9.67 o                         
   1  13   0          1.08         -6.25         6.25 o                         
   2  13   0        139.19        132.28        12.44 o                         
   3  13   0         10.86         10.55         7.73 o                         
   4  13   0         81.08        102.12        14.10 o                         
   5  13   0          0.94         -6.85         6.85 o                         
   6  13   0         37.96         52.53         7.77 o                         
   7  13   0          4.65          4.33         5.04 o                         
   8  13   0         20.05         42.59        11.82 o                         
  -8  14   0         21.20         12.57        16.91 o                         
  -7  14   0         22.65         27.68        15.22 o                         
  -6  14   0         11.04          4.71         8.20 o                         
  -5  14   0         63.62         57.35         7.06 o                         
  -4  14   0          0.01         -6.31         6.43 o                         
  -3  14   0         44.47         46.73         7.51 o                         
  -2  14   0          3.80          6.09         6.99 o                         
  -1  14   0         70.86         67.88         7.98 o                         
   0  14   0          3.15          5.72         7.32 o                         
   1  14   0        126.41        125.87        10.40 o                         
   2  14   0         18.91         13.68         7.40 o                         
   3  14   0         39.74         38.33         9.06 o                         
   4  14   0         32.03         28.16         8.99 o                         
   5  14   0          8.47         13.27         7.91 o                         
   6  14   0          2.46          4.39         6.71 o                         
  -6  15   0         12.09          4.01         8.63 o                         
  -5  15   0          4.87          9.07         6.17 o                         
  -4  15   0         41.24         40.83         8.32 o                         
  -3  15   0          2.05         -0.41         7.66 o                         
  -2  15   0          8.07          7.42         7.36 o                         
  -1  15   0          0.28         -6.24         7.45 o                         
   0  15   0         50.90         49.35         9.20 o                         
   1  15   0          2.63          1.72         7.34 o                         
   2  15   0         56.88         63.52         9.38 o                         
   3  15   0         29.68         18.04         7.64 o                         
   4  15   0          6.22         17.67         9.01 o                         
   5  15   0         22.80         15.48         7.50 o                         
  -4  16   0          1.22          1.41         6.76 o                         
  -3  16   0         26.23         31.89         8.46 o                         
  -2  16   0         11.25         11.47         7.55 o                         
  -1  16   0          1.53          1.99         7.53 o                         
   0  16   0          0.00         -3.45         7.56 o                         
   1  16   0          6.93         26.22         9.48 o                         
   2  16   0          0.01          1.85         6.70 o                         
   3  16   0         21.72         15.16         6.95 o                         
  -3 -16   1          0.01          3.01         6.21 o                         
  -2 -16   1         20.51         28.38         7.19 o                         
  -1 -16   1         16.50         16.09         6.93 o                         
   0 -16   1         11.42          1.33         7.78 o                         
   1 -16   1         16.52         22.88         7.85 o                         
   2 -16   1          1.28         -6.58         6.58 o                         
   3 -16   1          8.56          7.74         8.04 o                         
   4 -16   1          2.87          5.46         6.70 o                         
  -5 -15   1          0.95          4.89         5.46 o                         
  -4 -15   1          8.51          1.25         6.02 o                         
  -3 -15   1         32.75         12.45         6.34 o                         
  -2 -15   1          5.68          3.11         7.46 o                         
  -1 -15   1         68.31         56.22         8.77 o                         
   0 -15   1         38.62         42.51         8.81 o                         
   1 -15   1         10.55          0.54         7.45 o                         
   2 -15   1         37.12         37.90         8.23 o                         
   3 -15   1          0.01         -7.25         7.25 o                         
   4 -15   1          7.40          6.52         6.81 o                         
   5 -15   1          0.82         -7.58         7.58 o                         
   6 -15   1         16.70         10.53         7.44 o                         
  -7 -14   1          1.79          5.47        10.71 o                         
  -6 -14   1         53.64         49.23         7.52 o                         
  -5 -14   1         15.03         24.85         5.90 o                         
  -4 -14   1          2.17         -1.05         5.92 o                         
  -3 -14   1          2.47         -1.23         6.34 o                         
  -2 -14   1         39.80         30.84         7.49 o                         
  -1 -14   1         17.12          9.02         6.92 o                         
   0 -14   1         71.11         57.35         8.18 o                         
   1 -14   1         80.42         79.91         9.28 o                         
   2 -14   1         26.25         17.74         7.32 o                         
   3 -14   1         70.65         65.99         8.32 o                         
   4 -14   1          0.33         -3.37         6.40 o                         
   5 -14   1          5.46          0.02         7.95 o                         
   6 -14   1          0.03         -2.37         6.81 o                         
   7 -14   1         12.94          5.78        15.78 o                         
   8 -14   1          0.19          3.81        12.56 o                         
  -8 -13   1          2.45          2.26        10.31 o                         
  -7 -13   1         62.29         51.43        11.31 o                         
  -6 -13   1          6.88          9.28         6.58 o                         
  -5 -13   1         49.68         52.13         7.93 o                         
  -4 -13   1         33.81         48.52         8.16 o                         
  -3 -13   1         83.85         61.36         7.56 o                         
  -2 -13   1         41.29         43.46         7.14 o                         
  -1 -13   1         37.61         34.13         7.75 o                         
   0 -13   1        112.05        117.04         9.53 o                         
   1 -13   1         58.18         55.80         7.91 o                         
   2 -13   1        174.01        174.41        10.83 o                         
   3 -13   1          0.08         -3.14         7.21 o                         
   4 -13   1         23.11         24.31         6.74 o                         
   5 -13   1          1.96          1.16         7.74 o                         
   6 -13   1         51.61         53.72        11.61 o                         
   7 -13   1          1.51        -11.22        13.66 o                         
   8 -13   1         24.49         22.94        12.94 o                         
   9 -13   1          4.15          0.86         9.79 o                         
  -9 -12   1          2.09         -7.40         8.89 o                         
  -8 -12   1         57.18         64.64        12.53 o                         
  -7 -12   1          1.53          3.76         4.49 o                         
  -6 -12   1         86.69         71.14         7.88 o                         
  -5 -12   1        127.82        166.05        12.00 o                         
  -4 -12   1         18.22         14.34         7.38 o                         
  -3 -12   1         75.85        103.81         9.94 o                         
  -2 -12   1        139.69        117.97         9.96 o                         
  -1 -12   1        195.27        177.57        10.54 o                         
   0 -12   1         48.35         50.81         8.83 o                         
   1 -12   1        138.76        125.28         9.38 o                         
   2 -12   1         44.36         34.88         7.45 o                         
   3 -12   1        328.72        339.71        12.62 o                         
   4 -12   1         19.71         19.54         7.02 o                         
   5 -12   1         84.57        105.96        10.32 o                         
   6 -12   1         24.83         26.78         8.47 o                         
   7 -12   1         30.65         27.94        21.77 o                         
   8 -12   1          1.03         -8.43        11.50 o                         
   9 -12   1         23.29         26.03        10.50 o                         
  10 -12   1         11.66         12.44         6.87 o                         
 -10 -11   1          1.79          4.42         7.37 o                         
  -9 -11   1         20.91         24.44         8.89 o                         
  -8 -11   1          0.09          0.32         7.98 o                         
  -7 -11   1        111.01        104.87        12.14 o                         
  -6 -11   1         59.56         91.24         7.81 o                         
  -5 -11   1        111.46         97.78         8.71 o                         
  -4 -11   1        206.75        246.40        12.14 o                         
  -3 -11   1          1.71         -7.34         7.34 o                         
  -2 -11   1        133.91        163.93        14.06 o                         
  -1 -11   1         55.83         41.90         7.25 o                         
   0 -11   1        159.14        160.10        10.68 o                         
   1 -11   1        142.22        143.62         8.57 o                         
   2 -11   1        551.54        568.06        14.79 o                         
   3 -11   1         50.11         36.38         6.57 o                         
   4 -11   1        125.65        130.51         7.67 o                         
   5 -11   1          1.71          1.09         9.23 o                         
   6 -11   1         94.61         92.21         8.81 o                         
   7 -11   1         17.36         15.89        10.84 o                         
   8 -11   1         36.68         33.39        10.72 o                         
   9 -11   1         30.16         45.27         9.19 o                         
  10 -11   1         16.15         11.95         3.98 o                         
  11 -11   1         11.17         14.72         4.03 o                         
 -10 -10   1          2.36         -2.27         6.68 o                         
  -9 -10   1          1.47          1.83         7.01 o                         
  -8 -10   1         42.38         39.83         8.33 o                         
  -7 -10   1          6.61          4.02         9.62 o                         
  -6 -10   1        339.64        302.98         9.95 o                         
  -5 -10   1        260.49        283.65        11.95 o                         
  -4 -10   1        144.82        116.28         9.11 o                         
  -3 -10   1        189.96        237.46        11.51 o                         
  -2 -10   1        228.05        199.35        12.29 o                         
  -1 -10   1        554.25        583.30        17.49 o                         
   0 -10   1          0.69         -6.23         6.23 o                         
   1 -10   1        426.68        432.24        11.90 o                         
   2 -10   1         95.55         83.01         7.38 o                         
   3 -10   1        842.49        837.93        14.44 o                         
   4 -10   1        267.00        236.09         8.57 o                         
   5 -10   1         75.73         73.24         7.24 o                         
   6 -10   1         45.39         58.54         7.13 o                         
   7 -10   1         28.49         16.84        10.51 o                         
   8 -10   1         15.40         18.57         9.90 o                         
   9 -10   1         32.36         28.39         7.60 o                         
  10 -10   1         27.59         31.08         4.77 o                         
  11 -10   1         20.35         16.98         4.00 o                         
 -11  -9   1          9.88          5.18         7.58 o                         
 -10  -9   1          5.75          4.81         6.92 o                         
  -9  -9   1         16.29         11.91         6.71 o                         
  -8  -9   1          2.85          7.80         7.61 o                         
  -7  -9   1        141.34        124.84        13.35 o                         
  -6  -9   1         45.00         56.55         6.29 o                         
  -5  -9   1        559.43        474.20        11.84 o                         
  -4  -9   1       1168.32       1234.61        18.07 o                         
  -3  -9   1        107.23         75.02         8.59 o                         
  -2  -9   1        522.47        563.13        16.63 o                         
  -1  -9   1          8.69         -7.15         7.15 o                         
   0  -9   1        503.20        527.50        12.04 o                         
   1  -9   1        416.19        426.42        11.17 o                         
   2  -9   1       1164.30       1144.63        15.97 o                         
   3  -9   1         65.19         56.32         6.08 o                         
   4  -9   1        636.88        637.39        10.55 o                         
   5  -9   1        715.95        679.94        13.97 o                         
   6  -9   1          0.52         -4.40         4.40 o                         
   7  -9   1        207.12        229.83        14.01 o                         
   8  -9   1         21.72         18.81         6.74 o                         
   9  -9   1          4.74          8.69         6.30 o                         
  10  -9   1         17.94          8.14         4.24 o                         
  11  -9   1         19.47         22.75         4.31 o                         
  12  -9   1          1.87         -0.34         3.87 o                         
 -11  -8   1         14.89         14.70         3.58 o                         
 -10  -8   1          7.20          3.25         4.95 o                         
  -9  -8   1         11.72         15.58         4.96 o                         
  -8  -8   1        134.98        108.02         6.34 o                         
  -7  -8   1          9.96          2.02         5.37 o                         
  -6  -8   1        401.57        338.87        14.17 o                         
  -5  -8   1        740.57        789.86        13.81 o                         
  -4  -8   1        267.77        203.45         9.26 o                         
  -3  -8   1       1997.91       2098.60        30.81 o                         
  -2  -8   1         11.43         -8.64         8.64 o                         
  -1  -8   1       3077.51       3144.94        36.63 o                         
   0  -8   1        283.84        284.47         8.86 o                         
   1  -8   1        187.18        153.43         7.07 o                         
   2  -8   1        445.35        468.09         9.98 o                         
   3  -8   1       1004.13       1054.27        12.72 o                         
   4  -8   1         24.53          3.45         3.88 o                         
   5  -8   1        640.41        634.00        19.23 o                         
   6  -8   1        340.03        351.48        13.08 o                         
   7  -8   1         31.48         30.49         9.44 o                         
   8  -8   1        391.64        390.07        19.14 o                         
   9  -8   1         12.41          0.90         4.63 o                         
  10  -8   1         15.40         16.81         4.61 o                         
  11  -8   1          7.69         -0.45         3.37 o                         
  12  -8   1         11.13         11.81         4.33 o                         
 -12  -7   1          2.99         -2.17         5.36 o                         
 -11  -7   1         36.18         29.40         6.35 o                         
 -10  -7   1         70.18         68.33         6.64 o                         
  -9  -7   1         25.44         19.45         6.02 o                         
  -8  -7   1         27.90         26.40         4.95 o                         
  -7  -7   1         48.74         29.94         7.55 o                         
  -6  -7   1        108.08        108.28        10.30 o                         
  -5  -7   1        664.37        610.18        10.96 o                         
  -4  -7   1       2158.01       2215.16        20.03 o                         
  -3  -7   1         37.83         -6.93         6.93 o                         
  -2  -7   1       4754.81       4840.71        37.48 o                         
  -1  -7   1        133.39        113.65        12.03 o                         
   0  -7   1       3587.13       3688.95        31.35 o                         
   1  -7   1        280.23        228.20         8.48 o                         
   2  -7   1        286.57        257.55         8.18 o                         
   3  -7   1          6.67          7.12         4.43 o                         
   4  -7   1       1520.53       1563.99        20.62 o                         
   5  -7   1        148.29        146.82         5.82 o                         
   6  -7   1         98.92         93.57         6.70 o                         
   7  -7   1        398.23        419.63        12.25 o                         
   8  -7   1         18.24          2.96         5.69 o                         
   9  -7   1         60.27         69.91         6.55 o                         
  10  -7   1          4.58         -2.76         3.99 o                         
  11  -7   1         20.45         19.25         5.00 o                         
  12  -7   1          0.34         -0.65         4.07 o                         
 -12  -6   1         40.08         38.15         6.57 o                         
 -11  -6   1         63.75         78.42         6.43 o                         
 -10  -6   1         21.94         19.65         3.91 o                         
  -9  -6   1        192.21        209.83         8.32 o                         
  -8  -6   1          0.55         -4.19         4.27 o                         
  -7  -6   1          9.45          8.33         5.51 o                         
  -6  -6   1         13.33         12.52         6.13 o                         
  -5  -6   1        211.22        205.88         9.82 o                         
  -4  -6   1        548.37        551.46        12.66 o                         
  -3  -6   1       6303.58       6229.25        35.13 o                         
  -2  -6   1         60.82         18.01         9.11 o                         
  -1  -6   1       8069.34       8097.35        53.74 o                         
   0  -6   1        177.71        133.98         8.27 o                         
   1  -6   1       4272.04       4376.76        27.40 o                         
   2  -6   1        246.12        228.78         6.73 o                         
   3  -6   1       1593.59       1565.78        14.32 o                         
   4  -6   1        304.58        273.52         9.28 o                         
   5  -6   1        982.03        945.70        17.66 o                         
   6  -6   1        452.86        472.59        10.49 o                         
   7  -6   1        181.39        168.82         7.49 o                         
   8  -6   1        655.53        644.59        10.33 o                         
   9  -6   1          2.09          0.76         4.25 o                         
  10  -6   1         63.28         65.64         4.75 o                         
  11  -6   1          2.79         -4.29         4.57 o                         
  12  -6   1         13.82         12.96         4.48 o                         
  13  -6   1          0.09          0.74         4.03 o                         
 -13  -5   1          2.25          7.87         7.68 o                         
 -12  -5   1          0.64         -0.26         6.14 o                         
 -11  -5   1         80.33         79.08         6.81 o                         
 -10  -5   1         34.62         42.24         4.50 o                         
  -9  -5   1         91.16         84.98         5.58 o                         
  -8  -5   1        106.44        119.18         7.36 o                         
  -7  -5   1          0.31         -4.77         4.77 o                         
  -6  -5   1        519.59        534.60        10.36 o                         
  -5  -5   1         79.17         66.16         6.77 o                         
  -4  -5   1        736.44        695.71        12.60 o                         
  -3  -5   1          2.82        -10.32        10.32 o                         
  -2  -5   1       8675.57       8578.32        40.12 o                         
  -1  -5   1        404.53        312.33        13.18 o                         
   0  -5   1       7199.60       7219.74        35.63 o                         
   1  -5   1       6679.60       6591.73        30.31 o                         
   2  -5   1       2632.10       2651.95        17.26 o                         
   3  -5   1          0.52         -4.19         4.19 o                         
   4  -5   1        911.05        975.33        13.94 o                         
   5  -5   1        371.94        399.66         9.00 o                         
   6  -5   1        145.63        153.12         6.99 o                         
   7  -5   1        996.35       1024.30        11.62 o                         
   8  -5   1         86.05         76.31         5.92 o                         
   9  -5   1        150.61        158.56         5.77 o                         
  10  -5   1         16.43         18.63         3.97 o                         
  11  -5   1         44.52         38.14         4.88 o                         
  12  -5   1          0.78         -1.00         4.63 o                         
  13  -5   1          7.24          2.51         4.30 o                         
 -13  -4   1          5.55          5.57         6.01 o                         
 -12  -4   1         35.85         25.28         6.49 o                         
 -11  -4   1         46.98         44.67         5.49 o                         
 -10  -4   1         78.98         78.73         4.74 o                         
  -9  -4   1         83.10         85.94         5.05 o                         
  -8  -4   1         32.19         34.75         3.90 o                         
  -7  -4   1        717.15        750.17        13.38 o                         
  -6  -4   1         89.46         70.57         5.67 o                         
  -5  -4   1        190.96        170.46         6.52 o                         
  -4  -4   1        189.37        195.28         7.09 o                         
  -3  -4   1       3551.20       3373.52        34.11 o                         
  -2  -4   1         91.13        101.62         9.45 o                         
  -1  -4   1       6169.99       6348.84        58.59 o                         
   0  -4   1       1736.67       1567.07        13.51 o                         
   1  -4   1       7832.30       8121.90        29.80 o                         
   2  -4   1       2899.97       2737.49        18.48 o                         
   3  -4   1       1814.16       1932.83        22.76 o                         
   4  -4   1       1250.18       1227.50        12.63 o                         
   5  -4   1        678.82        712.78        10.70 o                         
   6  -4   1        656.77        705.36        10.69 o                         
   7  -4   1        313.32        327.56         9.08 o                         
   8  -4   1       1051.13       1055.14        11.87 o                         
   9  -4   1         22.26         28.62         4.03 o                         
  10  -4   1        108.99        110.53         4.56 o                         
  11  -4   1          1.27          2.39         3.98 o                         
  12  -4   1          4.97          4.16         4.31 o                         
  13  -4   1          1.86         -3.51         4.93 o                         
 -13  -3   1          2.82          2.45         4.86 o                         
 -12  -3   1          9.23         -2.91         5.67 o                         
 -11  -3   1        114.71        110.99         7.00 o                         
 -10  -3   1        237.76        233.33         8.58 o                         
  -9  -3   1         27.90         23.78         3.61 o                         
  -8  -3   1         79.00         89.56         4.34 o                         
  -7  -3   1         19.78         21.14         2.80 o                         
  -6  -3   1         57.78         33.52         4.74 o                         
  -5  -3   1         52.99         36.99         4.16 o                         
  -4  -3   1       3433.73       3508.23        26.29 o                         
  -3  -3   1        856.59        949.43        14.69 o                         
  -2  -3   1       7496.42       7564.26        41.34 o                         
  -1  -3   1        812.73        672.72         7.96 o                         
   0  -3   1      19409.67      19482.13        44.01 o                         
   1  -3   1       5046.89       4973.48        21.87 o                         
   2  -3   1       2953.80       3008.38        16.15 o                         
   3  -3   1        581.44        564.85         7.58 o                         
   4  -3   1        626.85        669.71        10.27 o                         
   5  -3   1       1722.70       1820.61        13.08 o                         
   6  -3   1        623.64        638.26         8.41 o                         
   7  -3   1        718.46        740.54         8.73 o                         
   8  -3   1         12.70         11.86         3.19 o                         
   9  -3   1        643.09        652.35         8.64 o                         
  10  -3   1         28.60         24.66         4.62 o                         
  11  -3   1         67.31         58.02         5.09 o                         
  12  -3   1         13.77         25.22         5.29 o                         
  13  -3   1          1.86          0.35         5.49 o                         
 -13  -2   1         12.64          9.58         4.17 o                         
 -12  -2   1         17.36         16.44         4.44 o                         
 -11  -2   1         57.73         51.80         5.71 o                         
 -10  -2   1         73.05         69.80         5.31 o                         
  -9  -2   1        418.07        417.08         7.20 o                         
  -8  -2   1         37.89         31.77         2.93 o                         
  -7  -2   1       1063.90       1069.08         9.13 o                         
  -6  -2   1        225.81        202.64         4.13 o                         
  -5  -2   1        855.08        863.27        10.00 o                         
  -4  -2   1        736.54        692.05        10.90 o                         
  -3  -2   1       2343.75       2398.61        14.10 o                         
  -2  -2   1       1266.86       1190.13        11.27 o                         
  -1  -2   1      15909.35      15500.06        79.90 o                         
   0  -2   1       1443.37       1386.31         9.84 o                         
   1  -2   1       5679.75       5817.93        29.85 o                         
   2  -2   1      20093.23      19755.38       118.31 o                         
   3  -2   1       1981.94       1991.56        14.20 o                         
   4  -2   1       5899.65       5854.81        19.92 o                         
   5  -2   1         71.42         65.98         2.82 o                         
   6  -2   1         40.75         39.61         2.72 o                         
   7  -2   1        167.28        158.81         4.05 o                         
   8  -2   1        895.61        956.79         9.96 o                         
   9  -2   1         10.19          2.15         3.21 o                         
  10  -2   1        620.46        605.73        17.84 o                         
  11  -2   1         78.96         83.39         5.97 o                         
  12  -2   1          9.05          9.33         5.16 o                         
  13  -2   1          8.12         12.33         5.31 o                         
 -13  -1   1          0.15          1.64         5.29 o                         
 -12  -1   1         25.71         15.28         4.32 o                         
 -11  -1   1         81.62         91.46         5.37 o                         
 -10  -1   1         58.36         61.07         4.95 o                         
  -9  -1   1          0.07         -2.98         2.98 o                         
  -8  -1   1       1233.63       1260.26        14.28 o                         
  -7  -1   1        141.91        149.76         3.79 o                         
  -6  -1   1        695.39        597.00         5.88 o                         
  -5  -1   1        403.25        404.64         4.40 o                         
  -4  -1   1        214.73        189.32         3.78 o                         
  -3  -1   1        181.13        151.24         3.96 o                         
  -2  -1   1       5271.48       5311.00        27.30 o                         
  -1  -1   1        258.31        251.65         5.60 o                         
   1  -1   1       9253.77       9109.75        30.60 o                         
   2  -1   1        875.79        905.18         7.25 o                         
   3  -1   1       7209.35       6833.62        18.57 o                         
   4  -1   1        411.67        450.77         6.14 o                         
   5  -1   1       1739.75       1841.50         9.26 o                         
   6  -1   1        487.51        526.21         6.23 o                         
   7  -1   1        447.75        487.73         6.15 o                         
   8  -1   1          2.51         -2.74         2.74 o                         
   9  -1   1        527.52        521.73         9.36 o                         
  10  -1   1          0.41          2.69         4.16 o                         
  11  -1   1         62.25         49.08         6.17 o                         
  12  -1   1         73.09         76.10         6.10 o                         
  13  -1   1          1.75         -1.45         4.84 o                         
 -13   0   1         36.90         26.83         5.37 o                         
 -12   0   1          4.93          4.32         4.00 o                         
 -11   0   1         43.77         25.05         5.09 o                         
 -10   0   1         12.05         -1.08         4.07 o                         
  -9   0   1        236.92        235.56         6.10 o                         
  -8   0   1         12.02          0.15         3.22 o                         
  -7   0   1       1680.75       1740.54        11.44 o                         
  -6   0   1        411.04        426.63         5.85 o                         
  -5   0   1        475.07        445.07         5.27 o                         
  -4   0   1       3401.36       3472.47        17.32 o                         
  -3   0   1         57.66         60.46         3.11 o                         
  -2   0   1       8762.92       8524.62        90.58 o                         
   2   0   1       9608.79       9157.70        46.91 o                         
   3   0   1       2289.16       2338.83        11.50 o                         
   4   0   1      17530.16      17555.61        72.36 o                         
   5   0   1        955.02        965.83         8.66 o                         
   6   0   1        538.67        538.32         6.38 o                         
   7   0   1         39.67         30.93         2.93 o                         
   8   0   1        404.33        425.69         6.90 o                         
   9   0   1         10.63          1.91         3.06 o                         
  10   0   1        198.48        190.92         6.25 o                         
  11   0   1         38.57         40.27         4.73 o                         
  12   0   1         29.12         20.50         5.86 o                         
  13   0   1         24.04         18.24         5.89 o                         
 -13   1   1          2.60          2.49         5.58 o                         
 -12   1   1         31.01         32.92         5.48 o                         
 -11   1   1          0.45         -4.56         4.56 o                         
 -10   1   1        172.32        160.18         6.04 o                         
  -9   1   1          4.56          0.45         3.45 o                         
  -8   1   1        492.01        504.64         7.75 o                         
  -7   1   1         10.32          7.38         2.90 o                         
  -6   1   1       1099.59        994.09         7.04 o                         
  -5   1   1       2708.52       2951.85        15.00 o                         
  -4   1   1         72.11         45.96         2.20 o                         
  -3   1   1          3.72         14.58         2.86 o                         
  -2   1   1       2422.75       2451.72        16.68 o                         
  -1   1   1        623.82        655.42        13.13 o                         
   1   1   1       2120.77       2140.55        14.82 o                         
   2   1   1      13379.47      13100.43        43.75 o                         
   3   1   1       9976.48       9889.41        30.32 o                         
   4   1   1        193.42        158.04         4.98 o                         
   5   1   1       9572.60       9811.35        39.21 o                         
   6   1   1        257.03        244.01         4.81 o                         
   7   1   1        512.08        511.55         6.79 o                         
   8   1   1         75.94         68.79         3.99 o                         
   9   1   1        232.06        231.30         5.55 o                         
  10   1   1         11.39          4.76         3.58 o                         
  11   1   1         42.55         36.80         4.25 o                         
  12   1   1         24.65         28.16         4.44 o                         
  13   1   1         12.95         11.98         5.32 o                         
 -13   2   1         29.71         22.31         7.51 o                         
 -12   2   1          1.35          3.25         4.82 o                         
 -11   2   1         96.96         96.56         5.71 o                         
 -10   2   1          2.86         -2.14         4.85 o                         
  -9   2   1        241.72        240.82         5.66 o                         
  -8   2   1          3.73          1.72         2.88 o                         
  -7   2   1        578.88        550.81         6.46 o                         
  -6   2   1         25.25         24.89         2.62 o                         
  -5   2   1       1125.25        968.92         6.99 o                         
  -4   2   1       1246.44       1277.88        12.80 o                         
  -3   2   1       3648.61       3479.09        32.00 o                         
  -2   2   1      11684.76      11534.54        31.50 o                         
  -1   2   1       4140.43       3998.06        29.13 o                         
   0   2   1       4066.37       4022.48        16.41 o                         
   1   2   1      13454.79      13759.97        50.77 o                         
   2   2   1       4218.78       4127.59        15.87 o                         
   3   2   1        133.44        102.12         4.35 o                         
   4   2   1      11717.35      11451.26        39.43 o                         
   5   2   1         33.99         10.78         4.50 o                         
   6   2   1       3347.58       3439.11        21.01 o                         
   7   2   1        402.78        404.53         7.75 o                         
   8   2   1        352.32        365.09         7.05 o                         
   9   2   1          1.66         -3.46         3.46 o                         
  10   2   1        147.25        139.26         6.26 o                         
  11   2   1         21.91         27.80         4.26 o                         
  12   2   1         63.58         66.01         4.48 o                         
  13   2   1         71.40         56.05         5.09 o                         
 -13   3   1          5.94          8.32         5.35 o                         
 -12   3   1        164.38        158.85         8.60 o                         
 -11   3   1          6.26         -5.71         5.71 o                         
 -10   3   1        338.77        335.52        15.48 o                         
  -9   3   1         47.81         21.23         4.18 o                         
  -8   3   1        121.59        123.03         5.21 o                         
  -7   3   1          2.71         -2.88         2.88 o                         
  -6   3   1       3062.74       3006.19        16.97 o                         
  -5   3   1       1697.18       1775.86        11.83 o                         
  -4   3   1         86.47         52.84         3.54 o                         
  -3   3   1       2006.96       1990.24        20.71 o                         
  -2   3   1          1.38         -4.03         4.03 o                         
  -1   3   1        185.95        159.66         4.00 o                         
   0   3   1        405.55        384.09         7.82 o                         
   1   3   1       3486.48       3463.00        17.62 o                         
   2   3   1        606.64        689.16         8.66 o                         
   3   3   1       7400.38       7385.60        28.05 o                         
   4   3   1         93.05         75.49         4.05 o                         
   5   3   1       4135.29       4140.66        20.78 o                         
   6   3   1       1042.26        992.74        13.93 o                         
   7   3   1        427.90        436.26        10.45 o                         
   8   3   1         17.50         11.14         5.32 o                         
   9   3   1        220.43        228.14         7.73 o                         
  10   3   1         62.39         58.60         6.05 o                         
  11   3   1         29.35         20.36         3.87 o                         
  12   3   1         15.26         12.01         4.12 o                         
  13   3   1          8.37          5.56         3.61 o                         
 -13   4   1         52.69         52.92         5.82 o                         
 -12   4   1          0.05          0.90         4.28 o                         
 -11   4   1        118.58        129.95         6.42 o                         
 -10   4   1         29.73         19.47         5.79 o                         
  -9   4   1        405.79        438.50         8.91 o                         
  -8   4   1        678.82        627.38         8.58 o                         
  -7   4   1        398.77        377.33         7.37 o                         
  -6   4   1        443.83        447.82         7.43 o                         
  -5   4   1        917.45        922.71        13.36 o                         
  -4   4   1       1116.11       1148.34        16.25 o                         
  -3   4   1          4.44         -1.76         2.68 o                         
  -2   4   1         75.71         58.55         3.36 o                         
  -1   4   1       1080.38       1149.06         9.92 o                         
   0   4   1        585.49        520.03         6.73 o                         
   1   4   1         87.86         81.18         4.94 o                         
   2   4   1       4051.18       3994.94        22.34 o                         
   3   4   1        197.60        197.15         7.41 o                         
   4   4   1       2974.78       2881.91        20.67 o                         
   5   4   1        157.66        102.78         5.18 o                         
   6   4   1       3445.50       3647.01        27.14 o                         
   7   4   1        571.09        537.62        10.81 o                         
   8   4   1         67.53         63.77         7.19 o                         
   9   4   1        224.00        225.67        11.14 o                         
  10   4   1         12.03         10.24         5.24 o                         
  11   4   1         26.15         20.26         4.93 o                         
  12   4   1         28.42         29.23         4.49 o                         
  13   4   1         21.78         19.19         4.28 o                         
 -13   5   1          1.87          4.08         3.75 o                         
 -12   5   1         85.47         98.10         5.81 o                         
 -11   5   1          3.45         -4.56         4.56 o                         
 -10   5   1        157.91        188.35         6.45 o                         
  -9   5   1        142.14        126.29         6.08 o                         
  -8   5   1         31.98         44.54         5.08 o                         
  -7   5   1        421.28        396.90         8.17 o                         
  -6   5   1       1928.91       1922.51        27.96 o                         
  -5   5   1        791.21        782.58        16.03 o                         
  -4   5   1        891.01        892.70        10.85 o                         
  -3   5   1       1266.08       1198.36        10.44 o                         
  -2   5   1         83.48         79.99         4.17 o                         
  -1   5   1       1705.00       1628.49        14.10 o                         
   0   5   1        864.43        900.41        11.65 o                         
   1   5   1        176.58        153.80         5.37 o                         
   2   5   1        118.90        117.10         4.96 o                         
   3   5   1        802.55        769.21        10.82 o                         
   4   5   1         73.04         49.29         6.35 o                         
   5   5   1       2724.02       2906.98        25.88 o                         
   6   5   1       1137.00       1040.63        15.35 o                         
   7   5   1        440.06        494.27        11.74 o                         
   8   5   1         32.28         22.63         5.21 o                         
   9   5   1         12.44         16.46         6.24 o                         
  10   5   1         62.56         55.62         5.39 o                         
  11   5   1          2.19         -2.44         4.72 o                         
  12   5   1         10.85          8.09         4.53 o                         
 -13   6   1         26.95         26.46         4.46 o                         
 -12   6   1          1.10          2.02         4.63 o                         
 -11   6   1         53.51         59.29         5.77 o                         
 -10   6   1         25.92         13.15         3.30 o                         
  -9   6   1         84.67        108.15         6.25 o                         
  -8   6   1        640.31        615.45         9.78 o                         
  -7   6   1        138.71        166.29         6.33 o                         
  -6   6   1        238.87        240.88        13.74 o                         
  -5   6   1        662.55        602.28        15.77 o                         
  -4   6   1       1610.82       1646.43        16.78 o                         
  -3   6   1        360.07        309.90         6.96 o                         
  -2   6   1        728.45        688.01        10.21 o                         
  -1   6   1        102.12        107.77         5.45 o                         
   0   6   1       2435.94       2482.98        20.38 o                         
   1   6   1         10.48          1.25         4.94 o                         
   2   6   1        750.07        808.85        13.73 o                         
   3   6   1        312.51        338.29         9.68 o                         
   4   6   1       1327.33       1322.79        20.75 o                         
   5   6   1        149.44        120.80        10.15 o                         
   6   6   1       1542.85       1790.00        25.59 o                         
   7   6   1        531.59        454.13        12.64 o                         
   8   6   1         22.35         21.44         6.96 o                         
   9   6   1        193.00        191.88        12.88 o                         
  10   6   1          0.03         -5.62         5.87 o                         
  11   6   1          1.88          3.94         4.63 o                         
  12   6   1          1.91          1.86         4.31 o                         
 -13   7   1          6.11          4.81         4.49 o                         
 -12   7   1         29.10         35.82         5.37 o                         
 -11   7   1          1.87         -2.20         4.56 o                         
 -10   7   1        171.58        195.24         5.45 o                         
  -9   7   1        171.02        168.10         9.90 o                         
  -8   7   1         34.39         45.53         5.66 o                         
  -7   7   1        499.81        487.07        11.72 o                         
  -6   7   1        385.53        365.54        14.33 o                         
  -5   7   1       1339.05       1387.31        23.33 o                         
  -4   7   1        798.89        807.69        11.37 o                         
  -3   7   1        829.72        831.02        11.10 o                         
  -2   7   1          1.27         -3.80         3.80 o                         
  -1   7   1       3256.29       3360.44        23.68 o                         
   0   7   1       1444.21       1593.32        16.31 o                         
   1   7   1        695.75        629.21        14.91 o                         
   2   7   1        960.04       1033.77        16.59 o                         
   3   7   1        100.61        106.47         8.38 o                         
   4   7   1          0.69         -5.23         5.23 o                         
   5   7   1        876.95        930.21        16.50 o                         
   6   7   1         66.94         51.16         6.32 o                         
   7   7   1        376.45        443.97        14.53 o                         
   8   7   1        285.98        253.87        12.61 o                         
   9   7   1         61.31         74.91         8.62 o                         
  10   7   1         98.31         98.91        10.54 o                         
  11   7   1         11.79          4.30         6.65 o                         
  12   7   1          3.01          0.03         4.01 o                         
 -12   8   1          2.23          3.24         4.56 o                         
 -11   8   1         13.07         11.79         4.88 o                         
 -10   8   1         30.61         21.71         4.06 o                         
  -9   8   1        156.10        194.32         6.19 o                         
  -8   8   1        542.54        560.93        15.43 o                         
  -7   8   1          0.30         -8.18         8.18 o                         
  -6   8   1        252.80        255.26        12.64 o                         
  -5   8   1         73.91         55.38         5.83 o                         
  -4   8   1        998.35       1043.77        15.35 o                         
  -3   8   1          8.78          4.64         4.54 o                         
  -2   8   1        914.24        954.30        14.09 o                         
  -1   8   1         78.84         94.03         6.35 o                         
   0   8   1        549.42        512.34        12.71 o                         
   1   8   1        864.44        906.91        16.79 o                         
   2   8   1        169.63        145.25         8.98 o                         
   3   8   1        452.30        483.76        13.07 o                         
   4   8   1        108.76        135.32         7.61 o                         
   5   8   1         70.14         66.11         6.89 o                         
   6   8   1        307.90        400.13        12.27 o                         
   7   8   1        208.73        200.26         8.71 o                         
   8   8   1        126.52        143.46        11.01 o                         
   9   8   1        124.83        120.36         9.96 o                         
  10   8   1          2.90          8.81         7.83 o                         
  11   8   1         42.70         31.55         7.86 o                         
 -12   9   1          3.70          3.38         4.65 o                         
 -11   9   1          0.10          2.69         4.46 o                         
 -10   9   1         55.18         63.36         4.48 o                         
  -9   9   1        122.76        117.61         6.21 o                         
  -8   9   1         93.19        120.94         8.51 o                         
  -7   9   1        564.79        613.47        18.97 o                         
  -6   9   1         11.69         -2.59         4.83 o                         
  -5   9   1         71.66         70.53         5.11 o                         
  -4   9   1          1.49         -3.29         4.27 o                         
  -3   9   1        308.76        334.88         9.05 o                         
  -2   9   1         31.69         27.17         5.43 o                         
  -1   9   1        801.84        774.98        16.62 o                         
   0   9   1         29.96         31.43         7.18 o                         
   1   9   1        798.60        822.97        17.30 o                         
   2   9   1        512.58        536.48        14.57 o                         
   3   9   1         69.95         65.36         7.95 o                         
   4   9   1        284.97        280.78        12.47 o                         
   5   9   1         71.84        102.33         7.92 o                         
   6   9   1        214.84        226.54        10.22 o                         
   7   9   1         54.02         67.54         6.95 o                         
   8   9   1        113.63        107.04        11.43 o                         
   9   9   1          2.48         13.92         7.93 o                         
  10   9   1         31.98         41.69         8.78 o                         
  11   9   1          1.95          4.39         7.55 o                         
 -11  10   1          0.05         -0.21         4.58 o                         
 -10  10   1          3.30          2.22         3.65 o                         
  -9  10   1         80.14         91.26         7.33 o                         
  -8  10   1         75.51         77.50         9.27 o                         
  -7  10   1         32.62         32.66         8.49 o                         
  -6  10   1        585.33        604.23        15.11 o                         
  -5  10   1          0.50         -5.11         5.11 o                         
  -4  10   1        338.55        373.22        11.58 o                         
  -3  10   1         29.85         20.89         5.72 o                         
  -2  10   1        181.73        207.49         8.32 o                         
  -1  10   1          2.28         -0.14         7.34 o                         
   0  10   1        513.95        538.62        14.91 o                         
   1  10   1        183.41        200.80        14.51 o                         
   2  10   1        103.91        106.94         9.62 o                         
   3  10   1        561.13        577.75        15.99 o                         
   4  10   1          2.25          2.01         6.63 o                         
   5  10   1         89.33         97.19        10.09 o                         
   6  10   1         39.42         46.19         7.33 o                         
   7  10   1         42.89         58.72         6.68 o                         
   8  10   1         14.30         26.63         9.69 o                         
   9  10   1         55.26         58.78         9.48 o                         
  10  10   1          2.86         -3.12         7.87 o                         
 -11  11   1          6.04          4.92         5.24 o                         
 -10  11   1          8.43         11.68         3.78 o                         
  -9  11   1          7.58         10.06         5.80 o                         
  -8  11   1         41.98         45.14         9.10 o                         
  -7  11   1        150.50        171.94        11.99 o                         
  -6  11   1          1.73         -5.97         5.97 o                         
  -5  11   1        457.76        478.81        11.10 o                         
  -4  11   1          0.10         -6.19         6.19 o                         
  -3  11   1        475.42        462.40        13.83 o                         
  -2  11   1         30.84         24.45         6.68 o                         
  -1  11   1        125.25        121.98         9.58 o                         
   0  11   1        103.21        110.11         9.25 o                         
   1  11   1        119.61        103.65         9.51 o                         
   2  11   1        208.23        220.48        12.05 o                         
   3  11   1         41.28         27.20         8.19 o                         
   4  11   1        145.03        145.67        11.14 o                         
   5  11   1          0.36         -4.39         6.57 o                         
   6  11   1         28.41         34.60         6.78 o                         
   7  11   1          4.89          9.53         5.86 o                         
   8  11   1         25.97         17.25        10.18 o                         
   9  11   1          0.75          0.29         8.30 o                         
 -10  12   1          7.79          4.56         4.84 o                         
  -9  12   1          5.20          2.99         5.49 o                         
  -8  12   1         26.82         35.47         9.92 o                         
  -7  12   1          3.38          1.53         8.03 o                         
  -6  12   1        194.76        189.93         9.14 o                         
  -5  12   1         13.82          9.09         5.95 o                         
  -4  12   1        225.18        226.04         9.72 o                         
  -3  12   1         43.19         35.48         6.90 o                         
  -2  12   1        143.31        120.04         8.75 o                         
  -1  12   1         26.92         18.01         6.44 o                         
   0  12   1         98.52        107.77        10.39 o                         
   1  12   1        278.43        235.66        13.82 o                         
   2  12   1         93.85         89.20         9.79 o                         
   3  12   1         95.84         88.89         9.19 o                         
   4  12   1          4.39          5.05         7.62 o                         
   5  12   1         19.64         25.20         7.63 o                         
   6  12   1          8.64          4.78         6.52 o                         
   7  12   1         13.14         22.24         6.80 o                         
   8  12   1          0.30          4.57        10.84 o                         
   9  12   1         14.69         24.44         9.32 o                         
  -9  13   1          4.24         -7.23        11.00 o                         
  -8  13   1          2.70          0.21         8.92 o                         
  -7  13   1         66.36         73.66        10.52 o                         
  -6  13   1          2.44         -5.19         6.03 o                         
  -5  13   1        149.59        147.54         7.97 o                         
  -4  13   1         58.81         67.19         8.03 o                         
  -3  13   1         43.55         40.94         7.00 o                         
  -2  13   1         26.60         22.90         7.02 o                         
  -1  13   1         27.39         22.98         7.45 o                         
   0  13   1         52.11         47.44         9.13 o                         
   1  13   1        119.02        112.05        10.72 o                         
   2  13   1        106.45        112.32        10.34 o                         
   3  13   1         45.69         52.70         8.95 o                         
   4  13   1         64.71         67.17         9.35 o                         
   5  13   1          0.05          1.44         7.62 o                         
   6  13   1         24.76         35.59         7.36 o                         
   7  13   1          0.86         -2.87         5.62 o                         
   8  13   1         11.01         15.42        12.69 o                         
  -8  14   1          5.18         11.69         8.90 o                         
  -7  14   1          0.06          0.44         8.49 o                         
  -6  14   1         27.27         29.50         7.52 o                         
  -5  14   1          1.32          1.20         6.12 o                         
  -4  14   1         92.15        106.22         8.82 o                         
  -3  14   1        100.74        103.87        10.59 o                         
  -2  14   1          9.63         15.16         7.61 o                         
  -1  14   1         52.28         52.56         8.34 o                         
   0  14   1         32.79         31.85         7.53 o                         
   1  14   1         41.49         30.74         8.87 o                         
   2  14   1         32.83         38.88         9.28 o                         
   3  14   1         75.59         67.99        11.30 o                         
   4  14   1          0.90          0.17         8.53 o                         
   5  14   1         48.22         51.42         9.57 o                         
   6  14   1          2.78         -3.50         7.01 o                         
  -6  15   1          1.58         -5.96         5.96 o                         
  -5  15   1         25.43         29.86         6.60 o                         
  -4  15   1         11.83          6.55         6.66 o                         
  -3  15   1         26.43         18.49         7.85 o                         
  -2  15   1         70.02         69.76         9.08 o                         
  -1  15   1          1.39         -7.21         7.21 o                         
   0  15   1         42.45         35.36         8.67 o                         
   1  15   1          7.29         18.82         7.52 o                         
   2  15   1         14.99          7.52        10.02 o                         
   3  15   1          6.77          2.33         9.16 o                         
   4  15   1         51.12         44.78        10.97 o                         
   5  15   1          3.25          3.04         8.02 o                         
  -4  16   1         25.29         19.87         7.31 o                         
  -3  16   1         19.12         15.12         7.24 o                         
  -2  16   1          6.82          9.49         7.78 o                         
  -1  16   1         41.12         34.55         8.48 o                         
   0  16   1          0.00          3.29         7.95 o                         
   1  16   1         14.01          8.16         7.88 o                         
   2  16   1          0.45         -7.19         7.19 o                         
   3  16   1          6.57          5.65         7.38 o                         
  -3 -16   2          2.11          1.31         5.74 o                         
  -2 -16   2          7.00          9.83         6.36 o                         
  -1 -16   2          2.56         -5.68         6.91 o                         
   0 -16   2         33.52         28.22         7.70 o                         
   1 -16   2          0.07         -6.60         6.60 o                         
   2 -16   2         20.67         15.68         7.33 o                         
   3 -16   2          4.31          1.25         6.79 o                         
   4 -16   2          6.60         -3.62         9.42 o                         
  -5 -15   2         33.87         34.09         5.99 o                         
  -4 -15   2          1.98          2.02         5.75 o                         
  -3 -15   2          2.28          2.17         5.87 o                         
  -2 -15   2          4.22         -4.23         6.56 o                         
  -1 -15   2         22.63         15.57         7.42 o                         
   0 -15   2         26.67         35.08         8.24 o                         
   1 -15   2         56.17         62.51         9.22 o                         
   2 -15   2          3.38         -3.95         7.28 o                         
   3 -15   2         31.57         31.54         7.61 o                         
   4 -15   2         20.25         26.15         9.82 o                         
   5 -15   2          3.27          6.15         7.95 o                         
   6 -15   2          8.44         11.74         7.62 o                         
  -7 -14   2         12.79          5.28        11.06 o                         
  -6 -14   2         33.94         32.07         4.96 o                         
  -5 -14   2         12.79          6.75         5.04 o                         
  -4 -14   2         84.09         86.39         7.65 o                         
  -3 -14   2         13.22         19.41         6.41 o                         
  -2 -14   2         54.13         58.08         7.35 o                         
  -1 -14   2          0.58         -5.70         5.87 o                         
   0 -14   2         37.28         27.71         7.39 o                         
   1 -14   2         14.09         10.27         7.30 o                         
   2 -14   2        110.54        104.64         9.62 o                         
   3 -14   2         14.07         12.01         6.74 o                         
   4 -14   2         20.16         16.76         9.17 o                         
   5 -14   2         36.28         37.63         9.54 o                         
   6 -14   2          3.86          2.48         7.10 o                         
   7 -14   2         13.65         12.62        10.23 o                         
   8 -14   2          1.12          9.95        12.16 o                         
  -8 -13   2          4.80         -0.97         8.65 o                         
  -7 -13   2         13.95         26.50         8.82 o                         
  -6 -13   2         19.69          7.06         4.54 o                         
  -5 -13   2         67.25         64.75         6.44 o                         
  -4 -13   2          3.73         -5.52         5.52 o                         
  -3 -13   2        227.94        239.21        10.28 o                         
  -2 -13   2         11.83          9.58         6.72 o                         
  -1 -13   2        123.85        117.17         8.31 o                         
   0 -13   2          0.83          5.22         7.17 o                         
   1 -13   2        117.04        103.41         9.25 o                         
   2 -13   2          6.58          0.37         6.98 o                         
   3 -13   2        126.08        123.72         9.50 o                         
   4 -13   2         95.33         87.51        10.59 o                         
   5 -13   2         18.11         10.14         8.06 o                         
   6 -13   2         41.70         44.63         8.50 o                         
   7 -13   2          0.01         -1.45         6.14 o                         
   8 -13   2          2.60        -11.66        11.66 o                         
   9 -13   2          2.16         -2.40         7.83 o                         
  -9 -12   2          3.63          3.55         8.26 o                         
  -8 -12   2         19.98         26.05         9.94 o                         
  -7 -12   2         12.53          6.71        13.10 o                         
  -6 -12   2         80.19         88.31         7.47 o                         
  -5 -12   2         20.41         24.17         5.61 o                         
  -4 -12   2        210.01        211.44         8.92 o                         
  -3 -12   2         32.29         31.51         6.70 o                         
  -2 -12   2        367.35        353.61        12.09 o                         
  -1 -12   2         40.60         43.69         8.07 o                         
   0 -12   2         61.14         59.06         7.73 o                         
   1 -12   2         20.38         11.09         6.47 o                         
   2 -12   2         96.62         84.60         8.13 o                         
   3 -12   2        115.99        105.90         8.98 o                         
   4 -12   2         29.23         27.01         9.19 o                         
   5 -12   2         86.43        110.69        11.92 o                         
   6 -12   2         29.12         34.54         7.96 o                         
   7 -12   2         33.37         43.44         6.66 o                         
   8 -12   2          0.29         -9.97         9.97 o                         
   9 -12   2         12.76          9.10         9.21 o                         
  10 -12   2          1.88          1.45         8.67 o                         
 -10 -11   2          0.01         -0.88         7.45 o                         
  -9 -11   2          6.69          7.04         7.37 o                         
  -8 -11   2          1.63          1.05         8.10 o                         
  -7 -11   2         12.39          0.82         8.27 o                         
  -6 -11   2          4.84         -3.43         5.15 o                         
  -5 -11   2        171.50        169.22         9.37 o                         
  -4 -11   2         84.15        102.68         7.38 o                         
  -3 -11   2        374.27        398.96        10.91 o                         
  -2 -11   2        131.20        158.45         8.98 o                         
  -1 -11   2         99.04        113.99         9.14 o                         
   0 -11   2         28.52         27.24         7.06 o                         
   1 -11   2         19.84         20.68         6.61 o                         
   2 -11   2          0.15         -6.32         6.32 o                         
   3 -11   2        274.76        283.24        12.74 o                         
   4 -11   2        159.86        165.83        12.03 o                         
   5 -11   2        112.14        127.31        11.02 o                         
   6 -11   2        179.03        200.16        11.31 o                         
   7 -11   2          0.59         -2.16         4.96 o                         
   8 -11   2         31.43         40.48         9.47 o                         
   9 -11   2          0.03         -3.49         4.79 o                         
  10 -11   2         18.05          7.56         3.99 o                         
 -10 -10   2         15.41         23.66         7.58 o                         
  -9 -10   2          0.27         -2.79         6.78 o                         
  -8 -10   2          3.83          2.40         4.23 o                         
  -7 -10   2          0.09         -0.93         8.17 o                         
  -6 -10   2         93.51         96.48        11.22 o                         
  -5 -10   2          6.98         -6.20         6.20 o                         
  -4 -10   2        546.26        543.90        13.58 o                         
  -3 -10   2          0.09         -5.15         5.15 o                         
  -2 -10   2        267.45        276.84         9.60 o                         
  -1 -10   2        272.86        263.15        10.82 o                         
   0 -10   2        276.50        263.35        15.70 o                         
   1 -10   2         62.89         66.60         9.36 o                         
   2 -10   2        389.11        386.57        14.31 o                         
   3 -10   2        250.69        247.61        12.20 o                         
   4 -10   2        173.79        160.91        11.38 o                         
   5 -10   2        362.51        400.93        16.20 o                         
   6 -10   2         47.89         30.68         7.71 o                         
   7 -10   2        206.97        221.20         7.88 o                         
   8 -10   2         26.37         35.91         7.79 o                         
   9 -10   2         47.57         45.00         5.92 o                         
  10 -10   2          0.00         -4.03         4.03 o                         
  11 -10   2         13.13         10.81         3.94 o                         
 -11  -9   2         30.26         35.81         5.69 o                         
 -10  -9   2          1.51         -3.35         4.72 o                         
  -9  -9   2         49.36         56.37         5.95 o                         
  -8  -9   2          9.60         13.19         7.61 o                         
  -7  -9   2         73.75         63.59         8.52 o                         
  -6  -9   2          7.57          5.69         8.88 o                         
  -5  -9   2        465.71        464.02        11.97 o                         
  -4  -9   2         44.80         23.50         6.00 o                         
  -3  -9   2       1176.05       1155.72        17.64 o                         
  -2  -9   2        466.15        463.08        12.84 o                         
  -1  -9   2        886.37        874.74        20.40 o                         
   0  -9   2       1303.44       1367.38        28.62 o                         
   1  -9   2         90.81         73.38         8.98 o                         
   2  -9   2         70.86         64.80         8.79 o                         
   3  -9   2        215.51        194.02        10.54 o                         
   4  -9   2        241.45        234.32        17.10 o                         
   5  -9   2         51.78         43.45        12.72 o                         
   6  -9   2        661.13        674.23        13.73 o                         
   7  -9   2          1.91         -7.69         7.69 o                         
   8  -9   2        202.03        176.05        11.84 o                         
   9  -9   2         44.30         52.55         5.24 o                         
  10  -9   2          0.11         -0.83         4.21 o                         
  11  -9   2          0.01          2.26         3.99 o                         
  12  -9   2         10.48          6.47         4.15 o                         
 -11  -8   2          3.77         -4.41         5.11 o                         
 -10  -8   2         88.36        100.68         7.74 o                         
  -9  -8   2         16.72         18.89         5.31 o                         
  -8  -8   2        110.32        104.96         8.13 o                         
  -7  -8   2         52.72         59.44         7.72 o                         
  -6  -8   2        210.82        212.15        10.53 o                         
  -5  -8   2          5.68          6.23         4.51 o                         
  -4  -8   2        608.38        558.83        11.68 o                         
  -3  -8   2        521.32        520.61        13.13 o                         
  -2  -8   2       1440.39       1468.51        26.23 o                         
  -1  -8   2       2208.81       2185.99        24.64 o                         
   0  -8   2        346.45        348.64        12.42 o                         
   1  -8   2       2105.32       2098.68        25.46 o                         
   2  -8   2          3.71         -3.35         6.46 o                         
   3  -8   2        151.77        136.60        13.91 o                         
   4  -8   2         21.34          2.83        10.41 o                         
   5  -8   2         14.00         11.40         9.85 o                         
   6  -8   2         11.96         -2.36         8.03 o                         
   7  -8   2        904.29        919.88        16.80 o                         
   8  -8   2          9.58          6.24         5.52 o                         
   9  -8   2         56.73         53.89         5.27 o                         
  10  -8   2         22.50         25.56         4.57 o                         
  11  -8   2          0.98         -0.19         3.55 o                         
  12  -8   2         17.35         11.64         4.46 o                         
 -12  -7   2          7.91          6.40         5.14 o                         
 -11  -7   2         48.90         62.04         6.78 o                         
 -10  -7   2          9.29         12.40         4.31 o                         
  -9  -7   2        140.07        163.90         8.09 o                         
  -8  -7   2         33.51         34.85         6.34 o                         
  -7  -7   2        265.09        262.06        10.26 o                         
  -6  -7   2        198.84        208.66         9.11 o                         
  -5  -7   2         38.52         31.07         7.11 o                         
  -4  -7   2         97.38         81.29         5.93 o                         
  -3  -7   2       1239.63       1248.57        17.02 o                         
  -2  -7   2        938.54        891.94        12.00 o                         
  -1  -7   2       1394.40       1383.50        18.31 o                         
   0  -7   2       2804.79       2654.16        29.55 o                         
   1  -7   2        318.49        351.29        11.34 o                         
   2  -7   2        647.51        561.96        13.02 o                         
   3  -7   2         10.80          0.61         9.45 o                         
   4  -7   2        700.54        785.66        36.98 o                         
   5  -7   2          0.13         -8.04         8.04 o                         
   6  -7   2          8.77         -1.98         5.80 o                         
   7  -7   2        616.52        558.29        11.39 o                         
   8  -7   2        413.92        404.48        12.58 o                         
   9  -7   2         87.05        104.42         6.28 o                         
  10  -7   2         30.15         21.88         3.99 o                         
  11  -7   2         13.11         12.53         3.98 o                         
  12  -7   2          2.10          0.80         3.13 o                         
 -12  -6   2          1.21          2.12         5.74 o                         
 -11  -6   2         21.29         10.53         6.87 o                         
 -10  -6   2        251.72        260.48        10.59 o                         
  -9  -6   2         15.43         27.21         7.59 o                         
  -8  -6   2        173.88        172.36         8.88 o                         
  -7  -6   2        410.87        456.46        10.92 o                         
  -6  -6   2        126.48        141.72         8.03 o                         
  -5  -6   2        658.13        661.25        14.03 o                         
  -4  -6   2         89.52         70.96         4.51 o                         
  -3  -6   2        241.83        235.37         7.15 o                         
  -2  -6   2        517.01        502.73        10.50 o                         
  -1  -6   2       2468.69       2298.18        18.59 o                         
   0  -6   2       2989.91       3254.57        35.82 o                         
   1  -6   2       2297.28       2084.08        21.79 o                         
   2  -6   2         50.05         52.60         6.24 o                         
   3  -6   2       2554.79       2633.25        36.15 o                         
   4  -6   2        127.22        112.79        10.51 o                         
   5  -6   2       2158.34       2238.52        26.50 o                         
   6  -6   2         11.27         -5.96         5.96 o                         
   7  -6   2        585.54        630.75        12.34 o                         
   8  -6   2          5.61         -4.19         4.19 o                         
   9  -6   2        102.05        102.06         5.26 o                         
  10  -6   2        110.21        130.61         5.94 o                         
  11  -6   2         10.29          4.08         3.58 o                         
  12  -6   2         27.12         34.40         5.53 o                         
  13  -6   2          0.34         -0.40         3.98 o                         
 -13  -5   2         14.02         14.62         6.20 o                         
 -12  -5   2          0.82         -5.39         5.39 o                         
 -11  -5   2         60.92         65.48         6.96 o                         
 -10  -5   2          9.84         -1.86         6.16 o                         
  -9  -5   2        189.01        226.70         8.08 o                         
  -8  -5   2         79.13         80.23         6.74 o                         
  -7  -5   2        992.06       1076.03        14.87 o                         
  -6  -5   2       1036.91       1095.18        14.29 o                         
  -5  -5   2          0.49         -4.91         4.91 o                         
  -4  -5   2        584.84        528.77        12.27 o                         
  -3  -5   2         58.12         46.22         3.91 o                         
  -2  -5   2       2194.34       2208.84        16.61 o                         
  -1  -5   2       1113.17       1204.80         9.72 o                         
   0  -5   2       7552.17       7643.88        53.36 o                         
   1  -5   2          1.16         -5.24         5.24 o                         
   2  -5   2       5747.11       5663.63        45.52 o                         
   3  -5   2          5.21         -7.20         7.85 o                         
   4  -5   2       2253.45       2250.62        23.77 o                         
   5  -5   2        300.32        274.42         9.22 o                         
   6  -5   2        638.30        721.60        11.91 o                         
   7  -5   2        127.61        100.45         5.38 o                         
   8  -5   2        387.79        400.58         9.22 o                         
   9  -5   2         80.97         87.38         5.61 o                         
  10  -5   2         31.19         18.98         4.56 o                         
  11  -5   2         56.43         67.46         4.53 o                         
  12  -5   2          9.15          2.90         4.00 o                         
  13  -5   2          7.74         12.07         4.16 o                         
 -13  -4   2          8.17          5.84         5.67 o                         
 -12  -4   2         30.08         27.49         5.97 o                         
 -11  -4   2          0.37         -2.71         4.69 o                         
 -10  -4   2        115.69        118.51         6.73 o                         
  -9  -4   2         62.43         63.50         5.20 o                         
  -8  -4   2         76.34         82.85         5.21 o                         
  -7  -4   2         92.91        106.04         7.22 o                         
  -6  -4   2        576.69        584.34        10.46 o                         
  -5  -4   2        342.52        316.72         8.16 o                         
  -4  -4   2        304.26        338.95         8.50 o                         
  -3  -4   2       1477.36       1386.17        14.61 o                         
  -2  -4   2          1.32         -2.56         2.56 o                         
  -1  -4   2       1665.57       1675.44        10.65 o                         
   0  -4   2        270.15        245.64         5.81 o                         
   1  -4   2      17899.69      18080.63        67.50 o                         
   2  -4   2       1374.44       1359.64        17.76 o                         
   3  -4   2       3941.82       3709.60        26.20 o                         
   4  -4   2        426.66        397.33         8.36 o                         
   5  -4   2       1321.28       1358.68        11.50 o                         
   6  -4   2        118.43        110.94         4.69 o                         
   7  -4   2        260.12        280.68         6.68 o                         
   8  -4   2          3.02         -2.86         2.86 o                         
   9  -4   2        386.05        373.51         8.65 o                         
  10  -4   2        101.58        104.81         5.72 o                         
  11  -4   2         18.07         12.67         3.75 o                         
  12  -4   2         77.96         80.15         5.47 o                         
  13  -4   2          0.18         -0.30         4.09 o                         
 -13  -3   2         29.91         24.07         6.06 o                         
 -12  -3   2          1.91          5.88         5.31 o                         
 -11  -3   2         72.58         67.23         5.41 o                         
 -10  -3   2          0.25         -3.52         3.52 o                         
  -9  -3   2        585.02        608.01         9.34 o                         
  -8  -3   2         56.13         52.29         4.86 o                         
  -7  -3   2       1230.16       1262.74        14.84 o                         
  -6  -3   2       1653.11       1778.78        21.45 o                         
  -5  -3   2         23.48          9.07         3.51 o                         
  -4  -3   2       1479.68       1376.17        12.46 o                         
  -3  -3   2        905.29        951.27        11.31 o                         
  -2  -3   2       1312.87       1239.67        13.16 o                         
  -1  -3   2        139.23        137.38         4.49 o                         
   0  -3   2       4525.19       4656.86        18.11 o                         
   1  -3   2         88.64         50.07         4.23 o                         
   2  -3   2       8014.12       7998.94        28.70 o                         
   3  -3   2       2405.58       2404.09        17.08 o                         
   4  -3   2       5187.65       5222.28        19.80 o                         
   5  -3   2        423.38        401.10         5.19 o                         
   6  -3   2        370.05        368.87         5.12 o                         
   7  -3   2         62.81         67.46         3.73 o                         
   8  -3   2        326.92        329.80         6.21 o                         
   9  -3   2        118.86        147.95         5.41 o                         
  10  -3   2         81.63         70.18         4.26 o                         
  11  -3   2         69.83         78.04         4.31 o                         
  12  -3   2          1.23          1.45         5.22 o                         
  13  -3   2         23.69         15.02         6.98 o                         
 -13  -2   2          4.80          6.37         5.04 o                         
 -12  -2   2         38.67         34.87         5.75 o                         
 -11  -2   2         13.37          6.16         5.11 o                         
 -10  -2   2        238.34        224.47         6.42 o                         
  -9  -2   2        147.05        134.65         5.41 o                         
  -8  -2   2       1120.73       1109.52        11.84 o                         
  -7  -2   2        713.02        736.77        10.02 o                         
  -6  -2   2        195.68        174.87         4.40 o                         
  -5  -2   2       6026.42       6023.90        62.66 o                         
  -4  -2   2         48.23         39.32         5.03 o                         
  -3  -2   2       1052.94        951.73         7.84 o                         
  -2  -2   2          5.52         -2.28         2.28 o                         
  -1  -2   2          3.39          2.97         2.17 o                         
   0  -2   2      20463.95      19553.03       110.13 o                         
   1  -2   2       9041.91       9111.78        25.09 o                         
   2  -2   2        924.22        843.31         7.15 o                         
   3  -2   2       6707.78       6735.83        25.93 o                         
   4  -2   2       1205.81       1090.23         7.77 o                         
   5  -2   2        659.35        637.55         6.20 o                         
   6  -2   2       1151.32       1138.88         9.25 o                         
   7  -2   2          3.54         -3.02         3.02 o                         
   8  -2   2         24.13         27.83         3.46 o                         
   9  -2   2        242.13        220.52         5.48 o                         
  10  -2   2         71.06         81.52         4.41 o                         
  11  -2   2         57.01         53.82         4.15 o                         
  12  -2   2         84.43         80.65         6.34 o                         
  13  -2   2          0.54         -4.58         4.58 o                         
 -13  -1   2         73.81         67.69         6.35 o                         
 -12  -1   2         29.62         28.30         5.68 o                         
 -11  -1   2         39.93         43.15         4.27 o                         
 -10  -1   2        238.45        209.32         5.89 o                         
  -9  -1   2         66.11         69.44         4.32 o                         
  -8  -1   2        140.11        131.54         5.05 o                         
  -7  -1   2        959.92        902.38         9.86 o                         
  -6  -1   2       2744.67       2822.54        14.19 o                         
  -5  -1   2       1614.22       1558.47        16.13 o                         
  -4  -1   2       2319.09       2232.33        13.60 o                         
  -3  -1   2       1196.74       1197.04        11.08 o                         
  -2  -1   2       1232.39       1357.20        25.55 o                         
  -1  -1   2        230.60        196.22         4.58 o                         
   0  -1   2       1447.26       1567.52        13.44 o                         
   1  -1   2          1.36         -2.04         2.04 o                         
   2  -1   2      11649.72      11809.76        38.98 o                         
   3  -1   2       2177.94       2101.42        11.03 o                         
   4  -1   2       9636.97       9836.56        25.25 o                         
   5  -1   2        705.91        612.75         7.39 o                         
   6  -1   2        127.91        105.35         4.56 o                         
   7  -1   2        558.65        617.57         7.44 o                         
   8  -1   2         53.69         44.21         3.95 o                         
   9  -1   2         32.99         49.75         4.26 o                         
  10  -1   2         47.05         31.67         4.20 o                         
  11  -1   2         37.19         34.86         4.25 o                         
  12  -1   2          7.33          5.91         4.35 o                         
  13  -1   2         42.66         38.33         6.03 o                         
 -13   0   2          3.40         -1.17         4.14 o                         
 -12   0   2         49.94         53.67         5.43 o                         
 -11   0   2         57.47         48.55         4.55 o                         
 -10   0   2         75.16         81.43         5.48 o                         
  -9   0   2        212.86        189.07         6.04 o                         
  -8   0   2        148.79        158.24         5.90 o                         
  -7   0   2        764.90        761.88         9.22 o                         
  -6   0   2       1727.00       1752.45        13.64 o                         
  -5   0   2       4955.13       5133.33        27.49 o                         
  -4   0   2         25.17         -0.18         3.07 o                         
  -3   0   2          6.33          3.99         2.68 o                         
  -2   0   2       1744.35       1772.37        12.95 o                         
  -1   0   2       2997.24       2972.20        16.86 o                         
   1   0   2       7096.77       7001.71        19.58 o                         
   2   0   2        159.62        149.61         3.44 o                         
   3   0   2       6103.94       6005.92        20.01 o                         
   4   0   2       2146.35       1995.64        11.25 o                         
   5   0   2       3404.53       3339.09        16.81 o                         
   6   0   2       3336.22       3268.05        16.41 o                         
   7   0   2         21.42          5.85         3.05 o                         
   8   0   2        391.69        425.67         6.22 o                         
   9   0   2         63.01         43.66         3.46 o                         
  10   0   2         18.47         18.61         3.74 o                         
  11   0   2          0.59         -0.40         3.89 o                         
  12   0   2         32.99         32.33         5.28 o                         
  13   0   2          1.06          5.70         5.19 o                         
 -13   1   2         34.47         41.15         6.25 o                         
 -12   1   2         10.13          6.64         5.38 o                         
 -11   1   2         79.62         78.73         6.16 o                         
 -10   1   2        373.33        360.74         8.92 o                         
  -9   1   2        135.12        130.22         5.31 o                         
  -8   1   2        524.74        497.67         9.20 o                         
  -7   1   2        333.89        341.37         5.95 o                         
  -6   1   2        525.07        500.41         6.41 o                         
  -5   1   2       5581.48       5602.36        31.79 o                         
  -4   1   2       9221.46       9135.83        74.63 o                         
  -3   1   2       1030.20       1082.61        10.60 o                         
  -2   1   2      20954.10      20200.74       157.02 o                         
  -1   1   2      13213.39      13087.94        60.79 o                         
   0   1   2       1506.38       1378.58         8.30 o                         
   1   1   2       4348.44       4376.55        17.31 o                         
   2   1   2       4863.77       4717.83        24.59 o                         
   3   1   2       1474.13       1398.75         9.63 o                         
   4   1   2       2596.59       2550.97        12.25 o                         
   5   1   2       2699.80       2581.08        11.17 o                         
   6   1   2        988.40        994.88         8.12 o                         
   7   1   2       2166.44       2247.30        14.29 o                         
   8   1   2         32.65         18.84         3.37 o                         
   9   1   2         16.65         15.13         3.40 o                         
  10   1   2          7.93         11.69         3.17 o                         
  11   1   2        100.11         95.37         4.52 o                         
  12   1   2          0.80         -4.59         4.59 o                         
  13   1   2         34.63         31.89         6.37 o                         
 -13   2   2          0.26         -6.43         7.80 o                         
 -12   2   2         46.70         56.24         6.14 o                         
 -11   2   2        155.06        148.56         6.03 o                         
 -10   2   2        103.96        125.62         6.04 o                         
  -9   2   2        505.02        490.21         8.69 o                         
  -8   2   2        193.66        202.41         4.77 o                         
  -7   2   2       1006.21        989.09         8.63 o                         
  -6   2   2         41.19         20.79         2.59 o                         
  -5   2   2       4487.89       4376.33        19.34 o                         
  -4   2   2       1021.99       1092.29         9.67 o                         
  -3   2   2       4354.25       4167.18        24.56 o                         
  -2   2   2        263.90        261.13         6.55 o                         
  -1   2   2         48.32         44.36         3.06 o                         
   0   2   2      13306.55      13250.11        33.10 o                         
   1   2   2        103.70         72.40         3.31 o                         
   2   2   2      14937.96      15227.27        60.99 o                         
   3   2   2        108.83         87.34         3.67 o                         
   4   2   2       2272.07       2273.51        13.75 o                         
   5   2   2        304.11        284.02         6.35 o                         
   6   2   2       2329.80       2291.89        15.81 o                         
   7   2   2        103.38         93.48         4.85 o                         
   8   2   2        361.77        381.73         7.56 o                         
   9   2   2         70.37         63.12         4.58 o                         
  10   2   2         54.68         61.39         4.68 o                         
  11   2   2          5.53          4.44         3.73 o                         
  12   2   2          2.99          1.97         3.83 o                         
  13   2   2          7.81          6.77         4.16 o                         
 -13   3   2          9.19         19.04         5.02 o                         
 -12   3   2          8.62          2.63         4.56 o                         
 -11   3   2        135.16        145.29         7.20 o                         
 -10   3   2        339.53        351.83         7.71 o                         
  -9   3   2         79.87         96.63         4.24 o                         
  -8   3   2       1461.35       1445.21        16.30 o                         
  -7   3   2          0.16         -2.66         2.66 o                         
  -6   3   2        637.25        609.05         7.42 o                         
  -5   3   2          4.61         -1.06         3.67 o                         
  -4   3   2       1137.29       1122.35        13.96 o                         
  -3   3   2          0.89         -6.62         6.62 o                         
  -2   3   2       5751.44       5751.39        35.63 o                         
  -1   3   2       1296.91       1275.24        17.77 o                         
   0   3   2       1232.40       1363.68        10.78 o                         
   1   3   2        269.17        282.00         5.56 o                         
   2   3   2         41.41          5.76         3.38 o                         
   3   3   2       3919.76       4152.50        21.22 o                         
   4   3   2       1307.62       1264.24        12.34 o                         
   5   3   2       1441.74       1406.10        11.98 o                         
   6   3   2        547.25        530.42         8.75 o                         
   7   3   2        546.67        563.13         9.52 o                         
   8   3   2         46.10         20.53         5.28 o                         
   9   3   2        468.99        435.94        10.35 o                         
  10   3   2          0.17         -4.50         4.50 o                         
  11   3   2         25.63         26.14         4.55 o                         
  12   3   2         11.37          9.15         4.24 o                         
  13   3   2         26.01         23.34         4.17 o                         
 -13   4   2          0.65         -0.83         4.83 o                         
 -12   4   2         24.33         32.83         5.24 o                         
 -11   4   2         65.54         68.29         4.69 o                         
 -10   4   2         79.78         97.41         5.64 o                         
  -9   4   2        549.02        558.72         8.51 o                         
  -8   4   2          1.04         -1.02         4.66 o                         
  -7   4   2        612.50        610.96        10.19 o                         
  -6   4   2        435.08        429.54         8.74 o                         
  -5   4   2       2952.09       2937.15        39.18 o                         
  -4   4   2         61.79         34.15         8.17 o                         
  -3   4   2       2001.66       1875.82        23.05 o                         
  -2   4   2        579.79        606.70        15.88 o                         
  -1   4   2       4443.88       4509.21        21.81 o                         
   0   4   2       2279.91       2242.84        18.37 o                         
   1   4   2        713.71        806.50        10.53 o                         
   2   4   2       1934.73       1950.73        15.38 o                         
   3   4   2       1815.96       1838.00        15.16 o                         
   4   4   2       1445.69       1533.54        14.52 o                         
   5   4   2        468.85        469.61         9.39 o                         
   6   4   2       1738.04       1752.92        14.16 o                         
   7   4   2         73.79         53.01         5.61 o                         
   8   4   2        771.08        790.46        14.72 o                         
   9   4   2         66.11         49.30         7.27 o                         
  10   4   2        265.39        282.68         9.75 o                         
  11   4   2         54.35         46.13         5.14 o                         
  12   4   2          5.03          8.60         4.17 o                         
  13   4   2          0.01         -2.00         3.74 o                         
 -13   5   2          0.05         -0.52         5.51 o                         
 -12   5   2          5.32          5.90         3.71 o                         
 -11   5   2         19.72         26.36         4.07 o                         
 -10   5   2         48.19         58.29         4.97 o                         
  -9   5   2         32.85         34.44         6.00 o                         
  -8   5   2       1878.88       1895.52        20.39 o                         
  -7   5   2         25.58         20.08         5.37 o                         
  -6   5   2       1605.09       1636.25        21.14 o                         
  -5   5   2        175.28        143.11         9.30 o                         
  -4   5   2       2438.70       2410.79        28.86 o                         
  -3   5   2        139.95        166.35         7.04 o                         
  -2   5   2       7449.35       7632.54        41.64 o                         
  -1   5   2       1549.62       1677.85        23.93 o                         
   0   5   2        804.52        729.70        10.71 o                         
   1   5   2       6824.28       7086.54        28.12 o                         
   2   5   2          6.89          0.77         4.51 o                         
   3   5   2        495.35        455.85         9.77 o                         
   4   5   2        129.04        136.93         7.68 o                         
   5   5   2       1017.78       1113.05        15.58 o                         
   6   5   2        134.74        133.14         8.68 o                         
   7   5   2        662.83        696.30        10.90 o                         
   8   5   2        131.93        106.07         7.77 o                         
   9   5   2        227.23        236.55         9.69 o                         
  10   5   2         91.71         85.02         7.55 o                         
  11   5   2         23.50         24.07         5.26 o                         
  12   5   2          2.87         -1.15         4.35 o                         
 -13   6   2          1.31          1.15         3.31 o                         
 -12   6   2          1.27          4.58         3.73 o                         
 -11   6   2         27.00         32.72         4.81 o                         
 -10   6   2         14.28         27.59         5.33 o                         
  -9   6   2        378.89        439.84        11.18 o                         
  -8   6   2         39.50          7.97         6.09 o                         
  -7   6   2        399.61        415.51         7.38 o                         
  -6   6   2         41.36         35.46         3.83 o                         
  -5   6   2       1575.89       1608.40        17.20 o                         
  -4   6   2        411.68        497.41        10.25 o                         
  -3   6   2       1561.91       1438.85        17.74 o                         
  -2   6   2        267.85        286.32         7.15 o                         
  -1   6   2       3815.25       3897.96        22.49 o                         
   0   6   2       3754.60       3829.02        23.59 o                         
   1   6   2         46.69         12.66         4.36 o                         
   2   6   2       1173.91       1152.58        17.02 o                         
   3   6   2        174.30        172.09         7.87 o                         
   4   6   2        290.91        313.42        10.45 o                         
   5   6   2          0.89         -2.44         6.74 o                         
   6   6   2        163.11        198.24        10.29 o                         
   7   6   2         24.61          1.13         5.67 o                         
   8   6   2        506.64        597.62        13.27 o                         
   9   6   2         42.03         23.88         6.18 o                         
  10   6   2         71.66         87.75         6.96 o                         
  11   6   2         62.75         56.16         7.75 o                         
  12   6   2          0.27          3.14         4.60 o                         
 -12   7   2          2.91         -0.46         3.98 o                         
 -11   7   2          0.02         -4.00         4.00 o                         
 -10   7   2         23.48         33.88         5.49 o                         
  -9   7   2         43.41         39.91         5.70 o                         
  -8   7   2        775.33        813.61        10.77 o                         
  -7   7   2         97.79         85.85         7.05 o                         
  -6   7   2        780.98        777.03        11.12 o                         
  -5   7   2        627.62        651.87        12.71 o                         
  -4   7   2       1050.16       1056.44        15.28 o                         
  -3   7   2        639.38        696.27        11.54 o                         
  -2   7   2        582.25        574.59        10.83 o                         
  -1   7   2        817.00        896.34        14.56 o                         
   0   7   2       2224.47       2215.98        18.07 o                         
   1   7   2       2759.79       2832.27        25.03 o                         
   2   7   2         43.40         17.61         5.07 o                         
   3   7   2       1305.18       1419.96        25.14 o                         
   4   7   2         76.66         77.87         6.98 o                         
   5   7   2         42.78         47.57         7.94 o                         
   6   7   2          1.36         -3.44         7.48 o                         
   7   7   2        158.46        187.25        11.74 o                         
   8   7   2          6.02         -2.71         5.97 o                         
   9   7   2        181.66        187.77         9.49 o                         
  10   7   2         24.68         19.54         6.69 o                         
  11   7   2         22.86         33.21         6.82 o                         
  12   7   2         19.11         14.85         4.76 o                         
 -12   8   2          3.07         -2.74         3.69 o                         
 -11   8   2          2.65          2.46         3.75 o                         
 -10   8   2          0.78         -3.58         4.84 o                         
  -9   8   2         63.98         80.10         6.76 o                         
  -8   8   2          5.52         -1.49         4.82 o                         
  -7   8   2        435.60        489.36        13.62 o                         
  -6   8   2        298.99        289.71         8.27 o                         
  -5   8   2        510.46        496.88        11.48 o                         
  -4   8   2        732.40        772.16        14.12 o                         
  -3   8   2        277.95        260.25        10.37 o                         
  -2   8   2        450.31        480.11        12.09 o                         
  -1   8   2        741.96        725.96        14.52 o                         
   0   8   2       2049.43       2184.54        23.64 o                         
   1   8   2        104.16         74.08         8.26 o                         
   2   8   2       1139.57       1178.33        19.39 o                         
   3   8   2          0.20         -6.60         6.60 o                         
   4   8   2        915.13        973.08        18.17 o                         
   5   8   2        375.28        348.92        10.80 o                         
   6   8   2         31.74         48.57         7.16 o                         
   7   8   2          9.90          4.32         6.14 o                         
   8   8   2         94.22        108.18         6.88 o                         
   9   8   2          1.63         -5.77         5.77 o                         
  10   8   2         65.63         75.95         7.69 o                         
  11   8   2         15.58          6.59         6.14 o                         
 -12   9   2         10.15          6.75         5.85 o                         
 -11   9   2          7.94          1.34         3.61 o                         
 -10   9   2          4.47          5.30         3.99 o                         
  -9   9   2          0.23         -4.01         4.01 o                         
  -8   9   2         98.20        108.38         7.72 o                         
  -7   9   2          2.04         -7.13         9.08 o                         
  -6   9   2        403.27        424.30        10.79 o                         
  -5   9   2        273.14        302.09        10.29 o                         
  -4   9   2         88.16         71.79         6.33 o                         
  -3   9   2       1376.18       1443.29        17.13 o                         
  -2   9   2          0.86         -5.95         5.95 o                         
  -1   9   2        331.88        359.49        10.54 o                         
   0   9   2       1196.97       1190.67        16.67 o                         
   1   9   2        852.70        899.93        18.39 o                         
   2   9   2         22.69          9.31         7.20 o                         
   3   9   2        440.62        455.65        13.76 o                         
   4   9   2         34.14         27.79         7.39 o                         
   5   9   2        279.71        315.54        11.19 o                         
   6   9   2        117.13        111.35         8.42 o                         
   7   9   2        109.36        125.92         8.13 o                         
   8   9   2         23.23         16.54         5.82 o                         
   9   9   2         36.03         54.26         8.54 o                         
  10   9   2         16.94         12.02         6.10 o                         
  11   9   2          7.56          1.74         8.34 o                         
 -11  10   2         13.75         15.48         4.68 o                         
 -10  10   2          1.21          2.30         4.63 o                         
  -9  10   2          0.52          2.37         4.13 o                         
  -8  10   2          0.05         -1.67         6.13 o                         
  -7  10   2        183.82        200.86        13.58 o                         
  -6  10   2         10.89          7.79         6.84 o                         
  -5  10   2        282.33        300.72        10.98 o                         
  -4  10   2        456.60        480.55        11.84 o                         
  -3  10   2         15.02         -5.61         5.61 o                         
  -2  10   2        806.22        783.96        17.28 o                         
  -1  10   2         42.77         38.35         7.13 o                         
   0  10   2        232.01        234.32        11.57 o                         
   1  10   2         80.76         66.33         8.20 o                         
   2  10   2        323.10        334.30        13.30 o                         
   3  10   2          0.98         -6.41         7.32 o                         
   4  10   2        469.68        498.28        15.53 o                         
   5  10   2        199.92        200.57        10.73 o                         
   6  10   2         63.25         76.15         8.32 o                         
   7  10   2         23.40         14.71         6.51 o                         
   8  10   2         22.98         28.25         5.92 o                         
   9  10   2         13.96          8.65         7.98 o                         
  10  10   2         12.77         18.39         6.46 o                         
 -10  11   2         17.05         11.35         3.44 o                         
  -9  11   2          9.09         12.19         6.24 o                         
  -8  11   2          0.10         -7.38         7.38 o                         
  -7  11   2          5.65          0.61         4.32 o                         
  -6  11   2         75.47         94.23         8.74 o                         
  -5  11   2         28.09         25.24         7.56 o                         
  -4  11   2        450.84        432.67        11.62 o                         
  -3  11   2        754.59        738.15        19.03 o                         
  -2  11   2          8.70         -1.26         6.17 o                         
  -1  11   2        361.33        326.95        11.71 o                         
   0  11   2         46.04         35.42         8.22 o                         
   1  11   2        620.83        615.36        17.47 o                         
   2  11   2         39.41         23.34         8.13 o                         
   3  11   2        164.67        180.36        12.87 o                         
   4  11   2         92.45         92.30        10.11 o                         
   5  11   2        155.97        166.03        10.16 o                         
   6  11   2        148.73        129.00         9.93 o                         
   7  11   2          0.68          1.92         5.82 o                         
   8  11   2         10.14         13.18         5.30 o                         
   9  11   2          0.18         -2.17         7.38 o                         
 -10  12   2          4.10         -0.31         7.13 o                         
  -9  12   2          4.35          9.72         5.12 o                         
  -8  12   2         10.41         10.99         8.16 o                         
  -7  12   2         24.42         20.66         5.52 o                         
  -6  12   2         76.48         62.83         7.58 o                         
  -5  12   2          2.82          4.01         6.71 o                         
  -4  12   2        168.22        184.60         9.01 o                         
  -3  12   2         47.89         28.71         6.42 o                         
  -2  12   2        283.11        269.37         9.83 o                         
  -1  12   2          7.47         -6.19         8.90 o                         
   0  12   2        206.61        211.59        12.38 o                         
   1  12   2          0.29         -8.35         8.35 o                         
   2  12   2        146.13        146.87        11.00 o                         
   3  12   2         10.72          4.17         7.15 o                         
   4  12   2         44.23         61.15         9.67 o                         
   5  12   2         41.58         43.59         8.16 o                         
   6  12   2         11.42          4.13         7.54 o                         
   7  12   2         50.85         47.04         7.31 o                         
   8  12   2          3.03          0.07         6.71 o                         
  -9  13   2         13.53          6.65         8.53 o                         
  -8  13   2          0.23          4.57         9.33 o                         
  -7  13   2          8.50          5.59         5.21 o                         
  -6  13   2         18.59         18.75         6.32 o                         
  -5  13   2         37.54         39.18         7.55 o                         
  -4  13   2         20.11         22.18         5.93 o                         
  -3  13   2        242.10        242.39         9.95 o                         
  -2  13   2         23.37         15.54         6.98 o                         
  -1  13   2        100.87         98.61        10.31 o                         
   0  13   2          1.90         -8.59         8.59 o                         
   1  13   2         56.36         64.60        11.11 o                         
   2  13   2          0.80          0.12         8.40 o                         
   3  13   2         92.37         73.05         9.72 o                         
   4  13   2          0.04         -7.80         7.80 o                         
   5  13   2         44.09         49.59         9.36 o                         
   6  13   2         24.59         34.78         8.47 o                         
   7  13   2          0.49          3.25         6.40 o                         
  -8  14   2          6.86          3.63         8.67 o                         
  -7  14   2          0.62         -6.24         8.33 o                         
  -6  14   2          4.97          1.47         5.66 o                         
  -5  14   2          4.33          0.72         6.93 o                         
  -4  14   2         33.43         33.95         7.04 o                         
  -3  14   2         12.40         13.04         7.18 o                         
  -2  14   2        173.24        162.95        10.48 o                         
  -1  14   2         10.65         -0.96         7.35 o                         
   0  14   2         96.81         93.01        10.93 o                         
   1  14   2         10.22         -1.06         8.95 o                         
   2  14   2         45.10         42.44        11.01 o                         
   3  14   2          5.75          7.25         8.32 o                         
   4  14   2         31.01         43.98        10.28 o                         
   5  14   2         12.82         18.94         8.78 o                         
   6  14   2         27.85         25.87         9.04 o                         
  -6  15   2          1.96         -0.91         5.55 o                         
  -5  15   2          2.84         -1.68         7.25 o                         
  -4  15   2          1.13          1.65         6.52 o                         
  -3  15   2         33.83         41.61         8.27 o                         
  -2  15   2          0.01         -6.94         6.94 o                         
  -1  15   2        106.69         96.97        10.81 o                         
   0  15   2         32.45         25.77         8.77 o                         
   1  15   2         39.27         61.63        12.26 o                         
   2  15   2         11.02         -0.82         9.37 o                         
   3  15   2          5.53          4.95         9.38 o                         
   4  15   2         12.19          6.03        10.70 o                         
   5  15   2         19.18         27.79         9.22 o                         
  -4  16   2          5.20          5.63         6.71 o                         
  -3  16   2          0.05          2.02         7.36 o                         
  -2  16   2         17.90         19.76         7.49 o                         
  -1  16   2          4.51          3.62         8.73 o                         
   0  16   2         36.15         42.78         9.16 o                         
   1  16   2         24.01         18.90         8.30 o                         
   2  16   2          4.25          7.57         9.88 o                         
  -3 -16   3          1.93         -0.61         5.62 o                         
  -2 -16   3          5.18          5.02         6.18 o                         
  -1 -16   3          4.74         -2.88         6.12 o                         
   0 -16   3          4.34          8.92         6.55 o                         
   1 -16   3          8.62          1.70         6.34 o                         
   2 -16   3          7.88          1.86         8.01 o                         
   3 -16   3          4.45         -8.47         8.47 o                         
   4 -16   3         22.13          9.66         9.10 o                         
  -5 -15   3          4.80          4.85         4.51 o                         
  -4 -15   3         34.88         32.45         5.90 o                         
  -3 -15   3         40.11         46.93         6.90 o                         
  -2 -15   3          4.54          1.16         6.13 o                         
  -1 -15   3         16.83         27.37         6.93 o                         
   0 -15   3          0.02         -2.18         6.31 o                         
   1 -15   3          2.35          8.77         7.47 o                         
   2 -15   3         12.22         10.48         9.20 o                         
   3 -15   3         35.04         40.40        10.70 o                         
   4 -15   3          0.83          5.20         8.20 o                         
   5 -15   3         24.14         30.41         9.44 o                         
   6 -15   3          0.31          3.76         7.88 o                         
  -6 -14   3          0.23          0.36        13.01 o                         
  -5 -14   3         52.49         42.02         7.61 o                         
  -4 -14   3         40.85         45.56         6.65 o                         
  -3 -14   3         48.82         35.57         6.99 o                         
  -2 -14   3        115.51        112.16         8.74 o                         
  -1 -14   3          0.35         -5.95         5.95 o                         
   0 -14   3         26.92         30.72         6.48 o                         
   1 -14   3          0.64         -0.20         6.62 o                         
   2 -14   3         12.97         10.41         7.22 o                         
   3 -14   3         10.88          2.26         8.15 o                         
   4 -14   3         43.71         36.54         8.91 o                         
   5 -14   3          3.58          1.12         8.13 o                         
   6 -14   3          8.97          5.22         7.26 o                         
   7 -14   3          0.99          3.83         5.80 o                         
   8 -14   3         11.42         13.25         9.58 o                         
  -8 -13   3          7.83          9.57         9.44 o                         
  -7 -13   3          6.84         18.53        11.22 o                         
  -6 -13   3          4.95         -8.69        10.06 o                         
  -5 -13   3          8.54          7.12         4.78 o                         
  -4 -13   3         56.37         46.34         6.33 o                         
  -3 -13   3         35.59         54.19         6.58 o                         
  -2 -13   3         81.01         67.58         7.40 o                         
  -1 -13   3        171.53        168.34         9.01 o                         
   0 -13   3          0.09         -6.07         7.42 o                         
   1 -13   3        153.89        155.87        10.47 o                         
   2 -13   3          0.08         -1.72         6.39 o                         
   3 -13   3         20.98         13.65         8.23 o                         
   4 -13   3         13.67         14.27         8.61 o                         
   5 -13   3         71.14         67.57        10.00 o                         
   6 -13   3          1.12         -7.17        11.42 o                         
   7 -13   3         17.32         11.77         6.37 o                         
   8 -13   3         14.79         24.58        10.56 o                         
   9 -13   3          0.16         -3.35         8.75 o                         
  -9 -12   3         13.83         21.81         9.41 o                         
  -8 -12   3          3.42          4.88        10.46 o                         
  -7 -12   3         17.86          9.11        10.23 o                         
  -6 -12   3         23.38         14.02         9.69 o                         
  -5 -12   3         70.94         57.70         5.58 o                         
  -4 -12   3        160.62        170.56         7.93 o                         
  -3 -12   3         51.53         29.03         6.80 o                         
  -2 -12   3        274.40        316.88        10.64 o                         
  -1 -12   3          0.72         -2.12         6.04 o                         
   0 -12   3        117.41        112.97         9.54 o                         
   1 -12   3          0.50         -9.34         9.34 o                         
   2 -12   3        155.24        144.85        11.24 o                         
   3 -12   3          0.53          2.34        11.39 o                         
   4 -12   3        190.93        198.84        12.87 o                         
   5 -12   3          0.03         -7.63         7.63 o                         
   6 -12   3         61.28         66.75         8.06 o                         
   7 -12   3          5.14          0.75         5.30 o                         
   8 -12   3         19.37         13.45         9.36 o                         
   9 -12   3         11.22         12.20         9.35 o                         
  10 -12   3          0.11          0.35         8.46 o                         
 -10 -11   3         21.00         28.55         8.50 o                         
  -9 -11   3         13.23         17.40         4.55 o                         
  -8 -11   3         13.43         12.29         8.56 o                         
  -7 -11   3         25.75         39.84         8.39 o                         
  -6 -11   3         24.12         14.41         9.26 o                         
  -5 -11   3         35.75         42.80         5.33 o                         
  -4 -11   3         78.76         60.62         6.29 o                         
  -3 -11   3        549.16        578.54        20.83 o                         
  -2 -11   3         61.32         47.95         8.03 o                         
  -1 -11   3        552.05        535.41        14.18 o                         
   0 -11   3         37.94         31.52         8.05 o                         
   1 -11   3        481.82        498.81        19.21 o                         
   2 -11   3        159.11        155.00        11.33 o                         
   3 -11   3        148.90        150.82        15.77 o                         
   4 -11   3          5.61         -7.96        10.73 o                         
   5 -11   3         87.87         70.68        14.14 o                         
   6 -11   3          0.10         -0.76         6.65 o                         
   7 -11   3         56.74         56.49         6.52 o                         
   8 -11   3         41.43         41.89         9.17 o                         
   9 -11   3          9.20          8.02         9.11 o                         
  10 -11   3          7.41          9.25         8.58 o                         
 -10 -10   3          5.48          9.30         4.98 o                         
  -9 -10   3         38.63         33.87         8.33 o                         
  -8 -10   3        100.14        126.63        10.53 o                         
  -7 -10   3         10.39         11.75         7.44 o                         
  -6 -10   3         81.43        101.40        10.43 o                         
  -5 -10   3          0.68         -3.42         3.69 o                         
  -4 -10   3         41.42         40.35         5.12 o                         
  -3 -10   3        266.22        251.33         8.84 o                         
  -2 -10   3        748.16        742.75        13.46 o                         
  -1 -10   3        238.87        212.90         9.19 o                         
   0 -10   3        957.94       1013.81        20.39 o                         
   1 -10   3        346.72        345.97        14.18 o                         
   2 -10   3        160.65        160.19        10.93 o                         
   3 -10   3         42.02         37.24        12.43 o                         
   4 -10   3        208.19        209.22        22.57 o                         
   5 -10   3          6.46          3.76         9.96 o                         
   6 -10   3         96.30        120.57        15.83 o                         
   7 -10   3         19.83         22.08         7.59 o                         
   8 -10   3         21.85         11.40         8.14 o                         
   9 -10   3         79.08         75.89         9.37 o                         
  10 -10   3          0.01         -0.55         8.59 o                         
  11 -10   3          9.34         12.78         4.64 o                         
 -11  -9   3          2.59          4.41         5.75 o                         
 -10  -9   3         40.87         34.84         6.33 o                         
  -9  -9   3         39.85         52.07         7.49 o                         
  -8  -9   3         44.26         37.22         7.71 o                         
  -7  -9   3        178.65        215.83        11.86 o                         
  -6  -9   3          5.25         -3.56         8.08 o                         
  -5  -9   3        272.60        274.34        12.96 o                         
  -4  -9   3        142.70        123.63         5.46 o                         
  -3  -9   3         20.04          8.27         4.51 o                         
  -2  -9   3         16.42         -5.25         5.25 o                         
  -1  -9   3       1092.28       1124.13        21.43 o                         
   0  -9   3         54.81         10.66         9.06 o                         
   1  -9   3       1272.52       1258.38        21.88 o                         
   2  -9   3        429.31        406.08        19.38 o                         
   3  -9   3        221.44        208.81        16.65 o                         
   4  -9   3        105.44        123.38        14.81 o                         
   5  -9   3         99.67        103.56        11.90 o                         
   6  -9   3          0.72         -3.35         7.71 o                         
   7  -9   3        127.23        122.72         5.56 o                         
   8  -9   3         69.36         68.28         9.54 o                         
   9  -9   3         31.42         25.12         6.83 o                         
  10  -9   3         58.28         55.90         7.50 o                         
  11  -9   3          1.26         -1.43         3.64 o                         
 -11  -8   3         14.06          5.87         4.31 o                         
 -10  -8   3          8.79          9.69         7.59 o                         
  -9  -8   3         81.06         68.71         8.30 o                         
  -8  -8   3        151.09        179.71         8.94 o                         
  -7  -8   3        152.52        155.09         9.70 o                         
  -6  -8   3        495.86        523.54        13.26 o                         
  -5  -8   3          0.09         -6.64         6.64 o                         
  -4  -8   3          1.86         -2.89         2.89 o                         
  -3  -8   3          6.67         -3.65         3.65 o                         
  -2  -8   3       1695.88       1703.51        21.34 o                         
  -1  -8   3        102.41        101.34         6.91 o                         
   0  -8   3       3685.19       3740.90        45.19 o                         
   1  -8   3       1159.89       1154.90        19.68 o                         
   2  -8   3       1354.38       1338.60        42.27 o                         
   3  -8   3       1048.92       1043.23        27.02 o                         
   4  -8   3         38.14         24.72        13.46 o                         
   5  -8   3        301.77        307.11        18.17 o                         
   6  -8   3          0.95         -0.77         5.87 o                         
   7  -8   3         23.99         33.44         9.04 o                         
   8  -8   3         49.86         48.27         4.62 o                         
   9  -8   3         78.87         91.77         6.47 o                         
  10  -8   3          0.21         -1.15         3.43 o                         
  11  -8   3         30.33         34.09         4.94 o                         
  12  -8   3          0.18          1.08         4.42 o                         
 -12  -7   3          2.05          4.91         6.13 o                         
 -11  -7   3          4.48          4.22         4.10 o                         
 -10  -7   3         63.54         56.76         7.96 o                         
  -9  -7   3        170.05        181.66         9.97 o                         
  -8  -7   3        209.18        187.77         9.43 o                         
  -7  -7   3        480.55        529.53        12.29 o                         
  -6  -7   3         86.47         82.32         7.83 o                         
  -5  -7   3        358.88        361.32        12.89 o                         
  -4  -7   3        150.81        148.24         9.46 o                         
  -3  -7   3       1497.58       1469.90        18.29 o                         
  -2  -7   3        290.75        288.46         6.88 o                         
  -1  -7   3       1147.89       1141.73        13.62 o                         
   0  -7   3          0.92         -9.97         9.97 o                         
   1  -7   3       2121.88       2079.62        24.67 o                         
   2  -7   3       2075.51       2007.75        34.91 o                         
   3  -7   3       1729.19       1856.95        33.39 o                         
   4  -7   3        911.48        953.58        21.14 o                         
   5  -7   3        130.93        124.72         9.83 o                         
   6  -7   3         98.63        108.94         9.34 o                         
   7  -7   3         12.31          7.32         3.71 o                         
   8  -7   3         28.36         39.26         4.67 o                         
   9  -7   3         30.90         18.51         4.59 o                         
  10  -7   3         50.03         54.90         3.67 o                         
  11  -7   3          1.07          2.22         3.45 o                         
  12  -7   3         33.26         25.44         4.69 o                         
 -12  -6   3         17.69         18.24         6.18 o                         
 -11  -6   3          0.89         -4.11         4.11 o                         
 -10  -6   3         37.15         50.92         5.98 o                         
  -9  -6   3         95.86         84.25         7.87 o                         
  -8  -6   3        201.99        245.62        10.10 o                         
  -7  -6   3        379.62        380.17        10.52 o                         
  -6  -6   3       1237.37       1322.53        19.66 o                         
  -5  -6   3        391.59        416.81        11.76 o                         
  -4  -6   3        529.63        508.29        12.92 o                         
  -3  -6   3        110.95         98.70         5.05 o                         
  -2  -6   3       1544.98       1668.53        17.60 o                         
  -1  -6   3        322.59        288.85         6.88 o                         
   0  -6   3       1779.43       1762.66        15.40 o                         
   1  -6   3       1263.50       1175.23        32.67 o                         
   2  -6   3       1512.27       1471.59        35.85 o                         
   3  -6   3       3573.54       3468.99        33.71 o                         
   4  -6   3        231.83        232.73         9.39 o                         
   5  -6   3       1168.02       1221.84        17.62 o                         
   6  -6   3        211.99        187.95        10.14 o                         
   7  -6   3         11.71         18.55         3.74 o                         
   8  -6   3          9.89         10.26         4.38 o                         
   9  -6   3        105.19        128.58         4.68 o                         
  10  -6   3          1.32          5.24         4.15 o                         
  11  -6   3         54.08         52.10         5.14 o                         
  12  -6   3          0.77         -2.77         3.86 o                         
  13  -6   3          9.66          2.43         5.03 o                         
 -13  -5   3         15.64         18.22         6.01 o                         
 -12  -5   3          2.56         -0.29         5.26 o                         
 -11  -5   3         57.15         57.32         4.66 o                         
 -10  -5   3         18.32          6.93         4.92 o                         
  -9  -5   3         68.31         76.51         6.60 o                         
  -8  -5   3        179.75        152.03         8.36 o                         
  -7  -5   3        593.00        700.69        14.09 o                         
  -6  -5   3         85.53         59.04         7.26 o                         
  -5  -5   3       2122.01       2216.88        22.64 o                         
  -4  -5   3        557.86        581.73        10.75 o                         
  -3  -5   3       1475.48       1490.22        18.52 o                         
  -2  -5   3       1606.61       1553.92        14.23 o                         
  -1  -5   3        822.23        842.62        10.05 o                         
   0  -5   3       1467.08       1486.80        12.55 o                         
   1  -5   3       3249.30       3457.80        23.61 o                         
   2  -5   3       4023.60       4216.42        27.12 o                         
   3  -5   3       1193.89       1237.77        15.50 o                         
   4  -5   3       2296.26       2189.53        20.52 o                         
   5  -5   3         50.91         39.89         6.75 o                         
   6  -5   3        649.14        665.82        13.66 o                         
   7  -5   3         49.30         35.23         4.13 o                         
   8  -5   3        170.99        208.08         6.47 o                         
   9  -5   3          2.73         -3.64         3.64 o                         
  10  -5   3        109.85        117.00         6.43 o                         
  11  -5   3          1.41          1.75         4.12 o                         
  12  -5   3         28.94         33.62         5.29 o                         
  13  -5   3          1.66          0.93         5.03 o                         
 -13  -4   3         13.20          7.99         5.65 o                         
 -12  -4   3         60.56         56.49         6.66 o                         
 -11  -4   3         22.90         12.24         3.98 o                         
 -10  -4   3        121.04        124.29         6.35 o                         
  -9  -4   3          1.58          0.40         4.67 o                         
  -8  -4   3        166.41        171.39         6.87 o                         
  -7  -4   3        216.73        220.86         9.73 o                         
  -6  -4   3       1319.81       1420.84        18.72 o                         
  -5  -4   3         22.19         15.35         4.43 o                         
  -4  -4   3        330.77        267.42         8.20 o                         
  -3  -4   3        149.18        119.36         5.52 o                         
  -2  -4   3        588.84        624.11        10.74 o                         
  -1  -4   3       3514.54       3468.81        15.41 o                         
   0  -4   3        206.18        217.42         4.63 o                         
   1  -4   3       1309.07       1278.63         8.78 o                         
   2  -4   3       6845.86       7268.40        26.88 o                         
   3  -4   3       7693.68       7829.50        28.60 o                         
   4  -4   3         49.73         13.75         4.27 o                         
   5  -4   3       3584.05       3594.08        35.68 o                         
   6  -4   3        119.22        123.01         3.50 o                         
   7  -4   3        332.67        364.24         6.02 o                         
   8  -4   3         16.25         18.23         3.26 o                         
   9  -4   3        103.28        125.06         4.91 o                         
  10  -4   3         10.94         13.26         3.73 o                         
  11  -4   3         27.31         29.16         3.83 o                         
  12  -4   3          0.57         -2.54         4.09 o                         
  13  -4   3         27.51         26.81         6.74 o                         
 -13  -3   3         19.10         13.20         5.28 o                         
 -12  -3   3         13.06          6.53         5.25 o                         
 -11  -3   3        121.30        119.57         5.77 o                         
 -10  -3   3         44.89         34.55         4.91 o                         
  -9  -3   3        363.46        356.50         9.66 o                         
  -8  -3   3         16.31          7.35         4.76 o                         
  -7  -3   3        485.61        521.78        12.73 o                         
  -6  -3   3         44.39         22.42         4.32 o                         
  -5  -3   3       3514.78       3661.49        27.59 o                         
  -4  -3   3        297.28        282.56         5.42 o                         
  -3  -3   3        485.48        463.10         9.78 o                         
  -2  -3   3         42.95         44.04         3.69 o                         
  -1  -3   3       1579.88       1598.87        13.26 o                         
   0  -3   3       7651.27       7761.83        19.39 o                         
   1  -3   3       1570.99       1626.63        10.30 o                         
   2  -3   3       2976.33       2997.15        15.88 o                         
   3  -3   3       1423.21       1519.16        11.71 o                         
   4  -3   3       9057.27       9101.40        27.06 o                         
   5  -3   3         89.36         88.32         5.35 o                         
   6  -3   3       2606.23       2613.71        21.94 o                         
   7  -3   3        612.86        652.73         7.52 o                         
   8  -3   3         30.63         35.17         3.65 o                         
   9  -3   3          3.04         -3.65         3.65 o                         
  10  -3   3        105.07        107.32         4.85 o                         
  11  -3   3          4.46         -2.19         3.50 o                         
  12  -3   3         29.89         23.05         4.08 o                         
  13  -3   3          4.64          3.14         4.61 o                         
 -13  -2   3         14.38         20.08         5.62 o                         
 -12  -2   3         77.02         60.90         4.74 o                         
 -11  -2   3          0.14         -3.79         3.79 o                         
 -10  -2   3        159.39        165.24         5.70 o                         
  -9  -2   3         12.24          2.53         3.70 o                         
  -8  -2   3        268.78        256.83         5.98 o                         
  -7  -2   3        181.73        160.99         5.58 o                         
  -6  -2   3       3163.85       3241.75        32.79 o                         
  -5  -2   3         26.35         17.14         4.25 o                         
  -4  -2   3       5255.51       5275.71        23.85 o                         
  -3  -2   3       3161.23       3135.75        17.82 o                         
  -2  -2   3         45.51         31.06         2.53 o                         
  -1  -2   3      10433.20      10186.46        52.09 o                         
   0  -2   3         13.24          4.39         2.26 o                         
   1  -2   3        686.14        704.63         7.59 o                         
   2  -2   3        366.69        366.07         5.50 o                         
   3  -2   3       5211.84       5146.60        30.64 o                         
   4  -2   3         11.75          4.44         3.04 o                         
   5  -2   3       2136.33       1927.09        12.29 o                         
   6  -2   3        141.50        150.06         6.31 o                         
   7  -2   3       1838.87       1906.67        13.50 o                         
   8  -2   3        324.95        367.52         7.08 o                         
   9  -2   3        115.34        124.56         5.03 o                         
  10  -2   3         56.66         69.20         4.93 o                         
  11  -2   3         36.13         34.10         4.54 o                         
  12  -2   3          1.23          3.21         3.99 o                         
  13  -2   3         29.62         22.47         5.27 o                         
 -13  -1   3         16.15         16.51         5.53 o                         
 -12  -1   3         25.16         23.84         3.93 o                         
 -11  -1   3        168.21        168.51         6.02 o                         
 -10  -1   3          3.53         -3.58         4.10 o                         
  -9  -1   3        674.49        642.52         9.95 o                         
  -8  -1   3        268.59        267.40         6.28 o                         
  -7  -1   3       1042.35       1070.24        11.61 o                         
  -6  -1   3        334.54        335.40         7.36 o                         
  -5  -1   3       4731.99       4625.09        43.74 o                         
  -4  -1   3        979.97        994.37        13.84 o                         
  -3  -1   3       6379.77       6251.21        26.38 o                         
  -2  -1   3        958.44        916.44         7.31 o                         
  -1  -1   3       2984.27       3006.21        17.02 o                         
   0  -1   3      22838.82      22812.90        40.87 o                         
   1  -1   3        852.11        899.86         7.49 o                         
   2  -1   3       1784.27       1766.64        10.40 o                         
   3  -1   3       3556.29       3798.17        14.60 o                         
   4  -1   3       3454.85       3378.57        16.31 o                         
   5  -1   3        300.71        357.77         7.07 o                         
   6  -1   3       4506.42       4576.63        23.52 o                         
   7  -1   3        849.34        922.96        13.39 o                         
   8  -1   3        374.50        395.97         9.56 o                         
   9  -1   3        314.32        344.65         7.72 o                         
  10  -1   3         18.37         15.63         4.53 o                         
  11  -1   3         11.97         14.71         4.40 o                         
  12  -1   3          9.49          5.69         4.09 o                         
  13  -1   3          0.71         -2.82         4.27 o                         
 -13   0   3         20.04         28.20         5.05 o                         
 -12   0   3         49.80         59.89         4.67 o                         
 -11   0   3          1.61          4.00         4.00 o                         
 -10   0   3        310.45        340.95         8.60 o                         
  -9   0   3        120.87        112.57         5.73 o                         
  -8   0   3        929.84        930.89        12.87 o                         
  -7   0   3       1011.11        949.61        12.37 o                         
  -6   0   3       1034.46       1021.04        11.44 o                         
  -5   0   3          1.69         -3.60         3.60 o                         
  -4   0   3       3713.08       3521.39        33.84 o                         
  -3   0   3        984.32       1043.46        12.51 o                         
  -2   0   3        100.16        127.48         4.77 o                         
  -1   0   3      23621.98      23465.25        80.61 o                         
   0   0   3       1090.48       1079.37         8.86 o                         
   1   0   3       4677.38       4840.28        21.19 o                         
   2   0   3          3.34          2.51         2.50 o                         
   3   0   3       1089.01       1058.97        10.28 o                         
   4   0   3        429.07        417.24         6.41 o                         
   5   0   3       3541.13       3530.23        20.63 o                         
   6   0   3         86.84         77.01         3.34 o                         
   7   0   3       1418.97       1424.90        13.74 o                         
   8   0   3        472.88        498.10         7.42 o                         
   9   0   3        104.74         93.72         5.79 o                         
  10   0   3        188.45        206.60         6.67 o                         
  11   0   3          0.09         -4.08         4.08 o                         
  12   0   3         17.46         27.92         5.21 o                         
  13   0   3          0.18          5.10         5.91 o                         
 -13   1   3          0.41         -3.29         5.18 o                         
 -12   1   3          1.04         -4.36         4.36 o                         
 -11   1   3        131.64        134.66         7.14 o                         
 -10   1   3         10.34          5.87         5.37 o                         
  -9   1   3        352.55        363.11        10.81 o                         
  -8   1   3        157.64        144.17         5.50 o                         
  -7   1   3        724.59        704.13         9.42 o                         
  -6   1   3        860.92        769.72         9.99 o                         
  -5   1   3       1552.43       1490.54        13.91 o                         
  -4   1   3        323.35        305.31         5.84 o                         
  -3   1   3        294.64        201.24         6.57 o                         
  -2   1   3       3394.26       3233.05        34.67 o                         
  -1   1   3      29575.39      29409.62        84.60 o                         
   0   1   3      25018.13      24728.98        74.71 o                         
   1   1   3        822.75        799.87         7.81 o                         
   2   1   3        311.11        268.32         6.09 o                         
   3   1   3         11.90          7.24         3.22 o                         
   4   1   3       1430.60       1400.97        11.99 o                         
   5   1   3        190.81        170.90         5.36 o                         
   6   1   3       2496.80       2462.67        15.37 o                         
   7   1   3        328.63        312.95         6.28 o                         
   8   1   3       1000.11       1005.58        13.54 o                         
   9   1   3        382.18        389.31         8.38 o                         
  10   1   3          0.66         -3.39         4.07 o                         
  11   1   3         32.12         40.41         4.55 o                         
  12   1   3          0.23         -1.93         4.75 o                         
  13   1   3          0.03         -1.07         5.74 o                         
 -13   2   3          1.54          2.48         5.19 o                         
 -12   2   3          9.41         11.75         4.62 o                         
 -11   2   3          5.91          4.05         5.24 o                         
 -10   2   3        228.72        268.41         7.50 o                         
  -9   2   3         38.49         24.93         4.17 o                         
  -8   2   3        576.43        608.30         8.81 o                         
  -7   2   3        651.30        615.69        10.11 o                         
  -6   2   3        185.87        188.54         5.87 o                         
  -5   2   3        332.35        316.04         9.80 o                         
  -4   2   3        748.98        643.73         8.67 o                         
  -3   2   3       4288.36       4450.35        30.80 o                         
  -2   2   3      16565.90      16466.14        52.77 o                         
  -1   2   3        165.30        159.41         4.15 o                         
   0   2   3        289.20        252.97         5.92 o                         
   1   2   3      21603.29      21475.52       107.62 o                         
   2   2   3       1867.43       1981.30        14.67 o                         
   3   2   3       1817.94       1895.88        13.62 o                         
   4   2   3        640.00        626.33         7.62 o                         
   5   2   3       1049.79        966.42         8.32 o                         
   6   2   3        975.54        966.18        12.23 o                         
   7   2   3        710.08        688.36         8.77 o                         
   8   2   3        149.18        139.15         5.58 o                         
   9   2   3         91.18         87.64         4.92 o                         
  10   2   3        178.28        200.98         7.21 o                         
  11   2   3          8.68          3.31         4.36 o                         
  12   2   3         21.73         18.18         4.85 o                         
  13   2   3          0.92          2.33         5.88 o                         
 -13   3   3          1.77         -4.34         6.23 o                         
 -12   3   3          0.92         -3.41         3.65 o                         
 -11   3   3         64.46         79.46         5.28 o                         
 -10   3   3          3.04         -2.32         4.39 o                         
  -9   3   3        383.18        430.89         6.40 o                         
  -8   3   3          2.49         -2.85         3.13 o                         
  -7   3   3        568.16        576.69         8.38 o                         
  -6   3   3       1727.79       1657.21        21.54 o                         
  -5   3   3       1293.36       1232.56        16.13 o                         
  -4   3   3      12248.97      12718.20        41.65 o                         
  -3   3   3       1879.94       1717.86        16.37 o                         
  -2   3   3        892.67        979.91        12.78 o                         
  -1   3   3         35.04          6.35         2.95 o                         
   0   3   3        597.50        530.77         8.78 o                         
   1   3   3        393.23        447.95         7.24 o                         
   2   3   3       2432.21       2368.94        16.15 o                         
   3   3   3         97.50         78.35         4.65 o                         
   4   3   3       1696.93       1731.56        14.37 o                         
   5   3   3        176.95        189.19         5.03 o                         
   6   3   3        733.59        750.25         9.37 o                         
   7   3   3        468.76        464.19         8.58 o                         
   8   3   3        975.95        966.96        13.19 o                         
   9   3   3        695.01        722.04        13.80 o                         
  10   3   3         70.48         69.11         5.21 o                         
  11   3   3        140.75        134.24         6.14 o                         
  12   3   3         18.20         12.85         5.14 o                         
  13   3   3          1.13          5.06         4.54 o                         
 -13   4   3         27.02         20.17         5.00 o                         
 -12   4   3          7.62          8.84         4.85 o                         
 -11   4   3          0.06         -3.32         4.23 o                         
 -10   4   3         99.24        114.45         6.33 o                         
  -9   4   3          1.33         -2.88         2.88 o                         
  -8   4   3        382.36        420.58         7.07 o                         
  -7   4   3       1147.66       1226.28        20.95 o                         
  -6   4   3        165.01        156.77        10.61 o                         
  -5   4   3       1499.08       1460.48        18.56 o                         
  -4   4   3        698.55        675.41        16.84 o                         
  -3   4   3       2248.10       2289.84        20.53 o                         
  -2   4   3       1300.13       1277.14        26.24 o                         
  -1   4   3       4203.16       4330.29        46.56 o                         
   0   4   3        162.50        120.52         4.67 o                         
   1   4   3       7674.61       7755.25        35.31 o                         
   2   4   3       1646.87       1785.14        15.26 o                         
   3   4   3         48.62         54.89         4.44 o                         
   4   4   3        394.45        366.16         7.87 o                         
   5   4   3        331.53        337.15         9.33 o                         
   6   4   3        421.38        436.25         8.67 o                         
   7   4   3        181.99        188.58         6.61 o                         
   8   4   3        599.73        593.49        10.81 o                         
   9   4   3         59.45         55.47         6.01 o                         
  10   4   3        197.14        202.33         7.58 o                         
  11   4   3          3.55         -2.30         4.44 o                         
  12   4   3         16.87         13.70         4.16 o                         
 -13   5   3         18.46         18.29         5.76 o                         
 -12   5   3         17.96         15.10         3.54 o                         
 -11   5   3         35.30         39.32         4.50 o                         
 -10   5   3         97.26         80.40         6.02 o                         
  -9   5   3         33.67         45.59         4.33 o                         
  -8   5   3        135.97        147.39         6.25 o                         
  -7   5   3         63.77         56.74         4.44 o                         
  -6   5   3       1872.49       1940.13        25.73 o                         
  -5   5   3         86.54         68.65         8.61 o                         
  -4   5   3       2269.54       2386.60        30.85 o                         
  -3   5   3        374.99        320.34        15.15 o                         
  -2   5   3       1270.91       1337.90        19.69 o                         
  -1   5   3         78.95         49.13         5.20 o                         
   0   5   3       3078.36       3115.85        21.46 o                         
   1   5   3        315.11        231.68         8.39 o                         
   2   5   3       4200.05       4135.64        24.66 o                         
   3   5   3        766.77        782.63        11.69 o                         
   4   5   3        246.49        249.35         7.60 o                         
   5   5   3        889.82        994.22        13.73 o                         
   6   5   3          4.49         -5.63         5.63 o                         
   7   5   3        108.41        117.36         5.93 o                         
   8   5   3        334.08        329.12         9.13 o                         
   9   5   3        200.69        200.07         8.91 o                         
  10   5   3         33.57         36.44         6.59 o                         
  11   5   3        114.76         96.24         7.46 o                         
  12   5   3          7.31          5.51         4.24 o                         
 -13   6   3         29.30         23.94         6.12 o                         
 -12   6   3          6.53          7.52         3.87 o                         
 -11   6   3          5.08          0.72         3.96 o                         
 -10   6   3          0.11         -4.66         4.66 o                         
  -9   6   3         19.20         14.82         5.06 o                         
  -8   6   3         40.87         48.37         5.31 o                         
  -7   6   3        284.65        316.75        12.94 o                         
  -6   6   3        172.37        175.60        12.28 o                         
  -5   6   3       2295.11       2404.08        34.58 o                         
  -4   6   3          0.73         -5.43         5.43 o                         
  -3   6   3       2027.61       2099.85        25.05 o                         
  -2   6   3         64.35         29.46         7.03 o                         
  -1   6   3       1366.00       1381.48        17.31 o                         
   0   6   3        646.36        585.01        12.65 o                         
   1   6   3       3619.34       3784.71        37.74 o                         
   2   6   3          1.08         -3.21         3.21 o                         
   3   6   3        660.91        610.09        12.13 o                         
   4   6   3       1008.02       1091.58        15.99 o                         
   5   6   3         26.55         -4.93         6.98 o                         
   6   6   3        553.53        630.42        13.50 o                         
   7   6   3         36.21         41.18         5.28 o                         
   8   6   3         98.65         96.60         6.77 o                         
   9   6   3         43.34         43.54         6.42 o                         
  10   6   3         94.92         94.38         6.95 o                         
  11   6   3          4.34         -1.53         5.63 o                         
  12   6   3         38.90         37.92         5.84 o                         
 -12   7   3         16.09         14.18         4.33 o                         
 -11   7   3          3.91         -0.03         5.54 o                         
 -10   7   3         33.79         30.61         6.29 o                         
  -9   7   3         10.15         11.08         4.06 o                         
  -8   7   3         32.82         41.67         5.52 o                         
  -7   7   3         14.29         10.83         3.67 o                         
  -6   7   3        987.64       1008.39        15.72 o                         
  -5   7   3         11.51         -5.95         7.33 o                         
  -4   7   3       1896.04       1972.64        22.97 o                         
  -3   7   3         37.25         41.38         6.89 o                         
  -2   7   3       2564.35       2598.35        20.78 o                         
  -1   7   3         93.76        112.86         6.25 o                         
   0   7   3       2487.74       2454.46        21.33 o                         
   1   7   3         25.46          8.53         5.44 o                         
   2   7   3       1161.47       1154.20        19.01 o                         
   3   7   3        245.77        250.90         9.39 o                         
   4   7   3        771.76        803.99        16.19 o                         
   5   7   3        782.79        786.91        16.22 o                         
   6   7   3         69.09         52.61         6.97 o                         
   7   7   3        144.12        164.27        10.15 o                         
   8   7   3          7.95         11.08         4.97 o                         
   9   7   3         12.61          9.34         5.07 o                         
  10   7   3         37.92         41.76         6.53 o                         
  11   7   3         49.44         47.87         6.80 o                         
 -12   8   3          3.25          5.37         5.44 o                         
 -11   8   3         26.53         13.06         6.41 o                         
 -10   8   3          2.30         -3.58         7.45 o                         
  -9   8   3         38.38         49.94         9.45 o                         
  -8   8   3          4.33          4.26         4.45 o                         
  -7   8   3         45.48         59.01         4.32 o                         
  -6   8   3         51.59         38.17         5.96 o                         
  -5   8   3       1268.30       1266.64        18.05 o                         
  -4   8   3         72.40         63.85         8.11 o                         
  -3   8   3       2189.85       2190.61        25.82 o                         
  -2   8   3        851.48        901.77        13.89 o                         
  -1   8   3        621.20        625.50        11.71 o                         
   0   8   3        119.25        135.42         7.16 o                         
   1   8   3        682.93        712.68        11.28 o                         
   2   8   3        200.87        198.33         9.85 o                         
   3   8   3        673.97        673.61        16.90 o                         
   4   8   3        266.08        292.50        14.73 o                         
   5   8   3        183.66        183.22        10.64 o                         
   6   8   3        479.36        512.74        19.36 o                         
   7   8   3          6.05          4.01         7.46 o                         
   8   8   3         79.78         99.14         8.13 o                         
   9   8   3          2.09         -0.23         5.08 o                         
  10   8   3         16.58         16.99         3.99 o                         
  11   8   3          0.24         -3.65         5.35 o                         
 -12   9   3         15.21         12.53         5.14 o                         
 -11   9   3          2.71         -5.62         7.01 o                         
 -10   9   3         73.44         62.46         9.57 o                         
  -9   9   3         11.61         -6.38         8.11 o                         
  -8   9   3         48.94         53.08         5.62 o                         
  -7   9   3          0.14         -1.02         5.07 o                         
  -6   9   3         59.85         59.43         7.01 o                         
  -5   9   3         57.04         53.25         6.75 o                         
  -4   9   3        651.34        665.22        15.81 o                         
  -3   9   3        323.47        345.65        10.92 o                         
  -2   9   3       1235.47       1228.22        17.98 o                         
  -1   9   3        258.27        277.97        10.58 o                         
   0   9   3        300.59        288.09        10.14 o                         
   1   9   3        343.21        332.56        10.37 o                         
   2   9   3         96.57         94.09         7.74 o                         
   3   9   3        176.43        161.96        10.18 o                         
   4   9   3        217.60        228.37        11.44 o                         
   5   9   3        534.18        475.78        19.01 o                         
   6   9   3         27.86         29.77         8.06 o                         
   7   9   3        134.60        145.14         9.19 o                         
   8   9   3          4.45          4.11         5.72 o                         
   9   9   3         33.20         39.02         4.86 o                         
  10   9   3          0.12         -1.06         5.47 o                         
 -11  10   3         27.18         21.52         6.25 o                         
 -10  10   3          0.10          5.52         9.79 o                         
  -9  10   3         72.62         75.65        11.07 o                         
  -8  10   3         17.13         16.83         5.27 o                         
  -7  10   3          7.55         11.63         5.35 o                         
  -6  10   3          1.71          1.49         6.49 o                         
  -5  10   3         37.71         46.80         7.45 o                         
  -4  10   3          4.71         -6.37         6.37 o                         
  -3  10   3        542.64        540.84        13.26 o                         
  -2  10   3        448.98        464.48        12.87 o                         
  -1  10   3        472.37        441.66        12.55 o                         
   0  10   3         74.40         70.80         7.16 o                         
   1  10   3         19.74         11.65         7.70 o                         
   2  10   3        210.21        189.69        11.32 o                         
   3  10   3         93.20         94.35         9.77 o                         
   4  10   3        293.69        295.36        13.81 o                         
   5  10   3         51.61         56.44         9.32 o                         
   6  10   3        110.71        107.39         8.67 o                         
   7  10   3          2.50          5.27         6.30 o                         
   8  10   3         43.21         54.35         6.96 o                         
   9  10   3          0.11         -4.06         4.06 o                         
  10  10   3         16.56         23.34         6.64 o                         
 -10  11   3         29.99         28.10         9.40 o                         
  -9  11   3          3.61         -2.08         4.65 o                         
  -8  11   3         23.79         14.26         8.77 o                         
  -7  11   3          4.88          1.59         5.56 o                         
  -6  11   3         44.50         55.70         7.36 o                         
  -5  11   3         19.34         19.39         7.45 o                         
  -4  11   3        115.55        118.81         9.57 o                         
  -3  11   3          1.98         -0.15         6.58 o                         
  -2  11   3        502.31        450.21        13.89 o                         
  -1  11   3         85.12         78.38         7.70 o                         
   0  11   3         86.39         91.55         8.76 o                         
   1  11   3        615.15        571.71        23.80 o                         
   2  11   3          7.98          3.46         8.32 o                         
   3  11   3        105.11         94.35        10.39 o                         
   4  11   3         73.70         94.61         9.94 o                         
   5  11   3        199.25        189.44        11.87 o                         
   6  11   3          0.03         -1.62         6.78 o                         
   7  11   3         93.89        108.12        10.79 o                         
   8  11   3         20.69         14.66         5.58 o                         
   9  11   3          5.38         -1.10         9.45 o                         
 -10  12   3          1.42         14.15         8.80 o                         
  -9  12   3         51.07         42.23         5.33 o                         
  -8  12   3         15.15          6.91        12.12 o                         
  -7  12   3         12.40         17.77         6.27 o                         
  -6  12   3         16.31          8.38         6.71 o                         
  -5  12   3        104.73        107.66         8.85 o                         
  -4  12   3         58.32         57.96         8.20 o                         
  -3  12   3        141.26        125.48         7.89 o                         
  -2  12   3         21.95         16.54         6.28 o                         
  -1  12   3         29.73         29.49         6.65 o                         
   0  12   3        211.22        226.89        12.82 o                         
   1  12   3         47.92         46.31        11.53 o                         
   2  12   3        170.77        142.29        12.80 o                         
   3  12   3          1.46          3.46         8.35 o                         
   4  12   3         43.01         31.79         8.53 o                         
   5  12   3          3.12          3.97         7.33 o                         
   6  12   3         73.19         80.18         9.46 o                         
   7  12   3          4.46         -1.53         6.85 o                         
   8  12   3         16.95         21.19         6.64 o                         
  -9  13   3          3.80          4.37         9.03 o                         
  -8  13   3         33.77         33.92         9.74 o                         
  -7  13   3         15.67         12.35         5.69 o                         
  -6  13   3         14.41          9.78         6.53 o                         
  -5  13   3         12.47         17.45         8.75 o                         
  -4  13   3         73.15         57.09         8.17 o                         
  -3  13   3         44.84         35.62         6.48 o                         
  -2  13   3         38.78         46.60         7.46 o                         
  -1  13   3        186.61        166.47        11.51 o                         
   0  13   3          7.83         14.18         8.78 o                         
   1  13   3        137.47        132.42        11.28 o                         
   2  13   3          0.09          3.68         8.81 o                         
   3  13   3         33.78         34.49         9.07 o                         
   4  13   3          2.61          2.72         7.72 o                         
   5  13   3         11.42         19.09         8.37 o                         
   6  13   3          1.73          6.52         7.19 o                         
   7  13   3         27.71         41.47         8.76 o                         
  -7  14   3          9.46          7.38         5.59 o                         
  -6  14   3         19.56         12.57         6.62 o                         
  -5  14   3          1.25          8.75         9.16 o                         
  -4  14   3          2.53         -1.17         6.80 o                         
  -3  14   3          6.16          7.43         5.77 o                         
  -2  14   3         24.08         16.78         7.65 o                         
  -1  14   3         61.69         56.12        10.09 o                         
   0  14   3        127.27        132.46        11.98 o                         
   1  14   3          1.30          2.62         8.93 o                         
   2  14   3         83.60         61.49        11.74 o                         
   3  14   3          7.28          6.16         9.01 o                         
   4  14   3         19.72         25.14         9.74 o                         
   5  14   3          2.29          1.25         7.79 o                         
   6  14   3         22.96         32.70         9.01 o                         
  -6  15   3          2.89         -4.97         6.11 o                         
  -5  15   3         21.08         13.67         7.14 o                         
  -4  15   3          0.95         -5.07         6.43 o                         
  -3  15   3          8.17          6.71         7.33 o                         
  -2  15   3          0.95         -0.30         7.26 o                         
  -1  15   3         19.98         30.35         9.62 o                         
   0  15   3         21.80         25.79         9.59 o                         
   1  15   3         55.30         48.85        10.28 o                         
   2  15   3          0.03         -5.11         9.13 o                         
   3  15   3         51.81         50.10        10.23 o                         
   4  15   3         14.26         11.68         9.73 o                         
  -3  16   3          2.16          1.70         6.92 o                         
  -2  16   3          6.05          3.17         7.29 o                         
  -1  16   3          1.97         -2.63         7.34 o                         
   0  16   3         22.56         17.70         9.55 o                         
   1  16   3          0.14          0.32         8.77 o                         
  -3 -16   4         31.30         19.96         6.33 o                         
  -2 -16   4         10.92         13.71         6.25 o                         
  -1 -16   4         22.09         19.80         7.03 o                         
   0 -16   4         10.85         12.46         6.71 o                         
   1 -16   4          4.56         -0.86         6.83 o                         
   2 -16   4          1.94         -3.18         7.00 o                         
   3 -16   4          1.79         -1.33         6.47 o                         
   4 -16   4          0.49         -0.73         7.48 o                         
  -5 -15   4          7.26          1.90         6.37 o                         
  -4 -15   4         19.46         10.43         5.54 o                         
  -3 -15   4          0.33         -5.51         5.51 o                         
  -2 -15   4         51.37         43.86         6.91 o                         
  -1 -15   4         16.90         11.73         6.72 o                         
   0 -15   4         19.56         20.68         6.98 o                         
   1 -15   4         11.57         16.04         6.94 o                         
   2 -15   4         10.99         11.04         7.11 o                         
   3 -15   4          3.42         -0.40         7.67 o                         
   4 -15   4          6.50         13.71         8.01 o                         
   5 -15   4          7.59          9.69         7.52 o                         
   6 -15   4          4.91          3.88         6.44 o                         
  -6 -14   4          0.20         -0.88         9.78 o                         
  -5 -14   4          0.06          8.09         6.10 o                         
  -4 -14   4         16.02         13.66         5.20 o                         
  -3 -14   4        113.70        103.91         7.55 o                         
  -2 -14   4          1.11          4.47         6.01 o                         
  -1 -14   4         98.22         99.36         8.01 o                         
   0 -14   4         42.17         48.47         7.04 o                         
   1 -14   4         48.20         47.00         7.73 o                         
   2 -14   4         43.49         50.45         7.73 o                         
   3 -14   4          1.60          0.46         7.02 o                         
   4 -14   4          2.75          8.70         7.43 o                         
   5 -14   4         11.18         10.59         7.62 o                         
   6 -14   4         34.84         32.37         7.09 o                         
   7 -14   4          1.50         -1.93         5.31 o                         
  -8 -13   4         21.10         40.07        10.40 o                         
  -7 -13   4          1.37         -8.27         8.27 o                         
  -6 -13   4         23.42         17.23        10.97 o                         
  -5 -13   4         10.86         18.64        10.38 o                         
  -4 -13   4         19.40         13.09         5.15 o                         
  -3 -13   4          9.42          3.45         5.27 o                         
  -2 -13   4        161.92        138.59         8.34 o                         
  -1 -13   4         63.08         63.35         7.92 o                         
   0 -13   4        192.78        182.37         9.63 o                         
   1 -13   4         76.25         76.50         8.99 o                         
   2 -13   4         77.70         65.85        10.59 o                         
   3 -13   4         79.94         74.44        10.98 o                         
   4 -13   4          0.34          0.80        11.39 o                         
   5 -13   4         24.90         39.51        12.99 o                         
   6 -13   4          0.53         -2.86         6.54 o                         
   7 -13   4         16.56         17.67         5.71 o                         
   8 -13   4          0.14         -0.15         4.33 o                         
  -9 -12   4         21.40         24.99         9.51 o                         
  -8 -12   4          7.65         -0.32         8.68 o                         
  -7 -12   4         32.40         43.55        10.01 o                         
  -6 -12   4          5.85         -6.95         9.31 o                         
  -5 -12   4         71.36         71.04        10.48 o                         
  -4 -12   4          2.87          7.06         4.81 o                         
  -3 -12   4        154.04        145.12         8.08 o                         
  -2 -12   4         60.05         65.16         7.82 o                         
  -1 -12   4        177.84        174.94         9.57 o                         
   0 -12   4        195.73        188.99         9.66 o                         
   1 -12   4        152.61        130.11         9.76 o                         
   2 -12   4        298.39        245.38        14.39 o                         
   3 -12   4          0.12         -5.22         8.71 o                         
   4 -12   4         40.51         31.24        11.43 o                         
   5 -12   4         13.18         -1.30         9.53 o                         
   6 -12   4         23.00         17.54         8.16 o                         
   7 -12   4          7.35          0.47         5.66 o                         
   8 -12   4         36.95         35.28         5.40 o                         
   9 -12   4         11.07         16.28         7.02 o                         
  -9 -11   4          2.80         -5.15         7.74 o                         
  -8 -11   4         35.14         40.38        10.50 o                         
  -7 -11   4          3.59          1.11         7.71 o                         
  -6 -11   4         65.06         84.82        13.28 o                         
  -5 -11   4         41.33         42.83        10.71 o                         
  -4 -11   4         36.61         25.80         5.03 o                         
  -3 -11   4          5.83         10.78         5.74 o                         
  -2 -11   4        619.99        561.68        16.74 o                         
  -1 -11   4        429.10        397.63        11.59 o                         
   0 -11   4        104.87        100.17         7.94 o                         
   1 -11   4        420.49        396.37        13.30 o                         
   2 -11   4          8.70         -8.50         9.09 o                         
   3 -11   4        329.84        351.81        28.71 o                         
   4 -11   4          0.43          2.49        12.86 o                         
   5 -11   4         63.55         67.95        10.70 o                         
   6 -11   4          0.11          1.71         7.70 o                         
   7 -11   4         37.28         37.15         9.29 o                         
   8 -11   4          2.72          1.76         6.06 o                         
   9 -11   4         35.34         40.27         7.85 o                         
  10 -11   4          2.56          6.72         5.14 o                         
 -10 -10   4          8.13         -4.59         8.35 o                         
  -9 -10   4         37.02         50.42         8.41 o                         
  -8 -10   4          0.07          1.17         7.26 o                         
  -7 -10   4        143.57        174.03        10.48 o                         
  -6 -10   4         75.46         89.86         8.59 o                         
  -5 -10   4         39.06         36.87        11.46 o                         
  -4 -10   4        181.58        187.61         6.11 o                         
  -3 -10   4         30.37         30.40         5.16 o                         
  -2 -10   4          1.85          2.83         5.26 o                         
  -1 -10   4        255.59        244.57         9.23 o                         
   0 -10   4        172.70        163.13         8.38 o                         
   1 -10   4        604.34        622.65        14.88 o                         
   2 -10   4       1268.68       1274.84        24.94 o                         
   3 -10   4          1.03        -11.43        11.43 o                         
   4 -10   4        351.67        351.11        19.38 o                         
   5 -10   4         13.30          2.98        10.31 o                         
   6 -10   4         18.38         17.46         9.56 o                         
   7 -10   4         12.14         -0.98         7.92 o                         
   8 -10   4         97.75        103.68         8.17 o                         
   9 -10   4          2.06         -1.34         5.26 o                         
  10 -10   4         31.83         24.46         5.46 o                         
  11 -10   4          4.39          6.29         4.26 o                         
 -11  -9   4          0.05         -1.44         5.76 o                         
 -10  -9   4          9.72         19.88         9.05 o                         
  -9  -9   4          4.21         -0.69         6.54 o                         
  -8  -9   4         87.24         99.53         8.18 o                         
  -7  -9   4          1.14         -4.62         6.75 o                         
  -6  -9   4        242.34        277.56        12.57 o                         
  -5  -9   4         54.09         61.13         8.84 o                         
  -4  -9   4         89.84         90.88         8.84 o                         
  -3  -9   4          0.37         -3.46         3.46 o                         
  -2  -9   4        104.50         92.49         6.29 o                         
  -1  -9   4        257.00        255.06         8.64 o                         
   0  -9   4        420.39        429.39        12.59 o                         
   1  -9   4       1066.12       1093.39        20.19 o                         
   2  -9   4        442.10        446.84        18.79 o                         
   3  -9   4       1445.86       1484.42        25.55 o                         
   4  -9   4         85.35         66.81        11.00 o                         
   5  -9   4        216.60        216.51        11.93 o                         
   6  -9   4         46.42         53.94         9.16 o                         
   7  -9   4        218.56        237.46        11.83 o                         
   8  -9   4          4.91          8.57         6.33 o                         
   9  -9   4         43.00         41.84         5.29 o                         
  10  -9   4          8.49         10.56         4.78 o                         
  11  -9   4         21.39         16.96         7.17 o                         
 -11  -8   4         19.40         18.89         5.31 o                         
 -10  -8   4          1.30         -4.02         7.40 o                         
  -9  -8   4         68.31         81.24         8.56 o                         
  -8  -8   4         16.82         -4.70         6.22 o                         
  -7  -8   4        237.33        265.70        11.45 o                         
  -6  -8   4         10.84         13.80         7.23 o                         
  -5  -8   4        828.39        887.86        17.23 o                         
  -4  -8   4        450.93        441.51        15.40 o                         
  -3  -8   4        221.35        221.52         5.80 o                         
  -2  -8   4        607.53        637.87        12.35 o                         
  -1  -8   4         54.36         41.93         4.87 o                         
   0  -8   4        467.12        515.51        11.86 o                         
   1  -8   4        484.07        521.45        12.23 o                         
   2  -8   4       1715.23       1733.67        26.25 o                         
   3  -8   4         33.53          2.49         8.36 o                         
   4  -8   4       1648.17       1701.74        23.47 o                         
   5  -8   4       1052.69       1087.38        19.22 o                         
   6  -8   4         66.62         61.68         7.34 o                         
   7  -8   4        171.04        205.68         9.83 o                         
   8  -8   4         67.81         54.46         9.28 o                         
   9  -8   4          2.10          0.71         4.18 o                         
  10  -8   4         26.91         22.57         4.25 o                         
  11  -8   4         13.87         20.36         5.59 o                         
  12  -8   4          1.34          2.85         4.77 o                         
 -12  -7   4         36.99         39.29         8.24 o                         
 -11  -7   4         28.76         35.83         5.96 o                         
 -10  -7   4         46.49         35.20         7.91 o                         
  -9  -7   4          3.10          8.89         6.99 o                         
  -8  -7   4        218.35        228.83        10.43 o                         
  -7  -7   4         52.80         68.15         8.26 o                         
  -6  -7   4        489.35        491.48        13.70 o                         
  -5  -7   4        460.82        508.21        13.17 o                         
  -4  -7   4         35.02         34.28         6.75 o                         
  -3  -7   4       1524.29       1539.67        37.09 o                         
  -2  -7   4         69.91         62.17         4.50 o                         
  -1  -7   4        493.59        521.09         8.61 o                         
   0  -7   4          2.98         -4.39         4.39 o                         
   1  -7   4        299.25        285.06         9.89 o                         
   2  -7   4        433.16        426.13        15.93 o                         
   3  -7   4       2050.48       2139.49        23.75 o                         
   4  -7   4         45.74         12.76         6.45 o                         
   5  -7   4        882.74        886.81        14.17 o                         
   6  -7   4        445.12        477.20        10.89 o                         
   7  -7   4        251.71        253.23         8.80 o                         
   8  -7   4        156.12        184.22         7.22 o                         
   9  -7   4         20.25         12.38         3.99 o                         
  10  -7   4         13.42         20.65         5.43 o                         
  11  -7   4          3.09          2.89         5.00 o                         
  12  -7   4          5.46         13.05         4.90 o                         
 -12  -6   4          1.26          3.79         6.29 o                         
 -11  -6   4         64.83         51.65         6.10 o                         
 -10  -6   4         47.30         59.70         6.49 o                         
  -9  -6   4         44.42         26.46         6.79 o                         
  -8  -6   4         15.59         23.16         7.63 o                         
  -7  -6   4        144.93        136.55         9.65 o                         
  -6  -6   4         46.48         65.64         7.52 o                         
  -5  -6   4        558.85        579.94        13.75 o                         
  -4  -6   4       1009.29       1084.88        16.67 o                         
  -3  -6   4        709.23        750.64        15.01 o                         
  -2  -6   4       1179.16       1166.88        10.41 o                         
  -1  -6   4        157.75        160.83         5.76 o                         
   0  -6   4        680.18        681.19         9.62 o                         
   1  -6   4        481.99        487.21        11.15 o                         
   2  -6   4        226.42        187.70         7.07 o                         
   3  -6   4         28.15         23.20         5.84 o                         
   4  -6   4       2700.70       2756.67        21.19 o                         
   5  -6   4        112.53        121.17         7.24 o                         
   6  -6   4        498.38        484.61        10.60 o                         
   7  -6   4        297.93        313.16         7.36 o                         
   8  -6   4         26.20          8.72         3.79 o                         
   9  -6   4         51.79         60.26         6.46 o                         
  10  -6   4         25.94         17.27         5.34 o                         
  11  -6   4         10.84         10.67         5.04 o                         
  12  -6   4          1.44          0.81         4.75 o                         
 -12  -5   4         76.00         67.10         5.07 o                         
 -11  -5   4         18.76         20.13         5.50 o                         
 -10  -5   4         75.78         60.37         6.54 o                         
  -9  -5   4        107.45        124.42         8.54 o                         
  -8  -5   4         58.90         59.07         9.21 o                         
  -7  -5   4        223.44        249.93        11.10 o                         
  -6  -5   4        291.01        300.24        10.96 o                         
  -5  -5   4        615.64        662.85        13.87 o                         
  -4  -5   4        860.51        910.82        14.61 o                         
  -3  -5   4       2376.56       2455.12        21.57 o                         
  -2  -5   4        158.55        164.64         8.68 o                         
  -1  -5   4        537.07        475.60         6.82 o                         
   0  -5   4        214.17        227.39         5.29 o                         
   1  -5   4       2280.67       2417.96        16.85 o                         
   2  -5   4        470.55        530.23         7.90 o                         
   3  -5   4       3383.79       3540.12        21.72 o                         
   4  -5   4       1106.43       1122.27        13.19 o                         
   5  -5   4       2593.59       2596.51        23.11 o                         
   6  -5   4        934.41        992.17        12.09 o                         
   7  -5   4        307.94        272.05         5.17 o                         
   8  -5   4        151.31        178.43         5.93 o                         
   9  -5   4         13.11          1.71         3.59 o                         
  10  -5   4         46.04         54.25         4.06 o                         
  11  -5   4         18.65         11.51         4.76 o                         
  12  -5   4          7.89          9.44         5.29 o                         
  13  -5   4          3.71          3.72         5.24 o                         
 -13  -4   4         17.89         15.98         5.76 o                         
 -12  -4   4          0.07         -0.47         4.20 o                         
 -11  -4   4        113.47        117.38         6.94 o                         
 -10  -4   4         57.27         62.54         5.57 o                         
  -9  -4   4         96.86         88.84         5.72 o                         
  -8  -4   4        476.57        501.27        12.02 o                         
  -7  -4   4         91.00         75.09         5.91 o                         
  -6  -4   4        267.42        273.28         7.31 o                         
  -5  -4   4        161.12        127.20         7.85 o                         
  -4  -4   4       1143.74       1127.86        15.24 o                         
  -3  -4   4        938.96        946.71        14.79 o                         
  -2  -4   4       2158.53       2010.64        16.00 o                         
  -1  -4   4          0.16         -2.67         2.67 o                         
   0  -4   4       1897.87       1937.44        11.75 o                         
   1  -4   4        562.26        578.83         6.48 o                         
   2  -4   4       1089.10       1109.53         9.08 o                         
   3  -4   4         14.79         -2.02         3.81 o                         
   4  -4   4       2194.41       2271.87        17.63 o                         
   5  -4   4        581.64        604.35         9.06 o                         
   6  -4   4       1775.87       1799.25        16.91 o                         
   7  -4   4       1708.97       1822.43        19.12 o                         
   8  -4   4         11.67         -4.35         4.35 o                         
   9  -4   4        187.59        219.19         7.13 o                         
  10  -4   4          5.65         -0.39         3.78 o                         
  11  -4   4         13.57         17.06         4.31 o                         
  12  -4   4          1.19         -2.34         3.67 o                         
  13  -4   4         11.52          7.33         4.68 o                         
 -13  -3   4          0.06         -4.74         4.74 o                         
 -12  -3   4         58.20         45.86         5.01 o                         
 -11  -3   4         31.82         41.68         5.71 o                         
 -10  -3   4         35.73         32.03         5.48 o                         
  -9  -3   4        102.33        113.68         4.80 o                         
  -8  -3   4        303.12        258.60         6.96 o                         
  -7  -3   4        688.94        702.46        10.94 o                         
  -6  -3   4         64.05         44.64         4.32 o                         
  -5  -3   4       2391.45       2430.61        18.83 o                         
  -4  -3   4        944.40        898.36        12.25 o                         
  -3  -3   4       1768.36       1699.90        14.04 o                         
  -2  -3   4         83.71         72.72         3.74 o                         
  -1  -3   4       6425.19       6200.51        25.81 o                         
   0  -3   4        932.47       1047.51        10.48 o                         
   1  -3   4        261.76        285.65         5.18 o                         
   2  -3   4        757.15        709.64         8.53 o                         
   3  -3   4        851.40        905.25         9.76 o                         
   4  -3   4       1320.72       1314.66        11.43 o                         
   5  -3   4       2479.73       2589.03        18.26 o                         
   6  -3   4        453.54        468.74         7.65 o                         
   7  -3   4        712.36        667.57        10.14 o                         
   8  -3   4       1673.39       1758.90        18.75 o                         
   9  -3   4          3.03         -3.78         4.68 o                         
  10  -3   4         84.27         85.79         5.46 o                         
  11  -3   4          6.95         16.77         4.54 o                         
  12  -3   4          4.48          2.35         4.16 o                         
  13  -3   4          3.28          2.24         3.95 o                         
 -13  -2   4          6.48          5.52         3.47 o                         
 -12  -2   4          0.03         -1.68         3.87 o                         
 -11  -2   4        128.73        125.74         5.30 o                         
 -10  -2   4        215.37        233.28         7.20 o                         
  -9  -2   4        123.76        118.87         5.46 o                         
  -8  -2   4        363.67        371.98         8.60 o                         
  -7  -2   4          9.13         -4.79         4.79 o                         
  -6  -2   4       1103.37       1044.48         9.96 o                         
  -5  -2   4        277.31        273.32         6.98 o                         
  -4  -2   4       2713.97       2797.23        19.04 o                         
  -3  -2   4       1050.48       1057.09        12.38 o                         
  -2  -2   4       5002.24       4758.33        19.28 o                         
  -1  -2   4       3372.76       3393.56        17.89 o                         
   0  -2   4         75.76         92.51         3.55 o                         
   1  -2   4        439.34        429.84         6.67 o                         
   2  -2   4        183.56        185.93         5.52 o                         
   3  -2   4        753.39        697.25        11.39 o                         
   4  -2   4       1212.26       1277.71        12.09 o                         
   5  -2   4        381.34        361.76         6.05 o                         
   6  -2   4       1066.75       1009.50        10.19 o                         
   7  -2   4       1580.99       1708.99        18.32 o                         
   8  -2   4         44.37         20.08         5.92 o                         
   9  -2   4        805.86        770.05        13.80 o                         
  10  -2   4         10.97         16.67         4.87 o                         
  11  -2   4         19.00         20.88         4.89 o                         
  12  -2   4          1.43         -0.72         4.27 o                         
  13  -2   4          0.04         -0.36         4.09 o                         
 -13  -1   4          0.22         -2.41         3.17 o                         
 -12  -1   4         52.20         44.94         4.05 o                         
 -11  -1   4         32.93         26.81         4.16 o                         
 -10  -1   4         69.83         66.57         4.88 o                         
  -9  -1   4        677.72        669.73        10.13 o                         
  -8  -1   4         38.26         25.11         5.07 o                         
  -7  -1   4       2188.64       2133.41        34.02 o                         
  -6  -1   4          2.65         -6.58         6.58 o                         
  -5  -1   4       2192.53       2130.69        21.89 o                         
  -4  -1   4         50.30         51.25         4.36 o                         
  -3  -1   4       4295.49       4314.90        18.55 o                         
  -2  -1   4       1554.81       1607.61        11.81 o                         
  -1  -1   4      19939.61      19451.13        79.51 o                         
   0  -1   4       3252.73       3263.01        21.65 o                         
   1  -1   4         97.12         59.07         3.69 o                         
   2  -1   4       3237.07       3232.37        25.38 o                         
   3  -1   4        265.04        261.36         6.03 o                         
   4  -1   4       1412.37       1376.83        10.60 o                         
   5  -1   4          3.95          1.32         2.98 o                         
   6  -1   4        128.32        109.31         5.64 o                         
   7  -1   4        380.09        349.31         8.77 o                         
   8  -1   4       1134.96       1130.63        14.44 o                         
   9  -1   4         49.50         17.48         5.52 o                         
  10  -1   4        322.30        306.93        11.00 o                         
  11  -1   4         46.87         54.47         5.83 o                         
  12  -1   4         18.40         20.00         5.24 o                         
  13  -1   4          3.49          3.87         4.49 o                         
 -13   0   4          0.15         -2.16         3.66 o                         
 -12   0   4          0.04         -1.20         3.96 o                         
 -11   0   4         20.27         32.78         4.52 o                         
 -10   0   4         82.70         79.44         5.69 o                         
  -9   0   4         56.22         52.87         5.86 o                         
  -8   0   4       1637.54       1632.16        19.84 o                         
  -7   0   4          7.64         -4.59         4.59 o                         
  -6   0   4       3163.91       2995.61        23.41 o                         
  -5   0   4        628.27        604.63         7.87 o                         
  -4   0   4       2091.82       2101.25        24.22 o                         
  -3   0   4        427.14        427.73         9.59 o                         
  -2   0   4       1144.06       1173.73        12.83 o                         
  -1   0   4       4071.49       4131.87        32.61 o                         
   0   0   4       1195.41       1133.11        10.77 o                         
   1   0   4        471.25        431.48         5.97 o                         
   2   0   4         31.56          6.15         3.26 o                         
   3   0   4        124.25         81.09         4.13 o                         
   4   0   4        196.81        190.86         6.08 o                         
   5   0   4        190.10        172.05         5.87 o                         
   6   0   4        306.67        329.14         7.79 o                         
   7   0   4        564.57        568.02         7.75 o                         
   8   0   4        250.98        218.69         7.73 o                         
   9   0   4        461.30        432.46         9.90 o                         
  10   0   4         15.63         17.00         5.46 o                         
  11   0   4         91.62         81.30         6.38 o                         
  12   0   4         24.78         25.62         5.86 o                         
  13   0   4          5.12          2.78         5.50 o                         
 -13   1   4         12.31          6.54         4.69 o                         
 -12   1   4          0.03         -4.59         4.59 o                         
 -11   1   4         27.63         24.55         5.16 o                         
 -10   1   4         12.20         14.30         6.13 o                         
  -9   1   4        169.85        180.24         9.34 o                         
  -8   1   4          0.89         -1.23         6.40 o                         
  -7   1   4       1699.68       1750.88        17.97 o                         
  -6   1   4        104.38        104.02         4.40 o                         
  -5   1   4       3663.46       3589.80        39.15 o                         
  -4   1   4        216.16        198.04         7.81 o                         
  -3   1   4       4307.70       4411.13        27.55 o                         
  -2   1   4       1318.24       1404.80        19.06 o                         
  -1   1   4       9702.97       9742.10        47.64 o                         
   0   1   4        155.32        126.63         4.09 o                         
   1   1   4      10643.07      10501.07        29.82 o                         
   2   1   4         23.94          4.50         3.52 o                         
   3   1   4        291.00        290.83         7.38 o                         
   4   1   4       3590.95       3595.99        25.94 o                         
   5   1   4          2.36         -3.58         3.58 o                         
   6   1   4       1094.08       1105.15        13.17 o                         
   7   1   4        707.74        650.07         8.22 o                         
   8   1   4        388.76        386.88         7.21 o                         
   9   1   4          2.51         -2.81         3.75 o                         
  10   1   4        294.46        270.89         7.14 o                         
  11   1   4         34.87         33.71         6.04 o                         
  12   1   4         58.15         63.23         7.12 o                         
  13   1   4         40.13         46.11         6.10 o                         
 -13   2   4          0.70          1.94         4.53 o                         
 -12   2   4         33.84         30.29         5.65 o                         
 -11   2   4          1.31          2.08         5.28 o                         
 -10   2   4         72.94         75.68         8.27 o                         
  -9   2   4         26.39         27.90         3.64 o                         
  -8   2   4        278.98        290.00         7.03 o                         
  -7   2   4         24.12         20.35         3.93 o                         
  -6   2   4       3664.71       3734.55        30.84 o                         
  -5   2   4       1393.10       1458.34        18.90 o                         
  -4   2   4       5233.04       5403.77        74.31 o                         
  -3   2   4       1760.57       1856.34        13.71 o                         
  -2   2   4       4816.91       4886.93        24.03 o                         
  -1   2   4       1156.43       1280.09        11.07 o                         
   0   2   4       4703.81       4545.18        21.34 o                         
   1   2   4       1448.95       1496.21        12.54 o                         
   2   2   4       1818.97       1768.39        17.07 o                         
   3   2   4       2280.57       2161.29        17.21 o                         
   4   2   4         97.75         88.15         4.66 o                         
   5   2   4       2104.68       2210.04        15.29 o                         
   6   2   4         51.01         47.30         6.22 o                         
   7   2   4         34.64         37.38         4.92 o                         
   8   2   4         95.16         83.83         5.95 o                         
   9   2   4        452.08        447.68        12.84 o                         
  10   2   4         60.42         60.51         5.43 o                         
  11   2   4         42.41         37.01         4.95 o                         
  12   2   4         39.98         33.28         4.97 o                         
  13   2   4          1.35          1.55         6.52 o                         
 -13   3   4         47.26         37.69         5.33 o                         
 -12   3   4          0.02         -4.48         4.48 o                         
 -11   3   4         25.34         25.30         4.17 o                         
 -10   3   4         14.23         15.70         4.05 o                         
  -9   3   4         88.72         94.19         5.19 o                         
  -8   3   4         70.26         57.48         3.80 o                         
  -7   3   4       1585.32       1612.03        16.85 o                         
  -6   3   4        569.39        587.55        13.07 o                         
  -5   3   4       1315.35       1292.45        13.58 o                         
  -4   3   4       2402.80       2391.18        20.48 o                         
  -3   3   4       5555.84       5599.38        44.16 o                         
  -2   3   4       3306.72       3414.05        17.30 o                         
  -1   3   4        588.33        559.46         8.30 o                         
   0   3   4       3198.44       3512.48        30.64 o                         
   1   3   4        188.75        224.76         7.70 o                         
   2   3   4       2199.01       2249.45        32.89 o                         
   3   3   4        451.84        396.44         8.02 o                         
   4   3   4       1390.49       1437.21        14.33 o                         
   5   3   4          0.09         -3.23         3.23 o                         
   6   3   4        798.43        856.84        10.95 o                         
   7   3   4          0.44         -3.18         3.18 o                         
   8   3   4        116.11        118.96         5.10 o                         
   9   3   4          2.72         -5.57         5.57 o                         
  10   3   4         91.48         93.46         6.23 o                         
  11   3   4          4.45         -1.88         4.66 o                         
  12   3   4         75.38         72.12         6.26 o                         
  13   3   4         26.52         24.05         4.71 o                         
 -13   4   4         13.79         12.93         7.42 o                         
 -12   4   4         59.61         44.15         5.05 o                         
 -11   4   4          0.44          0.20         3.30 o                         
 -10   4   4         73.17         85.55         6.86 o                         
  -9   4   4         80.58         66.02         4.29 o                         
  -8   4   4         18.76         31.03         4.06 o                         
  -7   4   4         67.40         49.42         8.04 o                         
  -6   4   4       1748.65       1847.86        23.28 o                         
  -5   4   4       1360.85       1411.35        20.85 o                         
  -4   4   4       1486.91       1347.79        16.99 o                         
  -3   4   4        417.23        390.47        11.27 o                         
  -2   4   4       1538.57       1477.56        12.78 o                         
  -1   4   4       2889.37       3102.67        38.13 o                         
   0   4   4       2689.95       2638.56        22.90 o                         
   1   4   4       2798.54       2903.96        21.36 o                         
   2   4   4        234.03        297.17         7.70 o                         
   3   4   4        668.79        639.89        10.52 o                         
   4   4   4         10.67         -4.32         4.32 o                         
   5   4   4        751.18        831.99        15.21 o                         
   6   4   4        104.34         88.53         5.13 o                         
   7   4   4         41.83         23.78         3.57 o                         
   8   4   4         68.78         53.09         4.98 o                         
   9   4   4        327.48        326.42         9.13 o                         
  10   4   4          0.59         -3.92         3.92 o                         
  11   4   4        108.97        106.03         7.70 o                         
  12   4   4         15.83         19.09         5.35 o                         
 -13   5   4         57.34         50.65         5.56 o                         
 -12   5   4          0.04          2.01         4.84 o                         
 -11   5   4         35.02         30.17         4.09 o                         
 -10   5   4          1.92         -4.01         4.30 o                         
  -9   5   4        110.25        103.63         7.27 o                         
  -8   5   4        159.74        151.77        10.05 o                         
  -7   5   4        600.97        592.07        18.62 o                         
  -6   5   4         81.40         56.16         8.50 o                         
  -5   5   4       1758.50       1876.96        25.61 o                         
  -4   5   4       1490.39       1475.86        19.06 o                         
  -3   5   4         25.01         -1.91         5.78 o                         
  -2   5   4       2167.87       2225.75        31.70 o                         
  -1   5   4        148.08         93.10         7.20 o                         
   0   5   4       1251.91       1262.55        14.89 o                         
   1   5   4       4320.99       4259.97        25.13 o                         
   2   5   4       1430.47       1430.52        15.56 o                         
   3   5   4        207.50        183.31         7.59 o                         
   4   5   4       1977.02       2014.50        19.09 o                         
   5   5   4          2.21         -5.01         5.01 o                         
   6   5   4       1050.28       1115.98        15.47 o                         
   7   5   4         96.52        103.52         5.64 o                         
   8   5   4         41.98         41.09         4.92 o                         
   9   5   4         62.14         65.25         6.11 o                         
  10   5   4         70.89         65.29         5.96 o                         
  11   5   4         21.72         16.19         4.68 o                         
  12   5   4         34.53         35.79         6.06 o                         
 -13   6   4          8.89         10.58         5.14 o                         
 -12   6   4         39.95         40.80         4.71 o                         
 -11   6   4          0.73          1.15         4.23 o                         
 -10   6   4        118.18        121.33         6.62 o                         
  -9   6   4         96.35         81.58        11.35 o                         
  -8   6   4         81.64         84.52         9.77 o                         
  -7   6   4         17.22         11.52         8.35 o                         
  -6   6   4        781.77        791.00        21.42 o                         
  -5   6   4        471.25        472.68        17.45 o                         
  -4   6   4       1686.47       1719.15        34.38 o                         
  -3   6   4       2306.89       2368.14        29.05 o                         
  -2   6   4        379.27        303.94        10.27 o                         
  -1   6   4       4575.41       4805.59        39.31 o                         
   0   6   4         43.15          2.56         6.38 o                         
   1   6   4        872.78        878.86        14.24 o                         
   2   6   4          5.36         -4.39         4.39 o                         
   3   6   4        938.52        958.47        14.22 o                         
   4   6   4        100.15         97.39         7.31 o                         
   5   6   4       1388.41       1416.63        17.39 o                         
   6   6   4        372.41        355.31        10.23 o                         
   7   6   4         30.71         24.30         5.30 o                         
   8   6   4        109.03        115.38         6.16 o                         
   9   6   4          1.00         -2.44         4.68 o                         
  10   6   4          3.97          2.64         5.25 o                         
  11   6   4          6.98          8.69         5.39 o                         
  12   6   4         18.00         13.57         6.94 o                         
 -12   7   4          3.04          3.12         4.01 o                         
 -11   7   4         54.60         51.81         6.02 o                         
 -10   7   4         48.99         36.10         8.38 o                         
  -9   7   4         28.62         28.38         9.21 o                         
  -8   7   4        107.71         93.64        11.51 o                         
  -7   7   4         17.56         20.15         8.75 o                         
  -6   7   4         80.68         63.04        11.85 o                         
  -5   7   4        652.82        632.22        20.06 o                         
  -4   7   4        766.20        758.55        16.49 o                         
  -3   7   4        260.17        210.46        11.50 o                         
  -2   7   4       3279.92       3427.11        30.80 o                         
  -1   7   4         31.80         -7.23         7.23 o                         
   0   7   4       2472.30       2581.93        27.16 o                         
   1   7   4         13.80         -1.88         6.08 o                         
   2   7   4       1093.68       1172.96        17.69 o                         
   3   7   4          4.05         -6.47         6.47 o                         
   4   7   4        219.35        197.43         9.39 o                         
   5   7   4          0.94         -5.42         5.42 o                         
   6   7   4        175.24        180.34         9.27 o                         
   7   7   4        137.24        126.75         9.11 o                         
   8   7   4         39.21         52.43         6.09 o                         
   9   7   4          9.90         15.75         5.33 o                         
  10   7   4          0.26         -5.00         5.00 o                         
  11   7   4          4.89          4.80         5.15 o                         
 -12   8   4         20.62         15.96         5.30 o                         
 -11   8   4          3.26          2.88         6.28 o                         
 -10   8   4        161.56        162.66        11.87 o                         
  -9   8   4         77.23         66.40        10.25 o                         
  -8   8   4          9.66          9.89         5.29 o                         
  -7   8   4        132.87        131.23         9.62 o                         
  -6   8   4         47.26         30.70         6.21 o                         
  -5   8   4         98.17        101.82         7.76 o                         
  -4   8   4        158.24        139.27         8.72 o                         
  -3   8   4        827.80        857.17        18.05 o                         
  -2   8   4        217.54        162.72        11.06 o                         
  -1   8   4       1994.35       2057.17        25.33 o                         
   0   8   4         87.21         88.63         7.33 o                         
   1   8   4       1897.76       1947.84        25.88 o                         
   2   8   4          0.36         -4.86         4.86 o                         
   3   8   4        625.64        654.98        14.88 o                         
   4   8   4         36.19         27.27         7.27 o                         
   5   8   4        291.07        290.24        12.18 o                         
   6   8   4         38.48         34.63         7.28 o                         
   7   8   4        153.71        150.72        11.56 o                         
   8   8   4         66.87         65.08         7.46 o                         
   9   8   4          1.81          0.27         4.81 o                         
  10   8   4         17.20         14.27         5.43 o                         
  11   8   4          0.00         -2.53         4.94 o                         
 -11   9   4         40.34         34.05        10.89 o                         
 -10   9   4         16.67         12.30        10.27 o                         
  -9   9   4        112.33        113.70        12.29 o                         
  -8   9   4        120.69        113.97         7.85 o                         
  -7   9   4          1.36          6.35         6.07 o                         
  -6   9   4         63.40         59.32         7.21 o                         
  -5   9   4         21.84          4.68         5.99 o                         
  -4   9   4        406.44        405.73        13.53 o                         
  -3   9   4         75.50         62.03         7.81 o                         
  -2   9   4        893.20        908.84        18.67 o                         
  -1   9   4         17.70         10.40         6.23 o                         
   0   9   4       1930.70       1906.49        20.21 o                         
   1   9   4        385.84        353.65        10.79 o                         
   2   9   4        631.95        651.41        16.63 o                         
   3   9   4        100.84         72.37        10.84 o                         
   4   9   4        167.80        172.59        13.53 o                         
   5   9   4         46.21         24.95        11.73 o                         
   6   9   4        137.26        147.57         8.42 o                         
   7   9   4         16.64         18.35         8.73 o                         
   8   9   4         32.76         42.14         8.97 o                         
   9   9   4         13.88          9.35         6.22 o                         
  10   9   4          4.12          0.31         3.71 o                         
 -11  10   4          0.13          0.50         7.19 o                         
 -10  10   4         71.47         98.30        13.59 o                         
  -9  10   4         27.91         44.52        11.90 o                         
  -8  10   4         50.60         53.62         5.87 o                         
  -7  10   4        165.19        162.46         8.92 o                         
  -6  10   4          3.01         -3.15         6.16 o                         
  -5  10   4         45.37         47.12         7.58 o                         
  -4  10   4          8.22          2.44         6.74 o                         
  -3  10   4        190.82        201.90        11.23 o                         
  -2  10   4          3.93         -6.29         6.29 o                         
  -1  10   4        518.31        541.20        12.27 o                         
   0  10   4         51.38         47.13         6.95 o                         
   1  10   4        610.29        618.13        13.04 o                         
   2  10   4        140.39        131.08         8.83 o                         
   3  10   4        170.76        171.51         9.27 o                         
   4  10   4         51.25         33.23         7.42 o                         
   5  10   4        162.58        165.14        13.48 o                         
   6  10   4         51.51         30.82         7.14 o                         
   7  10   4         47.73         62.96         7.80 o                         
   8  10   4         41.94         32.28         6.87 o                         
   9  10   4          0.01         -4.52         4.52 o                         
 -10  11   4          1.36          5.83        10.23 o                         
  -9  11   4         52.01         70.03        12.80 o                         
  -8  11   4         51.67         54.93         6.09 o                         
  -7  11   4          3.51         -4.33         6.30 o                         
  -6  11   4        117.61        115.44         8.62 o                         
  -5  11   4          4.90          5.39         6.52 o                         
  -4  11   4         41.41         39.46         7.75 o                         
  -3  11   4          0.49          0.13         7.14 o                         
  -2  11   4         49.93         37.75         6.86 o                         
  -1  11   4          1.73         -6.24         6.24 o                         
   0  11   4        553.56        543.55        13.89 o                         
   1  11   4         82.39         83.60         7.48 o                         
   2  11   4        306.15        309.25        13.87 o                         
   3  11   4        180.58        147.12        12.04 o                         
   4  11   4         67.58         74.21         9.50 o                         
   5  11   4         26.03         16.41         7.64 o                         
   6  11   4         50.27         52.67         8.70 o                         
   7  11   4         44.50         38.82         8.20 o                         
   8  11   4          0.35         -6.48         6.48 o                         
   9  11   4         35.91         36.71         9.29 o                         
  -9  12   4          6.60         12.26        11.38 o                         
  -8  12   4         31.05         34.82         5.81 o                         
  -7  12   4         70.17         68.85         7.57 o                         
  -6  12   4          2.74          0.50         6.76 o                         
  -5  12   4        103.76        115.22         9.08 o                         
  -4  12   4          4.64         -1.49         6.74 o                         
  -3  12   4         74.88         86.12        11.09 o                         
  -2  12   4          0.46         -1.43         5.82 o                         
  -1  12   4        133.60        145.11         8.81 o                         
   0  12   4         86.29         70.27         9.82 o                         
   1  12   4        240.54        220.23        14.52 o                         
   2  12   4        109.98         95.82        10.70 o                         
   3  12   4         82.85         64.84        11.65 o                         
   4  12   4         81.53         65.52         9.87 o                         
   5  12   4          0.15         -5.62         8.00 o                         
   6  12   4         13.00          4.44         7.95 o                         
   7  12   4          5.62          1.31         7.00 o                         
   8  12   4         23.75         21.46         6.82 o                         
  -8  13   4         37.83         29.49         5.29 o                         
  -7  13   4          4.24          1.38         6.16 o                         
  -6  13   4         62.29         54.39         8.42 o                         
  -5  13   4          2.43         -0.18         7.22 o                         
  -4  13   4         52.66         46.75         8.02 o                         
  -3  13   4          4.49         -2.27         7.21 o                         
  -2  13   4         47.65         56.25         7.35 o                         
  -1  13   4         14.04         13.90         6.67 o                         
   0  13   4        144.85        141.07        11.57 o                         
   1  13   4         76.05         75.78        10.46 o                         
   2  13   4         71.27         98.87        13.88 o                         
   3  13   4         58.26         59.99        10.25 o                         
   4  13   4          0.82         -5.26         9.09 o                         
   5  13   4         22.82         18.23         8.76 o                         
   6  13   4          1.34          1.40         7.98 o                         
   7  13   4         12.47         10.27         7.41 o                         
  -7  14   4         37.58         34.09         7.01 o                         
  -6  14   4          0.14         -0.30         6.82 o                         
  -5  14   4         65.18         79.80        10.00 o                         
  -4  14   4         47.70         39.49         9.22 o                         
  -3  14   4          0.18         -3.43         7.03 o                         
  -2  14   4          2.51          0.03         6.85 o                         
  -1  14   4         39.12         42.42         9.60 o                         
   0  14   4          1.03         -5.42         8.26 o                         
   1  14   4         71.24         77.57        10.79 o                         
   2  14   4         33.19         35.05         9.75 o                         
   3  14   4         27.22         25.90        10.47 o                         
   4  14   4         38.42         41.04        10.41 o                         
   5  14   4          0.42          2.17         8.77 o                         
  -5  15   4          0.23         -3.43         7.09 o                         
  -4  15   4         49.11         40.95         9.19 o                         
  -3  15   4         59.46         51.65         8.47 o                         
  -2  15   4          1.67         -2.05         7.69 o                         
  -1  15   4          2.11          1.29         8.99 o                         
   0  15   4         13.02          7.89        10.29 o                         
   1  15   4          0.77         -4.84         9.03 o                         
   2  15   4         31.70         51.98        12.20 o                         
   3  15   4         30.57         38.72        10.30 o                         
   4  15   4         13.89         12.06        10.79 o                         
  -2  16   4         24.51         21.48         9.03 o                         
  -1  16   4          3.75          0.75         9.11 o                         
   0  16   4          9.30         11.46         8.94 o                         
  -2 -16   5         11.72         -2.86         5.92 o                         
  -1 -16   5         22.89         25.89         7.48 o                         
   0 -16   5          7.39          8.84         7.33 o                         
   1 -16   5         25.28         22.62         7.54 o                         
   2 -16   5          1.75         -5.64         6.79 o                         
   3 -16   5          6.89          7.32         7.06 o                         
  -5 -15   5          0.88        -10.78        10.78 o                         
  -4 -15   5          0.70          0.49         6.48 o                         
  -3 -15   5          9.38          3.38         5.14 o                         
  -2 -15   5         21.73         20.69         6.34 o                         
  -1 -15   5         19.55         15.54         6.97 o                         
   0 -15   5         44.29         37.36         8.57 o                         
   1 -15   5          0.30         -6.56         6.56 o                         
   2 -15   5         38.87         40.24         7.50 o                         
   3 -15   5         10.18         14.02         6.71 o                         
   4 -15   5          7.64          6.06         5.85 o                         
   5 -15   5          3.12          9.91         6.07 o                         
   6 -15   5          6.49          4.93         6.48 o                         
  -6 -14   5         10.01          7.25        10.18 o                         
  -5 -14   5         22.09         36.02        11.43 o                         
  -4 -14   5          0.22         -3.99         3.99 o                         
  -3 -14   5         14.13         14.63         5.58 o                         
  -2 -14   5         21.81         17.76         5.87 o                         
  -1 -14   5         14.99         12.08         6.96 o                         
   0 -14   5         17.71         11.11         7.34 o                         
   1 -14   5         93.38        105.82         9.63 o                         
   2 -14   5          8.44         14.32         7.56 o                         
   3 -14   5         31.34         33.95         8.20 o                         
   4 -14   5         11.34         12.15         7.24 o                         
   5 -14   5         21.58         18.85         9.01 o                         
   6 -14   5          2.70         -0.73         6.18 o                         
   7 -14   5         10.02         14.72         5.94 o                         
  -7 -13   5         16.42          7.26         9.63 o                         
  -6 -13   5         49.72         67.37        10.76 o                         
  -5 -13   5          0.25         -3.14         9.61 o                         
  -4 -13   5         61.75         58.63         4.86 o                         
  -3 -13   5          0.59         -2.75         4.91 o                         
  -2 -13   5         19.19         15.21         5.93 o                         
  -1 -13   5          8.24          7.25         6.31 o                         
   0 -13   5         52.24         37.69         7.76 o                         
   1 -13   5         18.48         13.12         7.55 o                         
   2 -13   5        140.29        140.67        10.22 o                         
   3 -13   5         49.04         35.30         7.67 o                         
   4 -13   5         23.76         20.88         8.53 o                         
   5 -13   5         10.54          7.15         8.06 o                         
   6 -13   5         14.72         10.82         7.83 o                         
   7 -13   5          4.49          8.42         7.93 o                         
   8 -13   5         11.16          7.84         4.97 o                         
  -8 -12   5          5.87          3.35         8.76 o                         
  -7 -12   5          6.86         20.51         9.77 o                         
  -6 -12   5          4.93         -4.44         8.75 o                         
  -5 -12   5         58.82         73.13        13.07 o                         
  -4 -12   5         20.84         10.04         9.76 o                         
  -3 -12   5         86.07        101.54         7.07 o                         
  -2 -12   5          0.30          2.25         5.91 o                         
  -1 -12   5         51.47         53.79         7.54 o                         
   0 -12   5         19.36         12.26         7.05 o                         
   1 -12   5        162.30        148.23         9.97 o                         
   2 -12   5          2.22         -3.74         7.13 o                         
   3 -12   5        230.84        236.57        13.38 o                         
   4 -12   5         71.10         72.21        10.87 o                         
   5 -12   5         44.80         25.34         8.13 o                         
   6 -12   5         29.39         26.98         8.76 o                         
   7 -12   5          0.09         -5.66         7.11 o                         
   8 -12   5          0.51         -1.93         6.74 o                         
   9 -12   5         11.48          0.59         6.55 o                         
  -9 -11   5         18.11         11.88         8.15 o                         
  -8 -11   5         11.53         20.99         8.41 o                         
  -7 -11   5         22.15          1.77         7.52 o                         
  -6 -11   5        139.08        170.78        13.01 o                         
  -5 -11   5          0.61         -9.82         9.82 o                         
  -4 -11   5        110.72        122.53        12.73 o                         
  -3 -11   5         19.69          9.73         5.34 o                         
  -2 -11   5        121.26        135.00         7.93 o                         
  -1 -11   5         17.93          1.04         6.47 o                         
   0 -11   5        147.19        148.74        10.50 o                         
   1 -11   5          0.71          1.89         6.33 o                         
   2 -11   5        594.89        556.56        21.68 o                         
   3 -11   5        320.18        314.65        14.23 o                         
   4 -11   5         97.59         86.70         9.93 o                         
   5 -11   5         86.08         89.23         8.84 o                         
   6 -11   5         45.57         44.89         7.57 o                         
   7 -11   5         29.67         41.39         7.10 o                         
   8 -11   5          3.44          4.13         6.48 o                         
   9 -11   5          2.77         -1.78         6.20 o                         
  10 -11   5          7.73          4.70         4.79 o                         
 -10 -10   5          6.10          0.81         7.62 o                         
  -9 -10   5          7.04         10.96         9.12 o                         
  -8 -10   5         18.54          0.94         8.60 o                         
  -7 -10   5        120.49        158.03        10.16 o                         
  -6 -10   5         30.91         28.49         9.16 o                         
  -5 -10   5        430.09        494.92        17.36 o                         
  -4 -10   5          1.51         -7.85         7.85 o                         
  -3 -10   5        241.74        259.15         9.07 o                         
  -2 -10   5        165.97        166.72         7.73 o                         
  -1 -10   5         95.50         94.15         7.68 o                         
   0 -10   5         49.04         49.16         6.95 o                         
   1 -10   5         51.86         51.60         7.18 o                         
   2 -10   5          0.26         -6.73         6.73 o                         
   3 -10   5        530.50        492.06        12.43 o                         
   4 -10   5        372.62        376.77        14.70 o                         
   5 -10   5         52.48         45.42         8.36 o                         
   6 -10   5        198.54        210.41        10.85 o                         
   7 -10   5          6.35         -0.96         6.34 o                         
   8 -10   5         20.09         22.04         6.72 o                         
   9 -10   5          3.13         -5.73         5.73 o                         
  10 -10   5          1.62         -0.63         4.38 o                         
  11 -10   5          3.95          1.42         7.11 o                         
 -11  -9   5          8.71         -2.27         8.51 o                         
 -10  -9   5         28.05         49.35         8.94 o                         
  -9  -9   5          0.62         -7.30         7.67 o                         
  -8  -9   5         38.03         53.13         7.65 o                         
  -7  -9   5         18.35          6.22         7.84 o                         
  -6  -9   5        369.05        469.12        15.54 o                         
  -5  -9   5        133.25        114.62        10.19 o                         
  -4  -9   5        435.45        478.78        15.53 o                         
  -3  -9   5        250.41        245.73         7.59 o                         
  -2  -9   5         79.82         83.65         4.88 o                         
  -1  -9   5        540.56        537.91        13.17 o                         
   0  -9   5          0.46         -5.84         5.84 o                         
   1  -9   5          9.71          2.32         6.33 o                         
   2  -9   5        236.62        247.46         9.85 o                         
   3  -9   5         87.92         76.29         6.87 o                         
   4  -9   5        422.35        395.45        12.11 o                         
   5  -9   5        448.89        444.70        13.87 o                         
   6  -9   5         94.76         73.65         8.94 o                         
   7  -9   5        279.76        314.18        13.12 o                         
   8  -9   5          2.47          1.39         6.17 o                         
   9  -9   5         18.10         24.67         5.08 o                         
  10  -9   5          1.98         -3.83         3.83 o                         
  11  -9   5         17.72         21.83         6.19 o                         
 -11  -8   5         34.45         47.63        10.07 o                         
 -10  -8   5          1.91          4.24         7.73 o                         
  -9  -8   5         83.78        100.52         9.20 o                         
  -8  -8   5          0.11         -7.61         7.61 o                         
  -7  -8   5        357.42        459.16        17.92 o                         
  -6  -8   5         11.55         -6.16         8.53 o                         
  -5  -8   5        100.48        114.61         8.74 o                         
  -4  -8   5         12.61         -7.58         8.34 o                         
  -3  -8   5        349.85        385.90        15.71 o                         
  -2  -8   5          4.46         -3.63         3.63 o                         
  -1  -8   5        503.18        524.23        12.30 o                         
   0  -8   5        409.82        422.12        10.98 o                         
   1  -8   5          6.70          7.23         5.42 o                         
   2  -8   5          0.40         -4.27         4.27 o                         
   3  -8   5        325.45        324.94         8.98 o                         
   4  -8   5        263.16        299.07        10.70 o                         
   5  -8   5         51.41         32.86         7.04 o                         
   6  -8   5        820.75        894.18        15.30 o                         
   7  -8   5        135.14        115.10         8.96 o                         
   8  -8   5        104.15        117.69         8.09 o                         
   9  -8   5         41.27         53.15         5.11 o                         
  10  -8   5          0.14          0.90         5.82 o                         
  11  -8   5          0.04          6.30         4.92 o                         
 -12  -7   5          6.69          1.72         5.11 o                         
 -11  -7   5         12.39          2.95         4.32 o                         
 -10  -7   5        162.40        168.09        15.65 o                         
  -9  -7   5          4.82         -1.46         7.36 o                         
  -8  -7   5        225.00        226.44        11.93 o                         
  -7  -7   5         10.21         -7.51         7.51 o                         
  -6  -7   5         75.05         82.32         8.81 o                         
  -5  -7   5         26.68          8.56         7.12 o                         
  -4  -7   5       1762.80       1871.07        27.70 o                         
  -3  -7   5         59.84         41.62         9.68 o                         
  -2  -7   5       1187.16       1127.63        14.19 o                         
  -1  -7   5        265.50        258.01         7.31 o                         
   0  -7   5        462.34        463.52        11.46 o                         
   1  -7   5        394.66        370.77         7.99 o                         
   2  -7   5         12.25         10.04         3.99 o                         
   3  -7   5        202.00        204.95         6.67 o                         
   4  -7   5        176.42        180.00         8.07 o                         
   5  -7   5        696.57        726.99        13.97 o                         
   6  -7   5        171.86        145.76         7.84 o                         
   7  -7   5        654.57        654.51        12.55 o                         
   8  -7   5         47.47         60.65         5.37 o                         
   9  -7   5         49.85         48.09         6.66 o                         
  10  -7   5          2.73         -0.40         5.68 o                         
  11  -7   5         11.82         13.53         5.15 o                         
  12  -7   5          3.56         12.19         5.52 o                         
 -12  -6   5         11.34          9.98         4.92 o                         
 -11  -6   5         56.49         59.19         5.70 o                         
 -10  -6   5          7.73         -1.08         4.87 o                         
  -9  -6   5        176.32        186.35        10.83 o                         
  -8  -6   5         33.14          3.37         8.83 o                         
  -7  -6   5        806.63        829.93        19.66 o                         
  -6  -6   5        112.91        131.84         8.16 o                         
  -5  -6   5       1296.40       1438.23        26.89 o                         
  -4  -6   5         34.91          5.61         7.30 o                         
  -3  -6   5       1913.39       1989.37        28.75 o                         
  -2  -6   5        765.21        706.75        16.38 o                         
  -1  -6   5       1100.70       1113.29        12.37 o                         
   0  -6   5        796.91        699.32         8.60 o                         
   1  -6   5          7.11         -2.77         2.77 o                         
   2  -6   5        709.28        735.90        10.05 o                         
   3  -6   5          0.45         -1.47         3.25 o                         
   4  -6   5        819.51        854.91        12.79 o                         
   5  -6   5         36.65         21.80         5.30 o                         
   6  -6   5         11.36          5.38         4.75 o                         
   7  -6   5        180.17        129.24         5.60 o                         
   8  -6   5        408.59        431.54         9.59 o                         
   9  -6   5         91.86        111.62         5.24 o                         
  10  -6   5         24.17         15.01         5.37 o                         
  11  -6   5          6.73         11.89         4.77 o                         
  12  -6   5          3.67          0.99         4.80 o                         
 -12  -5   5          5.31          3.06         4.53 o                         
 -11  -5   5         45.54         43.26         6.02 o                         
 -10  -5   5        215.23        217.97         6.88 o                         
  -9  -5   5         11.63         15.81         6.08 o                         
  -8  -5   5        587.90        571.59        20.22 o                         
  -7  -5   5        379.32        439.57        15.06 o                         
  -6  -5   5        737.81        739.15        17.80 o                         
  -5  -5   5        314.30        340.34        11.53 o                         
  -4  -5   5       1431.41       1554.14        21.62 o                         
  -3  -5   5        502.51        495.87        12.73 o                         
  -2  -5   5       1688.63       1723.52        18.34 o                         
  -1  -5   5        498.31        514.04         9.20 o                         
   0  -5   5          0.62         -2.83         2.83 o                         
   1  -5   5       1001.56        954.29         9.20 o                         
   2  -5   5          5.48         -2.09         2.09 o                         
   3  -5   5        535.31        523.63         9.46 o                         
   4  -5   5        312.51        315.39         7.97 o                         
   5  -5   5        854.63        870.04        11.97 o                         
   6  -5   5         52.46         30.42         4.73 o                         
   7  -5   5        421.86        423.87        10.14 o                         
   8  -5   5          8.96         14.52         4.68 o                         
   9  -5   5        160.98        137.79         6.32 o                         
  10  -5   5         65.12         86.21         5.03 o                         
  11  -5   5         15.21         10.88         3.82 o                         
  12  -5   5          1.64          0.55         3.17 o                         
 -13  -4   5          5.65          7.44         5.70 o                         
 -12  -4   5         16.69         11.34         4.12 o                         
 -11  -4   5         37.09         47.38         5.00 o                         
 -10  -4   5          1.27         -3.72         4.23 o                         
  -9  -4   5        214.93        235.38         6.15 o                         
  -8  -4   5         12.23         15.97         4.39 o                         
  -7  -4   5       1171.90       1086.16        14.58 o                         
  -6  -4   5        725.09        805.38        13.54 o                         
  -5  -4   5       1280.58       1262.48        16.19 o                         
  -4  -4   5        688.01        691.34        13.00 o                         
  -3  -4   5       2115.02       1986.53        30.29 o                         
  -2  -4   5        465.35        457.97         8.01 o                         
  -1  -4   5         26.23          2.46         3.81 o                         
   0  -4   5       4422.21       4399.63        21.69 o                         
   1  -4   5        248.46        207.35         4.69 o                         
   2  -4   5         54.89         27.98         2.45 o                         
   3  -4   5        350.82        383.39         6.60 o                         
   4  -4   5        433.60        429.30         8.14 o                         
   5  -4   5         51.00         59.67         4.57 o                         
   6  -4   5        737.44        760.78        13.28 o                         
   7  -4   5          9.40         -4.27         4.27 o                         
   8  -4   5        839.17        797.36        12.23 o                         
   9  -4   5         96.84        103.16         6.66 o                         
  10  -4   5         13.35          8.89         4.99 o                         
  11  -4   5         53.20         73.11         5.30 o                         
  12  -4   5          0.04         -3.64         3.64 o                         
  13  -4   5          1.48          3.08         3.96 o                         
 -13  -3   5          0.82          1.11         3.85 o                         
 -12  -3   5          1.62          1.30         4.47 o                         
 -11  -3   5          9.52          2.22         4.73 o                         
 -10  -3   5        159.13        156.14         5.48 o                         
  -9  -3   5          2.80         -0.59         3.85 o                         
  -8  -3   5        455.23        406.58         9.14 o                         
  -7  -3   5        315.71        330.59         7.42 o                         
  -6  -3   5       1308.42       1310.58        15.36 o                         
  -5  -3   5       1228.59       1244.09        12.23 o                         
  -4  -3   5       1530.33       1500.26        13.51 o                         
  -3  -3   5        882.05        820.80         9.57 o                         
  -2  -3   5       1229.35       1115.50        10.79 o                         
  -1  -3   5       3584.39       3660.63        19.07 o                         
   0  -3   5        208.85        195.09         5.40 o                         
   1  -3   5       8472.15       8630.83        27.07 o                         
   2  -3   5       1036.62       1102.35        13.07 o                         
   3  -3   5       2063.04       2055.40        18.19 o                         
   4  -3   5         22.31          5.70         3.66 o                         
   5  -3   5          1.18         -4.88         4.88 o                         
   6  -3   5         93.05         79.91         5.90 o                         
   7  -3   5        291.56        268.30         6.44 o                         
   8  -3   5         10.09         -4.44         4.44 o                         
   9  -3   5        518.87        452.59        11.71 o                         
  10  -3   5        105.70        113.90         6.22 o                         
  11  -3   5         15.13         10.22         4.33 o                         
  12  -3   5         31.60         38.30         5.05 o                         
  13  -3   5          1.36         -1.46         4.37 o                         
 -13  -2   5         13.23         15.94         3.99 o                         
 -12  -2   5          0.19         -0.47         3.52 o                         
 -11  -2   5         42.76         40.68         4.46 o                         
 -10  -2   5          2.48         -0.75         3.94 o                         
  -9  -2   5        331.86        306.35        10.41 o                         
  -8  -2   5         54.87         55.83         5.39 o                         
  -7  -2   5        439.08        402.88        11.05 o                         
  -6  -2   5       1234.40       1282.19        13.36 o                         
  -5  -2   5       1943.59       1954.07        22.40 o                         
  -4  -2   5        274.94        195.17         5.39 o                         
  -3  -2   5       3954.18       4093.48        21.26 o                         
  -2  -2   5       1335.54       1310.38        12.60 o                         
  -1  -2   5       1357.33       1295.06        13.74 o                         
   0  -2   5       5597.67       5654.48        24.38 o                         
   1  -2   5        599.53        536.99         9.17 o                         
   2  -2   5       4156.24       4047.88        23.45 o                         
   3  -2   5        314.02        284.45         5.25 o                         
   4  -2   5        263.44        253.27         4.50 o                         
   5  -2   5        180.39        161.04         4.59 o                         
   6  -2   5         85.06         74.78         4.83 o                         
   7  -2   5          6.60         -4.09         4.09 o                         
   8  -2   5        399.31        356.35         7.88 o                         
   9  -2   5          9.56         12.85         5.93 o                         
  10  -2   5        131.73        104.82         6.53 o                         
  11  -2   5         89.06         99.53         5.77 o                         
  12  -2   5          2.86          2.26         4.86 o                         
  13  -2   5         26.48         32.64         5.40 o                         
 -13  -1   5          4.19          0.83         3.84 o                         
 -12  -1   5          1.26         -2.65         3.54 o                         
 -11  -1   5          1.07         -2.37         3.60 o                         
 -10  -1   5         62.43         67.49         5.60 o                         
  -9  -1   5         38.56         22.28         4.71 o                         
  -8  -1   5       1241.00       1261.49        14.00 o                         
  -7  -1   5        687.81        682.58        11.86 o                         
  -6  -1   5       2565.84       2533.50        20.46 o                         
  -5  -1   5       4802.21       4887.98        26.60 o                         
  -4  -1   5        119.83        107.16         4.13 o                         
  -3  -1   5       4870.54       4683.26        40.40 o                         
  -2  -1   5       1225.42       1219.86        11.77 o                         
  -1  -1   5       4901.24       4952.26        27.51 o                         
   0  -1   5         90.54        100.17         5.16 o                         
   1  -1   5       5279.24       5240.34        26.50 o                         
   2  -1   5          0.45         -9.02         9.02 o                         
   3  -1   5       1308.09       1224.58        12.71 o                         
   4  -1   5        160.90        131.67         4.54 o                         
   5  -1   5        127.98        105.18         4.96 o                         
   6  -1   5        588.33        568.86         7.96 o                         
   7  -1   5         87.87         81.11         4.71 o                         
   8  -1   5         40.09         41.36         5.91 o                         
   9  -1   5        165.91        127.86         7.39 o                         
  10  -1   5        128.34        128.47         8.03 o                         
  11  -1   5         65.69         39.80         7.40 o                         
  12  -1   5         55.23         61.89         6.78 o                         
  13  -1   5          0.15          3.23         5.44 o                         
 -13   0   5         39.35         38.67         4.86 o                         
 -12   0   5         13.28          8.96         4.79 o                         
 -11   0   5         32.19         24.14         5.02 o                         
 -10   0   5         37.52         27.44         5.55 o                         
  -9   0   5         46.85         48.24         5.59 o                         
  -8   0   5         69.59         74.92         5.01 o                         
  -7   0   5       1877.36       1890.33        21.21 o                         
  -6   0   5       1276.98       1295.23        17.09 o                         
  -5   0   5       1743.40       1790.72        18.54 o                         
  -4   0   5       3988.32       3873.03        29.26 o                         
  -3   0   5          1.53         -3.33         3.33 o                         
  -2   0   5      10276.97      10549.48        69.87 o                         
  -1   0   5        180.19        157.89         5.03 o                         
   0   0   5       3730.95       3863.53        28.44 o                         
   1   0   5       1652.55       1723.96        12.73 o                         
   2   0   5       6095.74       6149.59        29.12 o                         
   3   0   5        193.88        180.69         5.84 o                         
   4   0   5       1094.18       1079.13        14.15 o                         
   5   0   5        699.13        708.69        11.33 o                         
   6   0   5          0.43         -4.29         4.29 o                         
   7   0   5         54.72         44.55         4.94 o                         
   8   0   5         72.33         55.72         4.75 o                         
   9   0   5         31.78         30.19         5.61 o                         
  10   0   5         32.38         20.55         5.92 o                         
  11   0   5         72.00         69.48         7.00 o                         
  12   0   5         11.21          8.76         5.63 o                         
  13   0   5         46.87         42.42         6.75 o                         
 -13   1   5          2.52         -2.07         5.01 o                         
 -12   1   5         46.64         49.23         7.37 o                         
 -11   1   5         83.63         64.55         8.05 o                         
 -10   1   5          9.28         13.50         5.72 o                         
  -9   1   5        154.45        154.75         7.59 o                         
  -8   1   5        101.61        108.38         6.99 o                         
  -7   1   5         32.37         27.60         3.81 o                         
  -6   1   5       1319.80       1356.13        15.38 o                         
  -5   1   5       3300.00       3284.06        36.15 o                         
  -4   1   5         69.57         69.37         6.31 o                         
  -3   1   5      10685.16      10628.57       148.98 o                         
  -2   1   5        532.22        568.65         7.18 o                         
  -1   1   5      10578.17      10799.62        67.47 o                         
   0   1   5         14.96         -2.87         3.17 o                         
   1   1   5       3757.91       3813.41        19.02 o                         
   2   1   5        397.12        438.30         6.54 o                         
   3   1   5       1429.14       1342.43        15.38 o                         
   4   1   5        465.71        494.07        11.75 o                         
   5   1   5       1031.51       1066.17        14.21 o                         
   6   1   5        542.37        566.15        10.29 o                         
   7   1   5          0.99         -3.47         3.47 o                         
   8   1   5         46.93         39.20         3.78 o                         
   9   1   5          3.40          1.61         3.61 o                         
  10   1   5        104.13        120.97         6.78 o                         
  11   1   5          3.05          0.43         4.82 o                         
  12   1   5         23.41         28.71         6.50 o                         
  13   1   5          1.17          0.67         5.96 o                         
 -13   2   5         20.97         19.67         6.34 o                         
 -12   2   5         24.31         16.41         5.54 o                         
 -11   2   5         68.97         72.75         7.23 o                         
 -10   2   5         88.30         75.16         6.16 o                         
  -9   2   5         69.62         61.76         7.60 o                         
  -8   2   5         53.85         53.56         6.19 o                         
  -7   2   5         86.76        103.85         8.68 o                         
  -6   2   5        290.55        292.42         8.26 o                         
  -5   2   5         44.87         50.19         6.08 o                         
  -4   2   5       5491.27       5395.36        49.15 o                         
  -3   2   5        528.49        544.92        10.09 o                         
  -2   2   5      10781.54      11114.84        84.32 o                         
  -1   2   5        760.21        743.31         9.81 o                         
   0   2   5       5336.48       5502.83        25.73 o                         
   1   2   5          8.13         -3.48         3.48 o                         
   2   2   5       5635.79       5695.12        34.72 o                         
   3   2   5         30.89         17.43         4.20 o                         
   4   2   5       1018.02       1055.61        12.69 o                         
   5   2   5        829.73        805.23        10.86 o                         
   6   2   5        254.81        268.53         6.62 o                         
   7   2   5         22.34         23.06         3.58 o                         
   8   2   5         16.28          8.32         4.11 o                         
   9   2   5         23.06         13.63         5.21 o                         
  10   2   5         43.89         33.83         4.75 o                         
  11   2   5         36.29         28.84         4.38 o                         
  12   2   5         27.93         18.07         6.73 o                         
  13   2   5         30.17         23.98         6.93 o                         
 -13   3   5          0.17         -2.37         4.55 o                         
 -12   3   5         55.14         38.65         6.05 o                         
 -11   3   5         67.23         56.20         5.93 o                         
 -10   3   5         26.38         24.84         5.87 o                         
  -9   3   5        165.00        157.40         7.44 o                         
  -8   3   5         10.97         10.88         3.67 o                         
  -7   3   5        128.65        110.98         9.47 o                         
  -6   3   5        114.39        107.07         7.49 o                         
  -5   3   5       2673.95       2698.04        23.10 o                         
  -4   3   5         74.54         57.63         5.37 o                         
  -3   3   5       4770.80       4807.56        36.14 o                         
  -2   3   5          1.81         -3.59         3.59 o                         
  -1   3   5       7295.31       7505.29        34.23 o                         
   0   3   5       1283.27       1322.63        15.78 o                         
   1   3   5       8305.35       8480.99        49.37 o                         
   2   3   5       4134.61       4366.09        34.89 o                         
   3   3   5       3302.16       3334.27        26.60 o                         
   4   3   5        805.47        806.44        13.00 o                         
   5   3   5       1018.24        978.36        13.16 o                         
   6   3   5        111.48        108.23         5.35 o                         
   7   3   5        121.36        105.45         5.91 o                         
   8   3   5        473.94        457.66        11.47 o                         
   9   3   5         28.75         26.72         5.57 o                         
  10   3   5         57.66         65.59         6.34 o                         
  11   3   5          6.38          5.53         4.40 o                         
  12   3   5         18.40         16.59         4.37 o                         
 -13   4   5         28.80         27.83         6.99 o                         
 -12   4   5         12.66          9.39         4.35 o                         
 -11   4   5         87.01         93.56         4.96 o                         
 -10   4   5         46.52         42.59         4.65 o                         
  -9   4   5        101.86         99.82         6.61 o                         
  -8   4   5        185.08        174.55         9.30 o                         
  -7   4   5         49.61         41.65         7.45 o                         
  -6   4   5        512.22        543.96        10.65 o                         
  -5   4   5         59.99         46.28         6.07 o                         
  -4   4   5       1569.56       1549.80        34.18 o                         
  -3   4   5        235.89        246.69         5.57 o                         
  -2   4   5       8911.90       9044.47        60.27 o                         
  -1   4   5       1499.17       1591.25        15.47 o                         
   0   4   5       1252.67       1257.61        19.70 o                         
   1   4   5       1253.19       1377.50        21.23 o                         
   2   4   5       4207.98       4145.57        27.93 o                         
   3   4   5       1273.52       1234.80        16.30 o                         
   4   4   5       1487.01       1461.11        17.87 o                         
   5   4   5        318.36        315.36         9.49 o                         
   6   4   5          0.81         -3.86         3.86 o                         
   7   4   5        811.00        834.47        12.49 o                         
   8   4   5          4.53          0.80         6.01 o                         
   9   4   5         83.92         91.63         6.90 o                         
  10   4   5          1.43         -5.07         5.07 o                         
  11   4   5          0.43         -2.98         5.43 o                         
  12   4   5         11.22          4.33         4.73 o                         
 -13   5   5          0.77          5.59         6.90 o                         
 -12   5   5         68.49         72.09         5.72 o                         
 -11   5   5         45.92         36.96         4.21 o                         
 -10   5   5         72.71         73.30         5.18 o                         
  -9   5   5        510.24        460.18         9.18 o                         
  -8   5   5          3.04         -7.35         7.35 o                         
  -7   5   5          7.76         -5.84         5.90 o                         
  -6   5   5         44.90         28.25         8.65 o                         
  -5   5   5        341.78        354.92        11.14 o                         
  -4   5   5         27.47         25.72         6.25 o                         
  -3   5   5       1776.58       1757.47        24.72 o                         
  -2   5   5        824.62        875.45        12.84 o                         
  -1   5   5       3649.47       3530.39        29.42 o                         
   0   5   5       3674.90       3779.43        33.06 o                         
   1   5   5        767.35        717.72        12.77 o                         
   2   5   5          3.60         -6.23         6.23 o                         
   3   5   5       1721.90       1690.34        18.08 o                         
   4   5   5        879.76        925.93        15.64 o                         
   5   5   5        256.52        269.93         9.06 o                         
   6   5   5        773.20        755.78         9.45 o                         
   7   5   5         29.24         16.89         4.40 o                         
   8   5   5        207.61        215.18         7.98 o                         
   9   5   5         15.39          9.73         5.41 o                         
  10   5   5         59.33         68.15         8.27 o                         
  11   5   5          0.06         -4.74         5.82 o                         
  12   5   5          2.71         -2.30         5.38 o                         
 -12   6   5         14.89         10.85         3.62 o                         
 -11   6   5         31.10         39.29         5.27 o                         
 -10   6   5         83.20         72.22         6.73 o                         
  -9   6   5         38.93         36.53         9.03 o                         
  -8   6   5        335.35        356.81        14.95 o                         
  -7   6   5          1.06         -5.23         6.81 o                         
  -6   6   5        167.28        167.88         9.71 o                         
  -5   6   5          3.69         -0.05         8.17 o                         
  -4   6   5        280.20        257.50        12.12 o                         
  -3   6   5         13.17          1.72         7.67 o                         
  -2   6   5       2503.86       2493.88        37.70 o                         
  -1   6   5       1765.96       1855.88        24.64 o                         
   0   6   5       4176.07       4079.39        28.83 o                         
   1   6   5       2712.87       2802.56        25.03 o                         
   2   6   5         61.10         39.60         6.57 o                         
   3   6   5        262.16        255.91         9.14 o                         
   4   6   5        127.31        116.35         7.76 o                         
   5   6   5        146.59        148.41         8.04 o                         
   6   6   5        193.81        192.76         8.59 o                         
   7   6   5        459.33        474.00        10.14 o                         
   8   6   5          0.14         -4.31         4.31 o                         
   9   6   5         81.95         73.30         4.26 o                         
  10   6   5         32.66         25.58         7.90 o                         
  11   6   5          6.01          0.86         8.30 o                         
 -12   7   5          7.94          9.69         4.21 o                         
 -11   7   5         25.47         23.98         5.13 o                         
 -10   7   5         55.58         66.33         8.18 o                         
  -9   7   5        217.87        193.06        12.91 o                         
  -8   7   5         17.85          9.61        10.75 o                         
  -7   7   5        161.51        141.83        15.27 o                         
  -6   7   5         13.86          5.75         8.13 o                         
  -5   7   5         82.17         89.63        10.52 o                         
  -4   7   5         39.65         46.75        12.67 o                         
  -3   7   5        145.12        133.62        10.94 o                         
  -2   7   5         15.52         -6.30         6.86 o                         
  -1   7   5       3938.38       4006.87        40.09 o                         
   0   7   5       1113.99       1219.18        19.83 o                         
   1   7   5        556.98        515.37        14.56 o                         
   2   7   5       1268.28       1343.68        19.78 o                         
   3   7   5        326.77        347.61        12.12 o                         
   4   7   5        590.05        583.30        13.07 o                         
   5   7   5          0.28         -5.50         5.67 o                         
   6   7   5        284.26        274.03        14.25 o                         
   7   7   5         13.00          8.01         6.93 o                         
   8   7   5        158.53        147.05         7.26 o                         
   9   7   5         11.20          3.91         4.21 o                         
  10   7   5         30.63         27.74         4.14 o                         
  11   7   5         17.39          9.59         8.66 o                         
 -12   8   5          3.45         -2.69         4.75 o                         
 -11   8   5         18.59         27.78         7.33 o                         
 -10   8   5         39.14         31.62        10.46 o                         
  -9   8   5         35.68         40.50         6.27 o                         
  -8   8   5        345.49        377.76        15.52 o                         
  -7   8   5         35.47         36.44         7.29 o                         
  -6   8   5        110.03        121.52         9.06 o                         
  -5   8   5         20.34         15.47         6.72 o                         
  -4   8   5        166.06        163.99         9.97 o                         
  -3   8   5        250.14        241.56        14.96 o                         
  -2   8   5        233.59        229.21        11.55 o                         
  -1   8   5        133.08        125.82        10.05 o                         
   0   8   5       2278.36       2315.14        41.01 o                         
   1   8   5       1623.87       1770.22        25.98 o                         
   2   8   5        330.41        350.62        13.72 o                         
   3   8   5        825.73        880.31        17.40 o                         
   4   8   5          0.20         -6.14         6.14 o                         
   5   8   5        316.70        314.71        11.96 o                         
   6   8   5          3.91          3.44         7.84 o                         
   7   8   5        116.97        107.96         8.87 o                         
   8   8   5          2.24         -3.23         5.04 o                         
   9   8   5         54.64         65.66         5.86 o                         
  10   8   5         10.93          8.62         4.85 o                         
 -11   9   5          1.85          4.74         8.41 o                         
 -10   9   5         19.50         27.53        11.13 o                         
  -9   9   5         50.29         60.98         6.26 o                         
  -8   9   5         33.43         36.62         7.12 o                         
  -7   9   5        474.35        498.37        20.84 o                         
  -6   9   5         83.22         89.57         8.47 o                         
  -5   9   5         50.52         53.51         7.92 o                         
  -4   9   5        321.74        316.52        12.82 o                         
  -3   9   5         42.40         46.54         8.22 o                         
  -2   9   5        194.05        198.18        13.17 o                         
  -1   9   5        497.33        484.54        18.12 o                         
   0   9   5        682.83        751.10        16.38 o                         
   1   9   5         58.67         44.99         7.35 o                         
   2   9   5        670.42        696.10        13.21 o                         
   3   9   5         22.20          5.68         8.43 o                         
   4   9   5        582.76        597.34        15.76 o                         
   5   9   5          3.71          6.01         8.26 o                         
   6   9   5        103.80        100.23         9.90 o                         
   7   9   5          3.31         -2.27         6.04 o                         
   8   9   5         40.27         39.00         8.87 o                         
   9   9   5          5.72          2.61         5.07 o                         
  10   9   5         18.07         13.27         5.40 o                         
 -11  10   5          0.40         -3.78         8.89 o                         
 -10  10   5         11.68          7.29         7.34 o                         
  -9  10   5          0.25         -1.50         4.83 o                         
  -8  10   5         92.43        107.29         8.18 o                         
  -7  10   5          0.01         -1.81         6.59 o                         
  -6  10   5         81.91         96.03         8.39 o                         
  -5  10   5        104.51        110.09         9.87 o                         
  -4  10   5         50.70         47.04         8.79 o                         
  -3  10   5        367.66        350.85        14.46 o                         
  -2  10   5          2.11         -5.86         6.02 o                         
  -1  10   5         10.83          2.98         6.30 o                         
   0  10   5        326.89        281.99         9.88 o                         
   1  10   5        460.46        459.51        15.25 o                         
   2  10   5          3.22         -5.11         5.11 o                         
   3  10   5        487.26        460.74        28.00 o                         
   4  10   5          5.81         -9.83         9.83 o                         
   5  10   5        291.29        271.21        20.61 o                         
   6  10   5          3.23         -0.47         6.47 o                         
   7  10   5         57.33         60.48        10.51 o                         
   8  10   5          2.71         -8.58         9.67 o                         
   9  10   5         24.97         22.54         5.38 o                         
 -10  11   5          0.07         -6.48        11.26 o                         
  -9  11   5          6.89         11.42        10.73 o                         
  -8  11   5          1.33         -0.68         7.10 o                         
  -7  11   5        117.38        134.65         9.51 o                         
  -6  11   5         28.35         29.23         7.48 o                         
  -5  11   5         53.16         56.31         7.84 o                         
  -4  11   5        126.20        129.27         9.93 o                         
  -3  11   5          0.28         -6.26         6.93 o                         
  -2  11   5         41.18         39.12         7.88 o                         
  -1  11   5         12.08         14.27         5.60 o                         
   0  11   5         79.95         93.84         7.45 o                         
   1  11   5         37.48         32.27         6.50 o                         
   2  11   5        220.61        231.40        11.08 o                         
   3  11   5          0.94         -6.33         6.33 o                         
   4  11   5        238.71        258.49        12.98 o                         
   5  11   5         15.78         -1.66         7.98 o                         
   6  11   5         48.47         48.91        10.18 o                         
   7  11   5          2.57         -7.27         7.27 o                         
   8  11   5         25.32         30.17         7.40 o                         
  -9  12   5          0.01          5.40        12.68 o                         
  -8  12   5         10.81         14.42         5.62 o                         
  -7  12   5          3.28         -4.16         6.86 o                         
  -6  12   5         76.08         82.76         9.09 o                         
  -5  12   5         26.97         28.92         7.81 o                         
  -4  12   5        145.64        128.76        11.63 o                         
  -3  12   5         60.01         57.24         8.76 o                         
  -2  12   5          3.81         -5.11         7.30 o                         
  -1  12   5         31.62         38.41         7.48 o                         
   0  12   5         21.01         18.72         6.41 o                         
   1  12   5        107.17        112.30         8.51 o                         
   2  12   5         11.26         -0.75         8.39 o                         
   3  12   5        164.17        174.37        12.31 o                         
   4  12   5          6.31         -1.21         8.46 o                         
   5  12   5        122.60        127.06        11.70 o                         
   6  12   5         47.64         37.45        10.10 o                         
   7  12   5          1.99          0.51         7.42 o                         
  -8  13   5          0.33         -0.41         5.64 o                         
  -7  13   5         31.75         30.50         7.35 o                         
  -6  13   5         22.55         20.70         7.99 o                         
  -5  13   5         57.17         68.89         9.65 o                         
  -4  13   5         66.98         72.23        10.30 o                         
  -3  13   5         11.29         16.39         8.12 o                         
  -2  13   5         46.57         54.19         8.36 o                         
  -1  13   5          1.44         -2.00         5.48 o                         
   0  13   5         39.13         41.35         6.97 o                         
   1  13   5          8.63          2.52         8.03 o                         
   2  13   5        104.93        103.90        11.35 o                         
   3  13   5          3.06         -1.49         8.49 o                         
   4  13   5         42.75         51.84        10.45 o                         
   5  13   5         16.96          5.05         9.19 o                         
   6  13   5         17.96         20.76        10.07 o                         
  -7  14   5          4.09          4.87         6.32 o                         
  -6  14   5         37.62         34.83         7.92 o                         
  -5  14   5         32.81         31.38         8.70 o                         
  -4  14   5         17.21         23.51         8.63 o                         
  -3  14   5        116.26        107.64        10.99 o                         
  -2  14   5          7.76          6.76         8.76 o                         
  -1  14   5         28.54         19.10         7.26 o                         
   0  14   5          3.52         -0.40         8.23 o                         
   1  14   5          4.40          6.52         8.68 o                         
   2  14   5          7.12          6.49         8.93 o                         
   3  14   5         28.07         35.69         9.80 o                         
   4  14   5          0.03          0.24         8.22 o                         
   5  14   5         23.62         23.82         9.87 o                         
  -5  15   5         17.57         22.24         8.65 o                         
  -4  15   5         29.09         27.48        10.11 o                         
  -3  15   5          6.18          1.49         7.05 o                         
  -2  15   5         73.94         75.37        10.06 o                         
  -1  15   5         11.96         -8.14        11.19 o                         
   0  15   5         10.95          3.60         9.17 o                         
   1  15   5          0.61         -2.69         9.40 o                         
   2  15   5          2.21          7.66         9.82 o                         
   3  15   5          0.01         -7.48         8.98 o                         
  -1 -16   6          2.18         -2.52         6.44 o                         
   0 -16   6          8.20         -2.52         6.66 o                         
   1 -16   6          6.17          6.45         7.32 o                         
   2 -16   6          7.48          4.27         7.05 o                         
  -4 -15   6         12.74         25.23        14.21 o                         
  -3 -15   6          2.85          0.89         4.67 o                         
  -2 -15   6          6.15          5.29         5.56 o                         
  -1 -15   6          2.38          5.09         6.92 o                         
   0 -15   6          1.86         -3.95         6.75 o                         
   1 -15   6         12.85          6.69         7.29 o                         
   2 -15   6         11.18          1.05         7.26 o                         
   3 -15   6          6.03          6.94         6.74 o                         
   4 -15   6         27.38         26.21         7.59 o                         
   5 -15   6          0.00         -3.45         6.11 o                         
  -6 -14   6         21.00         24.14        11.03 o                         
  -5 -14   6          2.11         -2.60        11.83 o                         
  -4 -14   6         24.83         54.17        16.79 o                         
  -3 -14   6          7.01          8.10         5.30 o                         
  -2 -14   6          3.83          3.90         5.68 o                         
  -1 -14   6          0.98         -4.15         6.16 o                         
   0 -14   6          8.79          5.89         7.43 o                         
   1 -14   6         17.07         13.61         7.01 o                         
   2 -14   6         29.12         27.79         7.62 o                         
   3 -14   6         46.48         53.71         9.74 o                         
   4 -14   6          3.94         -3.80         6.25 o                         
   5 -14   6         27.12         29.48         7.12 o                         
   6 -14   6          0.01         -2.38         5.78 o                         
   7 -14   6          8.88          8.22         5.54 o                         
  -7 -13   6         23.96         36.98        12.25 o                         
  -6 -13   6          0.76         -8.21        10.89 o                         
  -5 -13   6         85.67        100.74        17.67 o                         
  -4 -13   6         17.47         13.19        13.08 o                         
  -3 -13   6         60.08         61.73         8.31 o                         
  -2 -13   6         56.44         51.13         6.90 o                         
  -1 -13   6          0.12          1.36         5.99 o                         
   0 -13   6         22.80         29.99         7.05 o                         
   1 -13   6         15.54         14.99         6.68 o                         
   2 -13   6         29.59         40.66         7.37 o                         
   3 -13   6         17.30          7.78         6.84 o                         
   4 -13   6        101.56         92.39         8.48 o                         
   5 -13   6          2.57          9.64         6.30 o                         
   6 -13   6          8.49          8.33         5.71 o                         
   7 -13   6          1.06          1.62         4.80 o                         
   8 -13   6          7.77          9.75         4.56 o                         
  -8 -12   6         16.21         21.66        10.92 o                         
  -7 -12   6          1.61          6.72        10.89 o                         
  -6 -12   6         61.28         64.91        11.38 o                         
  -5 -12   6         10.21         18.34        10.81 o                         
  -4 -12   6         83.27         95.26        15.71 o                         
  -3 -12   6         50.06         60.66         6.75 o                         
  -2 -12   6         29.68         22.20         6.73 o                         
  -1 -12   6        104.59        112.58         8.09 o                         
   0 -12   6         23.64          5.75         6.02 o                         
   1 -12   6         75.84         74.36         8.16 o                         
   2 -12   6          4.83          1.50         5.92 o                         
   3 -12   6         76.77         69.92         7.31 o                         
   4 -12   6         18.78          9.33         6.01 o                         
   5 -12   6         80.12         79.41         7.42 o                         
   6 -12   6          5.57          4.47         5.21 o                         
   7 -12   6         12.73         15.07         5.51 o                         
   8 -12   6         16.88         22.40         4.62 o                         
   9 -12   6          0.16          1.18         6.07 o                         
  -9 -11   6         18.74          8.18         8.07 o                         
  -8 -11   6          5.09         14.36         9.74 o                         
  -7 -11   6         61.47         70.19        13.31 o                         
  -6 -11   6          9.55         18.57         9.29 o                         
  -5 -11   6        120.98        108.61        11.07 o                         
  -4 -11   6        105.84        106.12        16.06 o                         
  -3 -11   6         91.10         89.97         8.05 o                         
  -2 -11   6        202.60        203.34         9.75 o                         
  -1 -11   6          1.20         -5.83         5.83 o                         
   0 -11   6         78.09         73.85         8.30 o                         
   1 -11   6          2.05         -3.39         6.04 o                         
   2 -11   6        137.53        136.37         8.51 o                         
   3 -11   6         61.44         61.70         6.87 o                         
   4 -11   6        231.56        239.76        10.07 o                         
   5 -11   6          0.59         -5.24         5.24 o                         
   6 -11   6         91.40         97.49         6.69 o                         
   7 -11   6         33.38         34.34         5.39 o                         
   8 -11   6          5.42         -6.56         7.02 o                         
   9 -11   6         11.91          7.85         6.41 o                         
  10 -11   6          0.01          7.79         4.71 o                         
 -10 -10   6         18.69          7.61         9.82 o                         
  -9 -10   6         12.83         24.39         9.28 o                         
  -8 -10   6         42.68         31.59         9.63 o                         
  -7 -10   6          4.76         30.09        11.37 o                         
  -6 -10   6        112.95        103.29        11.20 o                         
  -5 -10   6         57.12         76.19        10.46 o                         
  -4 -10   6        378.68        402.70        17.82 o                         
  -3 -10   6        680.38        709.59        20.99 o                         
  -2 -10   6          0.17         -4.99         4.99 o                         
  -1 -10   6        236.65        249.12         9.80 o                         
   0 -10   6         11.79         -1.32         6.05 o                         
   1 -10   6        147.50        153.27         8.09 o                         
   2 -10   6          4.59          7.69         6.73 o                         
   3 -10   6        146.05        149.91         8.34 o                         
   4 -10   6          3.42         -5.34         5.69 o                         
   5 -10   6        138.50        146.03         7.84 o                         
   6 -10   6          0.08         -2.72         4.72 o                         
   7 -10   6         75.69         71.87         5.38 o                         
   8 -10   6         48.49         52.29         7.42 o                         
   9 -10   6          7.56          1.57         6.07 o                         
  10 -10   6          6.09          9.66         4.14 o                         
 -10  -9   6          2.23         -8.11         8.59 o                         
  -9  -9   6         65.80         50.74         9.97 o                         
  -8  -9   6         71.80         93.57        10.59 o                         
  -7  -9   6         29.76         26.37        10.04 o                         
  -6  -9   6         96.77        138.57        11.93 o                         
  -5  -9   6         72.83         57.83        10.31 o                         
  -4  -9   6         26.07          6.25         9.78 o                         
  -3  -9   6        322.18        305.85        14.68 o                         
  -2  -9   6       1081.61       1095.67        15.57 o                         
  -1  -9   6         15.23          9.95         5.38 o                         
   0  -9   6       1110.75       1182.00        22.32 o                         
   1  -9   6        195.56        201.06         8.40 o                         
   2  -9   6        127.08        135.95         6.84 o                         
   3  -9   6          6.57          4.30         5.09 o                         
   4  -9   6         86.15        104.69         6.21 o                         
   5  -9   6          0.50         -4.85         4.85 o                         
   6  -9   6        175.24        182.18         6.83 o                         
   7  -9   6         91.95        107.01         9.23 o                         
   8  -9   6         33.57         23.72         6.46 o                         
   9  -9   6         58.58         68.19         5.91 o                         
  10  -9   6          0.55         -1.41         6.24 o                         
  11  -9   6          1.53          9.51         6.92 o                         
 -11  -8   6          0.07         -2.89         5.25 o                         
 -10  -8   6         56.40         53.37         7.61 o                         
  -9  -8   6         22.21         30.76         9.87 o                         
  -8  -8   6        123.05        109.11        11.72 o                         
  -7  -8   6        160.61        192.58        11.78 o                         
  -6  -8   6        178.00        134.04        11.73 o                         
  -5  -8   6         15.90         27.34         7.81 o                         
  -4  -8   6        208.31        175.19        10.97 o                         
  -3  -8   6        748.12        831.72        27.02 o                         
  -2  -8   6        103.30         74.24         9.52 o                         
  -1  -8   6        722.01        771.35        17.66 o                         
   0  -8   6          0.26         -5.10         5.10 o                         
   1  -8   6        649.08        686.66        11.84 o                         
   2  -8   6         55.46         61.29         5.57 o                         
   3  -8   6        145.52        169.85         6.66 o                         
   4  -8   6         91.20         87.06         5.41 o                         
   5  -8   6         93.26         93.31         5.05 o                         
   6  -8   6          1.04         -5.94         5.94 o                         
   7  -8   6        169.90        175.95         9.14 o                         
   8  -8   6         83.87        102.27         7.29 o                         
   9  -8   6         28.35          9.22         4.15 o                         
  10  -8   6         58.07         71.11         7.82 o                         
  11  -8   6          1.28         -1.40         6.12 o                         
 -11  -7   6         20.13         13.88         4.31 o                         
 -10  -7   6          3.95          9.52         6.16 o                         
  -9  -7   6        140.68        130.56         9.22 o                         
  -8  -7   6         57.57         69.25        10.47 o                         
  -7  -7   6        528.41        485.76        32.94 o                         
  -6  -7   6        463.67        527.71        16.83 o                         
  -5  -7   6         13.57          8.47         8.76 o                         
  -4  -7   6        759.23        807.72        18.46 o                         
  -3  -7   6        445.36        428.93        14.22 o                         
  -2  -7   6       1358.06       1327.46        18.52 o                         
  -1  -7   6        234.42        239.43         6.77 o                         
   0  -7   6       1598.90       1682.91        15.60 o                         
   1  -7   6        189.63        200.57         6.02 o                         
   2  -7   6        788.45        795.90        10.87 o                         
   3  -7   6        259.91        249.16         6.83 o                         
   4  -7   6         52.33         50.53         4.05 o                         
   5  -7   6        226.91        234.36         8.65 o                         
   6  -7   6         82.45         78.29         6.38 o                         
   7  -7   6        102.13        121.03         7.53 o                         
   8  -7   6        109.01         87.67         4.98 o                         
   9  -7   6        175.04        188.68         6.15 o                         
  10  -7   6          5.46          5.53         5.73 o                         
  11  -7   6         22.19         18.97         6.52 o                         
  12  -7   6          0.54          0.24         5.57 o                         
 -12  -6   6          0.40         -4.60         4.60 o                         
 -11  -6   6          0.72          2.71         3.83 o                         
 -10  -6   6        100.09        102.55         7.91 o                         
  -9  -6   6         97.47        108.62         8.89 o                         
  -8  -6   6        242.95        233.11        10.44 o                         
  -7  -6   6        271.25        294.93        11.11 o                         
  -6  -6   6          0.16         -7.43         7.43 o                         
  -5  -6   6        921.88        934.66        19.54 o                         
  -4  -6   6        182.67        128.03        10.63 o                         
  -3  -6   6       2042.39       2239.94        22.78 o                         
  -2  -6   6        169.04        170.00         7.50 o                         
  -1  -6   6       2870.05       2850.27        22.51 o                         
   0  -6   6          7.19         -3.87         3.87 o                         
   1  -6   6       1253.99       1227.07        12.70 o                         
   2  -6   6        457.27        449.43         6.94 o                         
   3  -6   6        301.96        285.12         7.28 o                         
   4  -6   6        192.87        189.03         7.45 o                         
   5  -6   6        165.62        161.14         6.96 o                         
   6  -6   6         75.89         67.55         5.45 o                         
   7  -6   6         11.79          5.01         4.15 o                         
   8  -6   6        105.83        109.18         6.24 o                         
   9  -6   6         10.50         -2.85         4.51 o                         
  10  -6   6         60.14         59.59         5.66 o                         
  11  -6   6          2.44          3.04         3.67 o                         
  12  -6   6         11.05         18.91         5.46 o                         
 -12  -5   6         18.53         14.57         5.23 o                         
 -11  -5   6          2.41         -3.18         5.09 o                         
 -10  -5   6          3.88         -2.17         4.19 o                         
  -9  -5   6         31.52         25.34         5.32 o                         
  -8  -5   6         16.05         11.05         6.45 o                         
  -7  -5   6        163.44        137.72         8.57 o                         
  -6  -5   6       1434.67       1507.92        19.51 o                         
  -5  -5   6         25.46         -6.93         6.93 o                         
  -4  -5   6       1277.80       1285.51        17.29 o                         
  -3  -5   6         73.79         73.62         6.09 o                         
  -2  -5   6       2161.21       2182.38        17.97 o                         
  -1  -5   6        137.80         99.33         5.79 o                         
   0  -5   6       2967.32       2776.93        20.04 o                         
   1  -5   6          3.05         -2.87         2.87 o                         
   2  -5   6       1240.55       1184.78        11.94 o                         
   3  -5   6        934.56        903.02        13.56 o                         
   4  -5   6         23.19         22.00         5.42 o                         
   5  -5   6         75.92         52.24         5.02 o                         
   6  -5   6         98.61         90.12         5.04 o                         
   7  -5   6         27.42         32.18         5.94 o                         
   8  -5   6         24.98         20.04         4.72 o                         
   9  -5   6        213.12        221.43         7.59 o                         
  10  -5   6          0.60         -4.86         4.86 o                         
  11  -5   6         47.61         57.02         5.62 o                         
  12  -5   6          0.93          1.38         3.67 o                         
 -12  -4   6          3.27          3.41         4.14 o                         
 -11  -4   6          0.04         -2.82         4.22 o                         
 -10  -4   6         35.30         34.07         4.95 o                         
  -9  -4   6         10.85         11.34         3.55 o                         
  -8  -4   6        143.55        132.25         4.85 o                         
  -7  -4   6        735.49        741.02        10.80 o                         
  -6  -4   6        168.48        143.28         6.19 o                         
  -5  -4   6       1936.50       1947.65        22.17 o                         
  -4  -4   6         75.78         65.86         4.85 o                         
  -3  -4   6       2091.18       2001.82        20.46 o                         
  -2  -4   6          3.96         -2.67         3.59 o                         
  -1  -4   6       9146.19       9354.90        40.15 o                         
   0  -4   6          3.01         -4.34         4.34 o                         
   1  -4   6       6168.98       6417.74        43.05 o                         
   2  -4   6       1309.63       1374.34        15.40 o                         
   3  -4   6        357.22        352.25         8.78 o                         
   4  -4   6        546.62        511.95        10.16 o                         
   5  -4   6          4.91          0.30         3.93 o                         
   6  -4   6        253.97        277.53         9.46 o                         
   7  -4   6        152.33        140.35         7.09 o                         
   8  -4   6         88.87         93.58         6.00 o                         
   9  -4   6         18.18         -2.16         4.69 o                         
  10  -4   6        126.70        117.93         6.79 o                         
  11  -4   6          0.16          4.00         5.02 o                         
  12  -4   6         34.09         28.13         4.57 o                         
 -13  -3   6         24.31         22.11         5.10 o                         
 -12  -3   6         42.91         36.74         5.46 o                         
 -11  -3   6          4.21          4.54         3.42 o                         
 -10  -3   6         27.80         24.10         4.13 o                         
  -9  -3   6          0.81         -1.10         3.92 o                         
  -8  -3   6         44.25         43.34         4.98 o                         
  -7  -3   6        106.07        101.41         5.30 o                         
  -6  -3   6       1232.11       1244.19        21.77 o                         
  -5  -3   6         22.12         14.44         2.78 o                         
  -4  -3   6       2041.77       1957.66        15.89 o                         
  -3  -3   6        498.68        470.30         8.23 o                         
  -2  -3   6       4351.42       4569.32        24.35 o                         
  -1  -3   6       4566.25       4486.52        24.48 o                         
   0  -3   6       3311.79       3368.67        19.44 o                         
   1  -3   6         50.29         56.07         5.16 o                         
   2  -3   6       6799.07       7062.87        30.91 o                         
   3  -3   6       3213.32       3392.70        21.71 o                         
   4  -3   6         22.46          5.13         3.44 o                         
   5  -3   6        989.77       1005.42        15.55 o                         
   6  -3   6         64.27         50.10         6.55 o                         
   7  -3   6        114.30         97.92         5.05 o                         
   8  -3   6         53.08         42.26         4.79 o                         
   9  -3   6        176.91        162.03         6.30 o                         
  10  -3   6          1.62         -4.30         4.30 o                         
  11  -3   6         72.51         60.56         6.16 o                         
  12  -3   6          6.83          8.94         4.57 o                         
 -13  -2   6         24.32         19.55         3.78 o                         
 -12  -2   6          3.61          3.73         3.86 o                         
 -11  -2   6         57.11         66.28         4.90 o                         
 -10  -2   6          5.53          3.67         4.79 o                         
  -9  -2   6         16.53         13.14         5.06 o                         
  -8  -2   6          7.80          8.51         4.23 o                         
  -7  -2   6        232.20        247.64         8.16 o                         
  -6  -2   6        191.06        184.66         7.12 o                         
  -5  -2   6       2360.63       2366.61        24.00 o                         
  -4  -2   6       1224.36       1225.82        12.71 o                         
  -3  -2   6        730.90        660.78        10.00 o                         
  -2  -2   6        154.39         96.12         5.24 o                         
  -1  -2   6      10351.84      10726.31        46.65 o                         
   0  -2   6        143.04        111.99         7.12 o                         
   1  -2   6       2160.77       2231.58        22.89 o                         
   2  -2   6       1130.69       1087.62        16.42 o                         
   3  -2   6       4577.07       4850.40        26.47 o                         
   4  -2   6       3050.80       3194.95        22.80 o                         
   5  -2   6         13.28         -3.01         3.68 o                         
   6  -2   6       1412.05       1482.98        16.11 o                         
   7  -2   6        189.48        176.21         6.06 o                         
   8  -2   6         51.26         45.86         4.85 o                         
   9  -2   6          1.37         -0.48         4.26 o                         
  10  -2   6         68.26         61.97         5.84 o                         
  11  -2   6          2.50         -4.45         4.85 o                         
  12  -2   6         23.48         15.38         5.33 o                         
 -13  -1   6         24.65         20.37         4.81 o                         
 -12  -1   6         65.62         61.14         5.58 o                         
 -11  -1   6          2.01         -0.24         3.98 o                         
 -10  -1   6         56.53         48.45         4.95 o                         
  -9  -1   6          0.01         -2.41         3.83 o                         
  -8  -1   6         32.79         31.65         4.90 o                         
  -7  -1   6        146.22        128.98         5.52 o                         
  -6  -1   6        499.60        446.94         8.72 o                         
  -5  -1   6         25.66         -1.75         5.04 o                         
  -4  -1   6       3708.66       3793.18        20.71 o                         
  -3  -1   6       1412.32       1378.83        13.59 o                         
  -2  -1   6       4051.29       4277.97        23.58 o                         
  -1  -1   6       3259.99       3276.31        23.16 o                         
   0  -1   6       1167.66       1318.28        15.12 o                         
   1  -1   6       1013.51        949.72        12.90 o                         
   2  -1   6       4124.04       4425.87        31.02 o                         
   3  -1   6       1097.74       1151.09        14.63 o                         
   4  -1   6          0.27         -4.36         4.36 o                         
   5  -1   6       1911.48       2044.25        19.51 o                         
   6  -1   6        118.70         99.44         5.79 o                         
   7  -1   6        430.30        415.66         8.19 o                         
   8  -1   6         47.79         43.83         4.71 o                         
   9  -1   6         68.95         69.80         5.42 o                         
  10  -1   6          2.14          2.09         4.62 o                         
  11  -1   6         33.48         36.14         7.50 o                         
  12  -1   6          0.02          1.96         6.55 o                         
  13  -1   6         15.70         12.96         6.72 o                         
 -13   0   6         24.62         20.39         5.21 o                         
 -12   0   6         19.86         21.41         6.29 o                         
 -11   0   6        159.18        149.89         9.54 o                         
 -10   0   6         23.19         20.08         9.17 o                         
  -9   0   6        213.88        183.61         8.77 o                         
  -8   0   6         32.84         19.05         6.49 o                         
  -7   0   6          0.61         -5.99         5.99 o                         
  -6   0   6        631.24        600.82        13.85 o                         
  -5   0   6       2267.19       2208.96        28.57 o                         
  -4   0   6        537.02        536.77        12.66 o                         
  -3   0   6       5934.02       6161.54        37.14 o                         
  -2   0   6       4795.84       4836.20        27.77 o                         
  -1   0   6       6710.40       7359.12        35.47 o                         
   0   0   6       8357.61       8503.37        29.26 o                         
   1   0   6       1596.85       1643.66        13.74 o                         
   2   0   6        432.00        375.77         6.81 o                         
   3   0   6        858.07        785.30         9.70 o                         
   4   0   6       1528.37       1535.23        12.69 o                         
   5   0   6        124.29        114.67         7.07 o                         
   6   0   6        928.30        938.01        13.32 o                         
   7   0   6         61.66         57.78         3.72 o                         
   8   0   6        207.44        207.58         8.58 o                         
   9   0   6         39.02         40.72         5.75 o                         
  10   0   6         53.65         47.44         5.99 o                         
  11   0   6          1.44          3.28         5.26 o                         
  12   0   6         17.24         17.33         6.16 o                         
 -13   1   6         11.72         14.60         6.32 o                         
 -12   1   6         72.61         62.91         9.94 o                         
 -11   1   6         17.77         28.17         7.53 o                         
 -10   1   6        272.14        272.11        12.16 o                         
  -9   1   6          4.95         -1.90         5.35 o                         
  -8   1   6        279.82        261.42         7.22 o                         
  -7   1   6        749.84        716.05        11.41 o                         
  -6   1   6          8.52         -4.62         4.62 o                         
  -5   1   6          0.42         -8.46         8.46 o                         
  -4   1   6        386.33        356.34        10.85 o                         
  -3   1   6       1297.85       1246.28        18.96 o                         
  -2   1   6       3698.02       4034.30        24.90 o                         
  -1   1   6       4703.58       4632.91        32.10 o                         
   0   1   6       1935.13       1992.32        14.71 o                         
   1   1   6       1806.04       1742.43        13.35 o                         
   2   1   6        731.41        773.55         9.28 o                         
   3   1   6       1915.31       1974.23        13.65 o                         
   4   1   6        484.76        524.18        11.74 o                         
   5   1   6       1850.40       2020.81        22.48 o                         
   6   1   6        110.05         94.86         7.38 o                         
   7   1   6        559.43        554.95        12.35 o                         
   8   1   6         86.91         87.06         4.26 o                         
   9   1   6         10.09          7.86         3.27 o                         
  10   1   6         10.41          3.60         4.86 o                         
  11   1   6          6.66          3.75         4.91 o                         
  12   1   6         12.15         14.97         5.77 o                         
 -13   2   6         14.14          6.12         6.25 o                         
 -12   2   6         17.56         19.38         6.42 o                         
 -11   2   6        182.39        160.37         8.87 o                         
 -10   2   6          1.07         -2.85         6.17 o                         
  -9   2   6        168.73        155.48         9.00 o                         
  -8   2   6         26.82         24.80         6.28 o                         
  -7   2   6         70.60         66.89         5.34 o                         
  -6   2   6        242.63        230.70         5.45 o                         
  -5   2   6          5.97          0.45         3.52 o                         
  -4   2   6       1372.11       1426.32        15.02 o                         
  -3   2   6       2987.55       2957.17        22.27 o                         
  -2   2   6        367.17        304.29        11.38 o                         
  -1   2   6       2027.16       2107.68        17.03 o                         
   0   2   6       6797.10       6893.47        29.03 o                         
   1   2   6       2277.29       2261.70        20.60 o                         
   2   2   6       1524.35       1539.06        12.98 o                         
   3   2   6        694.63        693.32        11.30 o                         
   4   2   6       2153.08       2212.49        19.59 o                         
   5   2   6         50.78         41.38         5.90 o                         
   6   2   6       1283.65       1364.09        13.86 o                         
   7   2   6          2.20         -3.72         3.72 o                         
   8   2   6        459.95        459.86        10.52 o                         
   9   2   6        134.61        144.40         6.11 o                         
  10   2   6         11.12          2.64         4.14 o                         
  11   2   6         11.08         10.18         3.74 o                         
  12   2   6          2.87         -2.29         5.49 o                         
 -13   3   6          0.74          2.52         5.14 o                         
 -12   3   6         39.51         38.59         6.00 o                         
 -11   3   6          9.52          7.49         5.48 o                         
 -10   3   6        225.71        220.16        14.27 o                         
  -9   3   6          0.80         -4.91         5.58 o                         
  -8   3   6         55.36         53.29         4.57 o                         
  -7   3   6        211.36        216.69         7.30 o                         
  -6   3   6          0.48         -4.63         4.63 o                         
  -5   3   6        589.42        626.32         9.19 o                         
  -4   3   6       1291.70       1223.11        10.20 o                         
  -3   3   6          1.18         -4.38         4.38 o                         
  -2   3   6       1148.72       1093.27        12.42 o                         
  -1   3   6       4702.51       4657.54        26.13 o                         
   0   3   6        328.28        289.18         8.23 o                         
   1   3   6      12485.49      12500.28        44.68 o                         
   2   3   6         81.51         46.91         6.92 o                         
   3   3   6       2483.73       2426.00        24.94 o                         
   4   3   6         77.33         66.87         6.35 o                         
   5   3   6       1531.61       1560.87        17.60 o                         
   6   3   6        334.85        340.61         8.38 o                         
   7   3   6        708.66        707.95        10.26 o                         
   8   3   6        200.89        193.89         9.84 o                         
   9   3   6         12.20          9.62         5.12 o                         
  10   3   6         45.35         40.67         5.57 o                         
  11   3   6          3.91         -1.45         4.25 o                         
  12   3   6          0.43          1.32         3.55 o                         
 -13   4   6          6.97          5.48         6.60 o                         
 -12   4   6         25.02         33.66         5.34 o                         
 -11   4   6        133.20        120.14         7.80 o                         
 -10   4   6          0.28         -3.39         4.33 o                         
  -9   4   6        296.72        317.92        11.42 o                         
  -8   4   6        136.91        134.11         9.45 o                         
  -7   4   6         87.26         91.78         6.17 o                         
  -6   4   6        708.41        745.94        14.43 o                         
  -5   4   6        168.38        187.77        10.01 o                         
  -4   4   6        332.94        380.11         9.00 o                         
  -3   4   6         19.60          1.53         3.34 o                         
  -2   4   6       1055.75       1001.96        12.63 o                         
  -1   4   6         64.59         34.24         5.65 o                         
   0   4   6       3885.21       3785.44        28.12 o                         
   1   4   6         39.99         25.96         6.47 o                         
   2   4   6       2612.09       2516.59        25.99 o                         
   3   4   6         63.14         44.70         7.34 o                         
   4   4   6       2173.17       2278.21        24.89 o                         
   5   4   6         17.71          0.12         6.44 o                         
   6   4   6        297.62        303.15         9.08 o                         
   7   4   6         42.89         33.26         5.35 o                         
   8   4   6        295.82        309.32         9.27 o                         
   9   4   6         49.69         51.81         6.40 o                         
  10   4   6         44.72         46.56         6.31 o                         
  11   4   6         14.99         11.85         5.25 o                         
  12   4   6          2.53         -0.25         4.25 o                         
 -13   5   6          1.56          1.33         7.12 o                         
 -12   5   6         11.99         11.31         3.84 o                         
 -11   5   6          5.91         16.21         5.42 o                         
 -10   5   6        103.74        113.28         5.60 o                         
  -9   5   6          0.85         -5.15         8.07 o                         
  -8   5   6        244.81        267.50        12.36 o                         
  -7   5   6        375.59        362.42        16.22 o                         
  -6   5   6        160.03        159.42         8.75 o                         
  -5   5   6         54.84         54.79         7.36 o                         
  -4   5   6         12.66          3.48         6.17 o                         
  -3   5   6         96.81         78.28         4.74 o                         
  -2   5   6         42.56         25.93         5.36 o                         
  -1   5   6       1683.59       1690.26        19.77 o                         
   0   5   6         78.87         65.08         7.31 o                         
   1   5   6       2434.99       2416.85        29.83 o                         
   2   5   6        841.59        905.74        15.58 o                         
   3   5   6        336.25        308.88        11.86 o                         
   4   5   6          1.32         -6.59         6.59 o                         
   5   5   6        339.39        335.77        11.35 o                         
   6   5   6          1.28         -6.14         6.14 o                         
   7   5   6        862.35        876.34        14.23 o                         
   8   5   6        134.75        136.00         7.26 o                         
   9   5   6        114.43        114.74         7.92 o                         
  10   5   6         70.25         70.02         7.21 o                         
  11   5   6          0.03          2.62         5.39 o                         
 -12   6   6          1.28          0.06         4.62 o                         
 -11   6   6         40.17         40.34         4.78 o                         
 -10   6   6         11.03          8.87         6.21 o                         
  -9   6   6        268.51        273.29        14.50 o                         
  -8   6   6        143.24        139.38        10.59 o                         
  -7   6   6        365.18        374.61        13.81 o                         
  -6   6   6        508.71        487.30        18.12 o                         
  -5   6   6          0.15         -5.90         5.90 o                         
  -4   6   6         94.84        106.06         8.76 o                         
  -3   6   6          8.85          1.17         8.29 o                         
  -2   6   6         68.46         51.43         5.91 o                         
  -1   6   6        594.24        554.70        16.04 o                         
   0   6   6       1599.88       1626.74        21.58 o                         
   1   6   6         18.51         -5.92         5.92 o                         
   2   6   6       2752.12       2839.16        28.55 o                         
   3   6   6        414.28        444.41        13.19 o                         
   4   6   6        757.47        789.44        16.08 o                         
   5   6   6        463.86        451.52        12.93 o                         
   6   6   6        240.26        239.82        10.43 o                         
   7   6   6         18.44          2.01         6.09 o                         
   8   6   6        115.01        121.84         8.43 o                         
   9   6   6         58.36         45.51         5.81 o                         
  10   6   6         12.99          9.10         7.60 o                         
  11   6   6         59.25         72.39         8.42 o                         
 -12   7   6          9.50          9.94         4.10 o                         
 -11   7   6          5.70         -5.66         5.66 o                         
 -10   7   6         39.80         44.02        11.37 o                         
  -9   7   6         24.19         15.97        13.34 o                         
  -8   7   6        251.75        277.43        16.51 o                         
  -7   7   6        264.92        274.70        14.36 o                         
  -6   7   6        154.07        161.69        14.24 o                         
  -5   7   6        737.34        772.68        19.87 o                         
  -4   7   6         11.02         -3.92         7.79 o                         
  -3   7   6        391.62        408.31        15.80 o                         
  -2   7   6         12.89         -1.37         8.70 o                         
  -1   7   6          0.82         -6.22         6.22 o                         
   0   7   6         86.08         68.30         7.49 o                         
   1   7   6        864.27        896.12        16.59 o                         
   2   7   6         22.43          6.89         7.26 o                         
   3   7   6       1848.57       1945.19        26.93 o                         
   4   7   6        931.41        884.96        16.14 o                         
   5   7   6         89.10         81.35         8.27 o                         
   6   7   6        120.05        120.63         8.76 o                         
   7   7   6         65.91         79.01         7.95 o                         
   8   7   6         33.47         29.02         4.44 o                         
   9   7   6         27.56         26.82         6.21 o                         
  10   7   6         47.58         45.24         7.06 o                         
  11   7   6          0.95          0.43         8.37 o                         
 -11   8   6          4.86          7.97         6.27 o                         
 -10   8   6         16.90         13.51         9.84 o                         
  -9   8   6         50.38         50.73        10.65 o                         
  -8   8   6         29.73         24.29        10.96 o                         
  -7   8   6        205.13        224.81        14.27 o                         
  -6   8   6        474.13        485.23        20.48 o                         
  -5   8   6          8.01          0.96         9.77 o                         
  -4   8   6        610.56        647.25        19.74 o                         
  -3   8   6         36.94         30.75         7.53 o                         
  -2   8   6        294.60        303.48        12.22 o                         
  -1   8   6          5.61         -7.28         7.28 o                         
   0   8   6        158.72        167.00        10.76 o                         
   1   8   6        229.08        203.41        11.35 o                         
   2   8   6        258.65        266.45        12.55 o                         
   3   8   6          7.82         -7.46         7.46 o                         
   4   8   6        612.05        644.02        15.95 o                         
   5   8   6        302.30        284.00        12.20 o                         
   6   8   6         34.05         42.82         7.98 o                         
   7   8   6         65.65         55.93         8.80 o                         
   8   8   6          5.62          6.50         4.89 o                         
   9   8   6         13.34          8.69         4.39 o                         
  10   8   6          5.47          9.11         6.09 o                         
 -11   9   6         12.70          6.79        10.33 o                         
 -10   9   6          2.30          6.33         5.10 o                         
  -9   9   6         24.27         20.61         6.22 o                         
  -8   9   6         65.63         78.07         8.21 o                         
  -7   9   6         30.41         36.34         7.49 o                         
  -6   9   6         67.48         77.23         9.76 o                         
  -5   9   6        574.15        631.14        17.70 o                         
  -4   9   6          0.01         -8.04         8.04 o                         
  -3   9   6        493.71        511.38        24.07 o                         
  -2   9   6         41.29         37.19         7.55 o                         
  -1   9   6          3.65         -5.72         7.52 o                         
   0   9   6         47.51         38.89         9.61 o                         
   1   9   6        289.80        299.09        15.46 o                         
   2   9   6         38.33         31.05         7.08 o                         
   3   9   6        378.51        414.57         9.61 o                         
   4   9   6        235.72        211.56        14.37 o                         
   5   9   6        156.38        178.59        11.31 o                         
   6   9   6         56.79         65.44         9.06 o                         
   7   9   6          6.73         10.21         7.18 o                         
   8   9   6         18.84         18.49         7.54 o                         
   9   9   6         10.33         12.30         5.07 o                         
  10   9   6         11.95         17.23         8.84 o                         
 -10  10   6         26.40         35.13        11.80 o                         
  -9  10   6          1.76          1.65         7.31 o                         
  -8  10   6         19.99         21.49         7.08 o                         
  -7  10   6         39.95         38.51         8.05 o                         
  -6  10   6        145.17        151.41         9.76 o                         
  -5  10   6         14.63          1.23         6.76 o                         
  -4  10   6        524.48        500.61        16.79 o                         
  -3  10   6         48.05         38.53         9.33 o                         
  -2  10   6        197.91        201.18        14.14 o                         
  -1  10   6         28.46         33.73         8.10 o                         
   0  10   6         44.42         48.31         7.12 o                         
   1  10   6        162.71        147.58        10.05 o                         
   2  10   6         55.29         62.83         6.99 o                         
   3  10   6        146.64        143.04        11.53 o                         
   4  10   6        273.29        292.25        14.47 o                         
   5  10   6        146.61        131.14        11.04 o                         
   6  10   6         21.26         20.92         8.57 o                         
   7  10   6         60.42         70.18        10.76 o                         
   8  10   6          5.48          6.04         9.77 o                         
   9  10   6         23.10         10.32         5.97 o                         
 -10  11   6          5.37         13.50        10.23 o                         
  -9  11   6         35.73         43.11         8.01 o                         
  -8  11   6          0.47         -6.19         6.19 o                         
  -7  11   6         51.08         55.78         8.28 o                         
  -6  11   6          3.21          9.23         7.60 o                         
  -5  11   6        148.36        161.05        11.39 o                         
  -4  11   6          0.10          2.90         6.90 o                         
  -3  11   6        211.39        217.21        19.10 o                         
  -2  11   6        105.34        115.33         9.12 o                         
  -1  11   6          2.75         -6.51         6.51 o                         
   0  11   6         62.16         56.80         7.89 o                         
   1  11   6          2.03         -4.63         6.38 o                         
   2  11   6         35.63         38.44         6.30 o                         
   3  11   6         70.62         70.89         9.74 o                         
   4  11   6         67.10         62.35         9.24 o                         
   5  11   6         39.37         59.21        12.16 o                         
   6  11   6        117.19        115.44        11.65 o                         
   7  11   6          1.12        -10.47        10.47 o                         
   8  11   6          9.27          6.40         7.31 o                         
  -9  12   6          0.62         -6.01        10.44 o                         
  -8  12   6         14.01         13.00         6.53 o                         
  -7  12   6          4.77          3.14         7.17 o                         
  -6  12   6         79.83         91.28        10.35 o                         
  -5  12   6          6.61          6.45         7.83 o                         
  -4  12   6        109.83        110.16        10.91 o                         
  -3  12   6          0.14         -0.18         7.36 o                         
  -2  12   6         49.96         45.43         7.77 o                         
  -1  12   6        102.17         81.30         8.87 o                         
   0  12   6         15.12         14.62         6.60 o                         
   1  12   6         36.60         31.43         5.99 o                         
   2  12   6         10.13          9.18         6.99 o                         
   3  12   6         14.66          8.04         6.42 o                         
   4  12   6         35.31         35.15         7.72 o                         
   5  12   6         72.42         89.50        11.22 o                         
   6  12   6          4.09         -9.68         9.68 o                         
   7  12   6         39.15         43.71         8.93 o                         
  -8  13   6          3.32          7.79         6.52 o                         
  -7  13   6         10.45          3.43         7.18 o                         
  -6  13   6          7.36          6.51         7.98 o                         
  -5  13   6         92.46        101.24        10.80 o                         
  -4  13   6          1.44          6.07         9.24 o                         
  -3  13   6         71.43         69.72        10.23 o                         
  -2  13   6         30.70         28.30         8.41 o                         
  -1  13   6         63.42         66.59         9.33 o                         
   0  13   6         61.15         61.33         8.37 o                         
   1  13   6          2.81          2.21         6.08 o                         
   2  13   6         28.82         24.26         8.84 o                         
   3  13   6          0.06         -3.36         9.07 o                         
   4  13   6          6.61          6.36         8.94 o                         
   5  13   6         15.29         20.06         9.37 o                         
   6  13   6         54.87         70.16        11.51 o                         
  -6  14   6         14.08         17.05         8.03 o                         
  -5  14   6          0.79         -0.14         8.21 o                         
  -4  14   6         45.31         43.56         9.56 o                         
  -3  14   6         24.81         26.29        10.02 o                         
  -2  14   6         82.93         92.06        11.46 o                         
  -1  14   6         68.19         59.98         9.77 o                         
   0  14   6          2.69          8.56         7.42 o                         
   1  14   6         22.82         24.43         9.93 o                         
   2  14   6          0.93          5.43         9.21 o                         
   3  14   6          8.32          2.36         8.81 o                         
   4  14   6          0.24         -4.58         9.44 o                         
  -4  15   6          1.75         -0.34         7.83 o                         
  -3  15   6         21.66         29.04         9.51 o                         
  -2  15   6          9.98          6.37         8.60 o                         
  -1  15   6         49.49         42.85         8.99 o                         
   0  15   6         48.96         50.00        12.41 o                         
   1  15   6          0.21         -2.46        10.84 o                         
   2  15   6         23.28         42.93        10.29 o                         
  -4 -15   7          5.46         -3.48        15.10 o                         
  -3 -15   7         43.62         76.29        16.71 o                         
  -2 -15   7          2.07          4.84         6.36 o                         
  -1 -15   7         20.94         17.04         6.39 o                         
   0 -15   7          0.05         -6.19         6.19 o                         
   1 -15   7         13.72          4.91         6.20 o                         
   2 -15   7          1.91          1.28         6.16 o                         
   3 -15   7          8.94          5.37         6.27 o                         
   4 -15   7          7.07         14.13         7.75 o                         
  -5 -14   7          6.70          1.52        11.83 o                         
  -4 -14   7         31.40         48.67        15.63 o                         
  -3 -14   7          5.10         -2.49        15.08 o                         
  -2 -14   7         63.77         49.10         8.11 o                         
  -1 -14   7         14.95         22.21         6.80 o                         
   0 -14   7         16.60         17.60         6.85 o                         
   1 -14   7          2.43         -0.26         5.36 o                         
   2 -14   7         11.59          4.92         5.88 o                         
   3 -14   7          0.26         -3.71         5.78 o                         
   4 -14   7         20.81         18.65         6.50 o                         
   5 -14   7         15.10         15.78         6.27 o                         
   6 -14   7          4.17         -2.51         5.39 o                         
  -7 -13   7         13.64         24.75        11.97 o                         
  -6 -13   7          0.66         -4.46        12.60 o                         
  -5 -13   7         36.67         66.45        15.52 o                         
  -4 -13   7         17.98         17.40        15.89 o                         
  -3 -13   7         89.42        104.16        16.74 o                         
  -2 -13   7          7.39          7.12         6.51 o                         
  -1 -13   7         39.78         40.78         7.01 o                         
   0 -13   7          3.85          3.27         5.24 o                         
   1 -13   7         25.40         20.86         6.22 o                         
   2 -13   7          5.24          6.69         5.47 o                         
   3 -13   7         17.86         16.32         6.97 o                         
   4 -13   7          2.08         -4.52         5.99 o                         
   5 -13   7         36.55         33.13         6.74 o                         
   6 -13   7         43.11         44.10         6.13 o                         
   7 -13   7          1.90          2.94         5.19 o                         
  -8 -12   7         10.89         19.76         9.82 o                         
  -7 -12   7          1.89         14.21        10.35 o                         
  -6 -12   7         30.81         40.28        11.02 o                         
  -5 -12   7          2.43         -2.05         9.28 o                         
  -4 -12   7         29.25         28.02        14.63 o                         
  -3 -12   7         17.87         13.39        13.53 o                         
  -2 -12   7        248.76        232.40        11.25 o                         
  -1 -12   7         16.74          7.95         6.38 o                         
   0 -12   7        106.73        112.47         7.68 o                         
   1 -12   7         14.31          6.56         5.72 o                         
   2 -12   7         36.03         28.30         5.94 o                         
   3 -12   7         14.16         13.51         5.77 o                         
   4 -12   7         25.09         22.55         6.21 o                         
   5 -12   7         17.00         14.46         5.63 o                         
   6 -12   7          7.43          4.57         5.06 o                         
   7 -12   7         66.38         62.98         6.46 o                         
   8 -12   7          0.12          0.17         7.03 o                         
  -9 -11   7          7.74         12.68         8.92 o                         
  -8 -11   7          0.79         -3.37         9.32 o                         
  -7 -11   7         47.48         51.86        11.38 o                         
  -6 -11   7          0.02         -8.72         8.72 o                         
  -5 -11   7         48.05         53.32         9.70 o                         
  -4 -11   7          0.76         -0.45         8.74 o                         
  -3 -11   7        233.47        246.74        14.50 o                         
  -2 -11   7          1.48         -7.36         7.36 o                         
  -1 -11   7        213.59        250.05        10.20 o                         
   0 -11   7         59.86         49.77         7.29 o                         
   1 -11   7        123.25        120.18         7.35 o                         
   2 -11   7         99.52        109.90         8.24 o                         
   3 -11   7         20.86         16.60         6.60 o                         
   4 -11   7          7.28          5.68         5.45 o                         
   5 -11   7         13.58          9.06         5.15 o                         
   6 -11   7         27.65         22.40         5.17 o                         
   7 -11   7         18.24          4.05         7.31 o                         
   8 -11   7         70.55         76.66         8.44 o                         
   9 -11   7          6.69          9.91         6.05 o                         
 -10 -10   7          2.65          4.10         6.87 o                         
  -9 -10   7          4.76         -9.68         9.68 o                         
  -8 -10   7         54.18         62.06         9.90 o                         
  -7 -10   7          0.10         -8.44         8.87 o                         
  -6 -10   7         70.85         67.17        10.75 o                         
  -5 -10   7          2.81          5.43         8.98 o                         
  -4 -10   7        153.23        147.92        13.05 o                         
  -3 -10   7         41.02          7.86        10.22 o                         
  -2 -10   7        869.03        807.02        18.29 o                         
  -1 -10   7        152.38        135.46         7.43 o                         
   0 -10   7        231.77        220.80         8.74 o                         
   1 -10   7        322.65        298.17        10.69 o                         
   2 -10   7         40.36         45.57         6.79 o                         
   3 -10   7         73.70         64.41         6.79 o                         
   4 -10   7         16.02          7.62         5.44 o                         
   5 -10   7         15.90         21.89         5.01 o                         
   6 -10   7         20.22          9.53         6.48 o                         
   7 -10   7        125.53        132.98         9.26 o                         
   8 -10   7         13.59         -2.63         6.10 o                         
   9 -10   7         41.39         43.29         6.01 o                         
  10 -10   7          1.33          6.12         6.53 o                         
 -10  -9   7          5.97          2.07         6.14 o                         
  -9  -9   7         32.58         40.87         8.66 o                         
  -8  -9   7          3.88         -2.66         8.75 o                         
  -7  -9   7        188.35        194.52        13.59 o                         
  -6  -9   7         25.89         32.40        10.52 o                         
  -5  -9   7        196.66        202.31        13.67 o                         
  -4  -9   7         99.33        122.01        11.03 o                         
  -3  -9   7         84.22         90.37         7.32 o                         
  -2  -9   7          5.37          0.92         6.31 o                         
  -1  -9   7        772.09        789.86        13.45 o                         
   0  -9   7        291.13        280.31         9.45 o                         
   1  -9   7        544.54        569.46        14.05 o                         
   2  -9   7        486.61        473.02        10.81 o                         
   3  -9   7          1.96         -4.73         4.73 o                         
   4  -9   7        157.14        173.28         6.95 o                         
   5  -9   7         39.52         33.09         4.41 o                         
   6  -9   7         60.36         64.18         7.21 o                         
   7  -9   7          9.53         -0.92         6.02 o                         
   8  -9   7         98.20        102.19         7.92 o                         
   9  -9   7          0.04         -0.99         4.42 o                         
  10  -9   7         37.59         45.48         7.62 o                         
 -11  -8   7          0.13         -1.44         4.90 o                         
 -10  -8   7          9.77          6.96         6.64 o                         
  -9  -8   7         18.65          7.98         6.52 o                         
  -8  -8   7        147.76        153.97         9.97 o                         
  -7  -8   7          9.28          8.46         7.16 o                         
  -6  -8   7        399.06        420.78        16.87 o                         
  -5  -8   7        264.91        299.52        13.58 o                         
  -4  -8   7         74.08         69.87         9.08 o                         
  -3  -8   7        244.41        244.63        10.11 o                         
  -2  -8   7         18.64         -2.94         6.70 o                         
  -1  -8   7         15.84         -3.04         7.55 o                         
   0  -8   7        696.24        700.17        12.49 o                         
   1  -8   7        222.69        199.03         7.12 o                         
   2  -8   7        450.92        443.64         9.49 o                         
   3  -8   7        341.46        354.39         8.16 o                         
   4  -8   7         24.09          6.88         4.15 o                         
   5  -8   7        168.27        166.56         8.27 o                         
   6  -8   7          5.51         -4.65         6.11 o                         
   7  -8   7        196.44        220.27         9.10 o                         
   8  -8   7          0.54         -0.33         4.82 o                         
   9  -8   7         66.63         65.12         5.11 o                         
  10  -8   7         10.32         15.00         7.23 o                         
  11  -8   7          6.14         -1.30         6.86 o                         
 -11  -7   7         14.52         15.70         4.47 o                         
 -10  -7   7          0.42          0.05         6.00 o                         
  -9  -7   7         26.73         25.88         6.89 o                         
  -8  -7   7          0.14          0.69         6.44 o                         
  -7  -7   7         40.96         24.91         7.41 o                         
  -6  -7   7          0.10         -6.53         6.53 o                         
  -5  -7   7        263.30        252.24        10.78 o                         
  -4  -7   7        173.83        179.11        10.16 o                         
  -3  -7   7       1046.70       1048.66        17.26 o                         
  -2  -7   7        298.40        281.37         9.27 o                         
  -1  -7   7        575.14        587.58        12.25 o                         
   0  -7   7        170.70        153.73         6.55 o                         
   1  -7   7        553.30        573.48         9.46 o                         
   2  -7   7        438.94        421.10         8.10 o                         
   3  -7   7          4.16         -3.89         3.89 o                         
   4  -7   7        823.07        877.92        17.10 o                         
   5  -7   7         65.44         75.74         6.37 o                         
   6  -7   7        110.63        113.67         7.00 o                         
   7  -7   7          5.48          7.02         5.67 o                         
   8  -7   7         38.80         28.54         4.41 o                         
   9  -7   7          3.73         -1.57         4.79 o                         
  10  -7   7         55.70         45.50         4.73 o                         
  11  -7   7         17.16         23.70         6.85 o                         
 -12  -6   7         43.11         44.97         6.34 o                         
 -11  -6   7         20.92         24.93         7.44 o                         
 -10  -6   7          2.56          1.48         5.36 o                         
  -9  -6   7         14.06          1.41         5.87 o                         
  -8  -6   7         87.60         86.83         7.58 o                         
  -7  -6   7          3.04         -5.29         6.26 o                         
  -6  -6   7        354.25        339.44        11.43 o                         
  -5  -6   7        576.97        614.17        15.59 o                         
  -4  -6   7        818.61        819.76        15.63 o                         
  -3  -6   7        929.94        909.75        15.98 o                         
  -2  -6   7       1171.74       1230.62        16.48 o                         
  -1  -6   7        341.11        330.15         9.31 o                         
   0  -6   7        721.73        738.98        10.52 o                         
   1  -6   7        616.98        622.43         9.11 o                         
   2  -6   7        382.46        391.07         7.11 o                         
   3  -6   7       1894.54       1931.57        19.49 o                         
   4  -6   7          5.55         -5.55         5.55 o                         
   5  -6   7        185.73        195.23         8.25 o                         
   6  -6   7         27.57         22.89         5.07 o                         
   7  -6   7         97.58         90.13         5.50 o                         
   8  -6   7          8.35          6.83         5.82 o                         
   9  -6   7        144.36        136.56         6.59 o                         
  10  -6   7         11.73         12.72         4.57 o                         
  11  -6   7         10.67          1.75         4.27 o                         
  12  -6   7         11.48         14.41         5.73 o                         
 -12  -5   7          0.71          2.36         5.36 o                         
 -11  -5   7         41.83         46.25         6.83 o                         
 -10  -5   7          6.09         -1.00         8.07 o                         
  -9  -5   7         43.52         53.12         3.80 o                         
  -8  -5   7         14.01          9.89         2.96 o                         
  -7  -5   7        139.81        126.59         6.43 o                         
  -6  -5   7        266.56        264.26        10.75 o                         
  -5  -5   7        512.99        484.11        12.46 o                         
  -4  -5   7        965.62        925.94        13.72 o                         
  -3  -5   7        628.67        674.06        10.34 o                         
  -2  -5   7       1671.18       1550.40        13.96 o                         
  -1  -5   7        367.67        394.87         7.93 o                         
   0  -5   7        683.14        674.62         9.03 o                         
   1  -5   7         93.04         95.03         4.82 o                         
   2  -5   7       1122.10       1077.32        18.78 o                         
   3  -5   7         28.09         18.96         3.88 o                         
   4  -5   7       1263.05       1334.31        18.67 o                         
   5  -5   7         14.49          9.09         4.90 o                         
   6  -5   7        178.71        191.61         6.75 o                         
   7  -5   7        112.58        102.34         7.26 o                         
   8  -5   7         14.20          2.35         5.25 o                         
   9  -5   7         30.79         26.01         5.11 o                         
  10  -5   7         43.65         36.32         5.31 o                         
  11  -5   7         11.59         13.96         5.16 o                         
  12  -5   7          9.01          3.71         4.39 o                         
 -12  -4   7         83.60         76.00         5.91 o                         
 -11  -4   7         17.51         18.76         5.07 o                         
 -10  -4   7         28.22         28.48         3.51 o                         
  -9  -4   7         75.53         79.16         4.21 o                         
  -8  -4   7          5.51          1.99         2.91 o                         
  -7  -4   7         45.26         34.21         4.33 o                         
  -6  -4   7        259.94        244.60         6.01 o                         
  -5  -4   7        810.46        798.82         8.84 o                         
  -4  -4   7        762.55        808.28        10.31 o                         
  -3  -4   7       1835.82       1887.49        16.10 o                         
  -2  -4   7        273.26        253.97         8.07 o                         
  -1  -4   7       2761.64       2735.89        19.86 o                         
   0  -4   7          1.13         -4.73         4.73 o                         
   1  -4   7       1296.48       1259.03        13.08 o                         
   2  -4   7        864.76        936.64        13.45 o                         
   3  -4   7       2939.18       3102.79        21.00 o                         
   4  -4   7        173.85        168.88         6.50 o                         
   5  -4   7        979.61       1034.82        11.26 o                         
   6  -4   7        201.11        211.41         8.52 o                         
   7  -4   7          6.76         -3.33         3.33 o                         
   8  -4   7          0.20         -4.49         4.49 o                         
   9  -4   7         70.01         54.94         5.56 o                         
  10  -4   7          1.01         -0.54         4.50 o                         
  11  -4   7         27.31         21.47         5.60 o                         
  12  -4   7          9.86          3.12         4.85 o                         
 -12  -3   7          0.18         -0.64         3.14 o                         
 -11  -3   7         53.91         59.04         5.42 o                         
 -10  -3   7         34.30         30.16         4.76 o                         
  -9  -3   7         50.58         56.90         5.03 o                         
  -8  -3   7        121.01        112.26         4.66 o                         
  -7  -3   7          3.34          0.84         4.05 o                         
  -6  -3   7        177.59        161.84         5.13 o                         
  -5  -3   7        215.91        203.32         5.80 o                         
  -4  -3   7        724.83        716.91        11.77 o                         
  -3  -3   7         24.59          8.83         4.11 o                         
  -2  -3   7       3445.84       3422.03        25.40 o                         
  -1  -3   7        114.72        123.72         7.85 o                         
   0  -3   7        540.72        532.66        11.28 o                         
   1  -3   7        118.50        159.06         9.34 o                         
   2  -3   7       1847.61       1871.40        20.77 o                         
   3  -3   7        234.87        263.26         9.53 o                         
   4  -3   7       1975.04       2137.10        21.82 o                         
   5  -3   7          0.30         -6.23         6.23 o                         
   6  -3   7       1027.73       1137.32        15.38 o                         
   7  -3   7        711.59        713.97        13.81 o                         
   8  -3   7         20.45         13.01         4.47 o                         
   9  -3   7          2.70          1.40         4.28 o                         
  10  -3   7          1.14          0.04         4.44 o                         
  11  -3   7          6.24          4.06         5.58 o                         
  12  -3   7         13.40         13.96         5.73 o                         
 -13  -2   7          8.48         -0.35         4.17 o                         
 -12  -2   7        103.42         93.94         8.50 o                         
 -11  -2   7         30.59         25.25         5.07 o                         
 -10  -2   7        114.74        117.84         6.69 o                         
  -9  -2   7         87.41         78.72         5.50 o                         
  -8  -2   7         14.38         14.94         4.29 o                         
  -7  -2   7        225.36        220.58         6.91 o                         
  -6  -2   7         28.85         23.65         5.36 o                         
  -5  -2   7        138.42        120.61         5.38 o                         
  -4  -2   7        228.45        221.98         6.90 o                         
  -3  -2   7       2041.16       2020.44        16.83 o                         
  -2  -2   7        801.04        871.92        12.42 o                         
  -1  -2   7       6425.85       6541.75        67.13 o                         
   0  -2   7       2324.69       2359.63        25.41 o                         
   1  -2   7       2447.79       2527.13        26.47 o                         
   2  -2   7         72.77         56.43         7.36 o                         
   3  -2   7       2710.66       2816.94        26.66 o                         
   4  -2   7          1.05         -5.43         5.43 o                         
   5  -2   7       1182.86       1276.46        15.30 o                         
   6  -2   7        135.94        144.85         5.75 o                         
   7  -2   7        563.19        579.34         9.78 o                         
   8  -2   7        413.08        433.79         9.76 o                         
   9  -2   7          2.03         -4.47         4.47 o                         
  10  -2   7          5.69         -0.55         4.42 o                         
  11  -2   7          6.98          0.70         4.49 o                         
  12  -2   7          5.82          5.24         5.75 o                         
 -13  -1   7         26.41         25.93         5.24 o                         
 -12  -1   7          0.01          3.37         5.76 o                         
 -11  -1   7        135.58        144.78         8.33 o                         
 -10  -1   7         91.57         96.42         6.29 o                         
  -9  -1   7         54.39         56.63         5.19 o                         
  -8  -1   7        246.76        225.05         6.65 o                         
  -7  -1   7         54.00         56.32         8.09 o                         
  -6  -1   7         48.46         44.92         5.49 o                         
  -5  -1   7         35.73         34.50         5.83 o                         
  -4  -1   7        803.58        837.81        12.18 o                         
  -3  -1   7        117.15        110.90         5.64 o                         
  -2  -1   7       2111.22       2157.99        20.32 o                         
  -1  -1   7        146.11        121.76         7.17 o                         
   0  -1   7       2401.07       2372.64        21.54 o                         
   1  -1   7        970.58        944.72        12.36 o                         
   2  -1   7       1269.86       1243.77        17.62 o                         
   3  -1   7        441.48        399.35        10.62 o                         
   4  -1   7        628.86        615.43        12.83 o                         
   5  -1   7         66.29         64.11         5.44 o                         
   6  -1   7        869.36        922.30        12.51 o                         
   7  -1   7        109.40        120.11         5.84 o                         
   8  -1   7        104.15        102.94         6.17 o                         
   9  -1   7        225.51        249.91         6.41 o                         
  10  -1   7          1.05         -1.22         4.79 o                         
  11  -1   7         12.97          6.09         4.64 o                         
  12  -1   7          0.01         -0.21         5.77 o                         
 -13   0   7          3.74          5.11         6.07 o                         
 -12   0   7         68.05         74.67         7.38 o                         
 -11   0   7         12.64         12.97         7.42 o                         
 -10   0   7        211.28        218.06         6.81 o                         
  -9   0   7        455.31        402.15        19.70 o                         
  -8   0   7        232.63        230.50        11.17 o                         
  -7   0   7        699.41        717.07        16.52 o                         
  -6   0   7         46.93         42.66         7.81 o                         
  -5   0   7         87.67         92.29         9.79 o                         
  -4   0   7         12.84          5.15         6.32 o                         
  -3   0   7        403.65        373.02         9.38 o                         
  -2   0   7        236.38        249.89         8.24 o                         
  -1   0   7       6423.49       6452.49        31.86 o                         
   0   0   7       1077.60       1042.96        11.83 o                         
   1   0   7       3154.70       3122.31        20.20 o                         
   2   0   7        242.12        190.46         5.99 o                         
   3   0   7       2344.04       2386.18        16.98 o                         
   4   0   7        887.11        900.78        10.63 o                         
   5   0   7        456.61        466.42        11.33 o                         
   6   0   7        234.51        274.80         9.54 o                         
   7   0   7        566.83        557.45        11.57 o                         
   8   0   7        331.46        340.39        10.98 o                         
   9   0   7          0.13         -4.58         4.58 o                         
  10   0   7         51.72         52.85         6.17 o                         
  11   0   7          1.00          0.66         5.31 o                         
  12   0   7         20.24         21.08         6.15 o                         
 -13   1   7          6.27         -0.45         6.99 o                         
 -12   1   7          0.61         -4.57         7.58 o                         
 -11   1   7        128.20        137.68        11.03 o                         
 -10   1   7        117.63         97.97         7.70 o                         
  -9   1   7        188.58        194.68         8.06 o                         
  -8   1   7        783.44        762.11        12.87 o
[truncated: 363,853 more chars]
